# Supplementary material for: Reanalysis of a μ opioid receptor crystal structure reveals a covalent adduct with BU72
Source: BMC Biol. 2023 Oct 10;21:213. doi: 10.1186/s12915-023-01689-w (PMC10566028; doi:10.1186/s12915-023-01689-w)
Supplement: Supplementary file 1 — Additional file 1. Coordinates of the BU72-Mg2+-µOR complex (mmCif). [file 12915_2023_1689_MOESM1_ESM.cif]

data_xxxx
# 
_entry.id   xxxx 
# 
_struct_keywords.entry_id        xxxx 
_struct_keywords.pdbx_keywords   ---- 
_struct_keywords.text            ? 
# 
_exptl.entry_id          xxxx 
_exptl.method            'X-RAY DIFFRACTION' 
_exptl.crystals_number   ? 
# 
loop_
_pdbx_poly_seq_scheme.asym_id 
_pdbx_poly_seq_scheme.entity_id 
_pdbx_poly_seq_scheme.seq_id 
_pdbx_poly_seq_scheme.mon_id 
_pdbx_poly_seq_scheme.ndb_seq_num 
_pdbx_poly_seq_scheme.pdb_seq_num 
_pdbx_poly_seq_scheme.auth_seq_num 
_pdbx_poly_seq_scheme.pdb_mon_id 
_pdbx_poly_seq_scheme.auth_mon_id 
_pdbx_poly_seq_scheme.pdb_strand_id 
_pdbx_poly_seq_scheme.pdb_ins_code 
_pdbx_poly_seq_scheme.hetero 
A 1 1   GLY 1   52  52  GLY GLY A . n 
A 1 2   SER 2   53  53  SER SER A . n 
A 1 3   HIS 3   54  54  HIS HIS A . n 
A 1 4   SER 4   55  55  SER SER A . n 
A 1 5   LEU 5   56  56  LEU LEU A . n 
A 1 6   YCM 6   57  57  YCM YCM A . n 
A 1 7   PRO 7   58  58  PRO PRO A . n 
A 1 8   GLN 8   59  59  GLN GLN A . n 
A 1 9   THR 9   60  60  THR THR A . n 
A 1 10  GLY 10  61  61  GLY GLY A . n 
A 1 11  SER 11  62  62  SER SER A . n 
A 1 12  PRO 12  63  63  PRO PRO A . n 
A 1 13  SER 13  64  64  SER SER A . n 
A 1 14  MET 14  65  65  MET MET A . n 
A 1 15  VAL 15  66  66  VAL VAL A . n 
A 1 16  THR 16  67  67  THR THR A . n 
A 1 17  ALA 17  68  68  ALA ALA A . n 
A 1 18  ILE 18  69  69  ILE ILE A . n 
A 1 19  THR 19  70  70  THR THR A . n 
A 1 20  ILE 20  71  71  ILE ILE A . n 
A 1 21  MET 21  72  72  MET MET A . n 
A 1 22  ALA 22  73  73  ALA ALA A . n 
A 1 23  LEU 23  74  74  LEU LEU A . n 
A 1 24  TYR 24  75  75  TYR TYR A . n 
A 1 25  SER 25  76  76  SER SER A . n 
A 1 26  ILE 26  77  77  ILE ILE A . n 
A 1 27  VAL 27  78  78  VAL VAL A . n 
A 1 28  CYS 28  79  79  CYS CYS A . n 
A 1 29  VAL 29  80  80  VAL VAL A . n 
A 1 30  VAL 30  81  81  VAL VAL A . n 
A 1 31  GLY 31  82  82  GLY GLY A . n 
A 1 32  LEU 32  83  83  LEU LEU A . n 
A 1 33  PHE 33  84  84  PHE PHE A . n 
A 1 34  GLY 34  85  85  GLY GLY A . n 
A 1 35  ASN 35  86  86  ASN ASN A . n 
A 1 36  PHE 36  87  87  PHE PHE A . n 
A 1 37  LEU 37  88  88  LEU LEU A . n 
A 1 38  VAL 38  89  89  VAL VAL A . n 
A 1 39  MET 39  90  90  MET MET A . n 
A 1 40  TYR 40  91  91  TYR TYR A . n 
A 1 41  VAL 41  92  92  VAL VAL A . n 
A 1 42  ILE 42  93  93  ILE ILE A . n 
A 1 43  VAL 43  94  94  VAL VAL A . n 
A 1 44  ARG 44  95  95  ARG ARG A . n 
A 1 45  TYR 45  96  96  TYR TYR A . n 
A 1 46  THR 46  97  97  THR THR A . n 
A 1 47  LYS 47  98  98  LYS LYS A . n 
A 1 48  MET 48  99  99  MET MET A . n 
A 1 49  LYS 49  100 100 LYS LYS A . n 
A 1 50  THR 50  101 101 THR THR A . n 
A 1 51  ALA 51  102 102 ALA ALA A . n 
A 1 52  THR 52  103 103 THR THR A . n 
A 1 53  ASN 53  104 104 ASN ASN A . n 
A 1 54  ILE 54  105 105 ILE ILE A . n 
A 1 55  TYR 55  106 106 TYR TYR A . n 
A 1 56  ILE 56  107 107 ILE ILE A . n 
A 1 57  PHE 57  108 108 PHE PHE A . n 
A 1 58  ASN 58  109 109 ASN ASN A . n 
A 1 59  LEU 59  110 110 LEU LEU A . n 
A 1 60  ALA 60  111 111 ALA ALA A . n 
A 1 61  LEU 61  112 112 LEU LEU A . n 
A 1 62  ALA 62  113 113 ALA ALA A . n 
A 1 63  ASP 63  114 114 ASP ASP A . n 
A 1 64  ALA 64  115 115 ALA ALA A . n 
A 1 65  LEU 65  116 116 LEU LEU A . n 
A 1 66  ALA 66  117 117 ALA ALA A . n 
A 1 67  THR 67  118 118 THR THR A . n 
A 1 68  SER 68  119 119 SER SER A . n 
A 1 69  THR 69  120 120 THR THR A . n 
A 1 70  LEU 70  121 121 LEU LEU A . n 
A 1 71  PRO 71  122 122 PRO PRO A . n 
A 1 72  PHE 72  123 123 PHE PHE A . n 
A 1 73  GLN 73  124 124 GLN GLN A . n 
A 1 74  SER 74  125 125 SER SER A . n 
A 1 75  VAL 75  126 126 VAL VAL A . n 
A 1 76  ASN 76  127 127 ASN ASN A . n 
A 1 77  TYR 77  128 128 TYR TYR A . n 
A 1 78  LEU 78  129 129 LEU LEU A . n 
A 1 79  MET 79  130 130 MET MET A . n 
A 1 80  GLY 80  131 131 GLY GLY A . n 
A 1 81  THR 81  132 132 THR THR A . n 
A 1 82  TRP 82  133 133 TRP TRP A . n 
A 1 83  PRO 83  134 134 PRO PRO A . n 
A 1 84  PHE 84  135 135 PHE PHE A . n 
A 1 85  GLY 85  136 136 GLY GLY A . n 
A 1 86  ASN 86  137 137 ASN ASN A . n 
A 1 87  ILE 87  138 138 ILE ILE A . n 
A 1 88  LEU 88  139 139 LEU LEU A . n 
A 1 89  CYS 89  140 140 CYS CYS A . n 
A 1 90  LYS 90  141 141 LYS LYS A . n 
A 1 91  ILE 91  142 142 ILE ILE A . n 
A 1 92  VAL 92  143 143 VAL VAL A . n 
A 1 93  ILE 93  144 144 ILE ILE A . n 
A 1 94  SER 94  145 145 SER SER A . n 
A 1 95  ILE 95  146 146 ILE ILE A . n 
A 1 96  ASP 96  147 147 ASP ASP A . n 
A 1 97  TYR 97  148 148 TYR TYR A . n 
A 1 98  TYR 98  149 149 TYR TYR A . n 
A 1 99  ASN 99  150 150 ASN ASN A . n 
A 1 100 MET 100 151 151 MET MET A . n 
A 1 101 PHE 101 152 152 PHE PHE A . n 
A 1 102 THR 102 153 153 THR THR A . n 
A 1 103 SER 103 154 154 SER SER A . n 
A 1 104 ILE 104 155 155 ILE ILE A . n 
A 1 105 PHE 105 156 156 PHE PHE A . n 
A 1 106 THR 106 157 157 THR THR A . n 
A 1 107 LEU 107 158 158 LEU LEU A . n 
A 1 108 CYS 108 159 159 CYS CYS A . n 
A 1 109 THR 109 160 160 THR THR A . n 
A 1 110 MET 110 161 161 MET MET A . n 
A 1 111 SER 111 162 162 SER SER A . n 
A 1 112 VAL 112 163 163 VAL VAL A . n 
A 1 113 ASP 113 164 164 ASP ASP A . n 
A 1 114 ARG 114 165 165 ARG ARG A . n 
A 1 115 TYR 115 166 166 TYR TYR A . n 
A 1 116 ILE 116 167 167 ILE ILE A . n 
A 1 117 ALA 117 168 168 ALA ALA A . n 
A 1 118 VAL 118 169 169 VAL VAL A . n 
A 1 119 CYS 119 170 170 CYS CYS A . n 
A 1 120 HIS 120 171 171 HIS HIS A . n 
A 1 121 PRO 121 172 172 PRO PRO A . n 
A 1 122 VAL 122 173 173 VAL VAL A . n 
A 1 123 LYS 123 174 174 LYS LYS A . n 
A 1 124 ALA 124 175 175 ALA ALA A . n 
A 1 125 LEU 125 176 176 LEU LEU A . n 
A 1 126 ASP 126 177 177 ASP ASP A . n 
A 1 127 PHE 127 178 178 PHE PHE A . n 
A 1 128 ARG 128 179 179 ARG ARG A . n 
A 1 129 THR 129 180 180 THR THR A . n 
A 1 130 PRO 130 181 181 PRO PRO A . n 
A 1 131 ARG 131 182 182 ARG ARG A . n 
A 1 132 ASN 132 183 183 ASN ASN A . n 
A 1 133 ALA 133 184 184 ALA ALA A . n 
A 1 134 LYS 134 185 185 LYS LYS A . n 
A 1 135 ILE 135 186 186 ILE ILE A . n 
A 1 136 VAL 136 187 187 VAL VAL A . n 
A 1 137 ASN 137 188 188 ASN ASN A . n 
A 1 138 VAL 138 189 189 VAL VAL A . n 
A 1 139 CYS 139 190 190 CYS CYS A . n 
A 1 140 ASN 140 191 191 ASN ASN A . n 
A 1 141 TRP 141 192 192 TRP TRP A . n 
A 1 142 ILE 142 193 193 ILE ILE A . n 
A 1 143 LEU 143 194 194 LEU LEU A . n 
A 1 144 SER 144 195 195 SER SER A . n 
A 1 145 SER 145 196 196 SER SER A . n 
A 1 146 ALA 146 197 197 ALA ALA A . n 
A 1 147 ILE 147 198 198 ILE ILE A . n 
A 1 148 GLY 148 199 199 GLY GLY A . n 
A 1 149 LEU 149 200 200 LEU LEU A . n 
A 1 150 PRO 150 201 201 PRO PRO A . n 
A 1 151 VAL 151 202 202 VAL VAL A . n 
A 1 152 MET 152 203 203 MET MET A . n 
A 1 153 PHE 153 204 204 PHE PHE A . n 
A 1 154 MET 154 205 205 MET MET A . n 
A 1 155 ALA 155 206 206 ALA ALA A . n 
A 1 156 THR 156 207 207 THR THR A . n 
A 1 157 THR 157 208 208 THR THR A . n 
A 1 158 LYS 158 209 209 LYS LYS A . n 
A 1 159 TYR 159 210 210 TYR TYR A . n 
A 1 160 ARG 160 211 211 ARG ARG A . n 
A 1 161 GLN 161 212 212 GLN GLN A . n 
A 1 162 GLY 162 213 213 GLY GLY A . n 
A 1 163 SER 163 214 214 SER SER A . n 
A 1 164 ILE 164 215 215 ILE ILE A . n 
A 1 165 ASP 165 216 216 ASP ASP A . n 
A 1 166 CYS 166 217 217 CYS CYS A . n 
A 1 167 THR 167 218 218 THR THR A . n 
A 1 168 LEU 168 219 219 LEU LEU A . n 
A 1 169 THR 169 220 220 THR THR A . n 
A 1 170 PHE 170 221 221 PHE PHE A . n 
A 1 171 SER 171 222 222 SER SER A . n 
A 1 172 HIS 172 223 223 HIS HIS A . n 
A 1 173 PRO 173 224 224 PRO PRO A . n 
A 1 174 THR 174 225 225 THR THR A . n 
A 1 175 TRP 175 226 226 TRP TRP A . n 
A 1 176 TYR 176 227 227 TYR TYR A . n 
A 1 177 TRP 177 228 228 TRP TRP A . n 
A 1 178 GLU 178 229 229 GLU GLU A . n 
A 1 179 ASN 179 230 230 ASN ASN A . n 
A 1 180 LEU 180 231 231 LEU LEU A . n 
A 1 181 LEU 181 232 232 LEU LEU A . n 
A 1 182 LYS 182 233 233 LYS LYS A . n 
A 1 183 ILE 183 234 234 ILE ILE A . n 
A 1 184 CYS 184 235 235 CYS CYS A . n 
A 1 185 VAL 185 236 236 VAL VAL A . n 
A 1 186 PHE 186 237 237 PHE PHE A . n 
A 1 187 ILE 187 238 238 ILE ILE A . n 
A 1 188 PHE 188 239 239 PHE PHE A . n 
A 1 189 ALA 189 240 240 ALA ALA A . n 
A 1 190 PHE 190 241 241 PHE PHE A . n 
A 1 191 ILE 191 242 242 ILE ILE A . n 
A 1 192 MET 192 243 243 MET MET A . n 
A 1 193 PRO 193 244 244 PRO PRO A . n 
A 1 194 VAL 194 245 245 VAL VAL A . n 
A 1 195 LEU 195 246 246 LEU LEU A . n 
A 1 196 ILE 196 247 247 ILE ILE A . n 
A 1 197 ILE 197 248 248 ILE ILE A . n 
A 1 198 THR 198 249 249 THR THR A . n 
A 1 199 VAL 199 250 250 VAL VAL A . n 
A 1 200 CYS 200 251 251 CYS CYS A . n 
A 1 201 TYR 201 252 252 TYR TYR A . n 
A 1 202 GLY 202 253 253 GLY GLY A . n 
A 1 203 LEU 203 254 254 LEU LEU A . n 
A 1 204 MET 204 255 255 MET MET A . n 
A 1 205 ILE 205 256 256 ILE ILE A . n 
A 1 206 LEU 206 257 257 LEU LEU A . n 
A 1 207 ARG 207 258 258 ARG ARG A . n 
A 1 208 LEU 208 259 259 LEU LEU A . n 
A 1 209 LYS 209 260 260 LYS LYS A . n 
A 1 210 SER 210 261 261 SER SER A . n 
A 1 211 VAL 211 262 262 VAL VAL A . n 
A 1 212 ARG 212 263 263 ARG ARG A . n 
A 1 213 MET 213 264 264 MET MET A . n 
A 1 214 LEU 214 265 265 LEU LEU A . n 
A 1 215 SER 215 266 266 SER SER A . n 
A 1 216 GLY 216 267 267 GLY GLY A . n 
A 1 217 SER 217 268 268 SER SER A . n 
A 1 218 LYS 218 269 269 LYS LYS A . n 
A 1 219 GLU 219 270 270 GLU GLU A . n 
A 1 220 LYS 220 271 271 LYS LYS A . n 
A 1 221 ASP 221 272 272 ASP ASP A . n 
A 1 222 ARG 222 273 273 ARG ARG A . n 
A 1 223 ASN 223 274 274 ASN ASN A . n 
A 1 224 LEU 224 275 275 LEU LEU A . n 
A 1 225 ARG 225 276 276 ARG ARG A . n 
A 1 226 ARG 226 277 277 ARG ARG A . n 
A 1 227 ILE 227 278 278 ILE ILE A . n 
A 1 228 THR 228 279 279 THR THR A . n 
A 1 229 ARG 229 280 280 ARG ARG A . n 
A 1 230 MET 230 281 281 MET MET A . n 
A 1 231 VAL 231 282 282 VAL VAL A . n 
A 1 232 LEU 232 283 283 LEU LEU A . n 
A 1 233 VAL 233 284 284 VAL VAL A . n 
A 1 234 VAL 234 285 285 VAL VAL A . n 
A 1 235 VAL 235 286 286 VAL VAL A . n 
A 1 236 ALA 236 287 287 ALA ALA A . n 
A 1 237 VAL 237 288 288 VAL VAL A . n 
A 1 238 PHE 238 289 289 PHE PHE A . n 
A 1 239 ILE 239 290 290 ILE ILE A . n 
A 1 240 VAL 240 291 291 VAL VAL A . n 
A 1 241 CYS 241 292 292 CYS CYS A . n 
A 1 242 TRP 242 293 293 TRP TRP A . n 
A 1 243 THR 243 294 294 THR THR A . n 
A 1 244 PRO 244 295 295 PRO PRO A . n 
A 1 245 ILE 245 296 296 ILE ILE A . n 
A 1 246 HIS 246 297 297 HIS HIS A . n 
A 1 247 ILE 247 298 298 ILE ILE A . n 
A 1 248 TYR 248 299 299 TYR TYR A . n 
A 1 249 VAL 249 300 300 VAL VAL A . n 
A 1 250 ILE 250 301 301 ILE ILE A . n 
A 1 251 ILE 251 302 302 ILE ILE A . n 
A 1 252 LYS 252 303 303 LYS LYS A . n 
A 1 253 ALA 253 304 304 ALA ALA A . n 
A 1 254 LEU 254 305 305 LEU LEU A . n 
A 1 255 ILE 255 306 306 ILE ILE A . n 
A 1 256 THR 256 307 307 THR THR A . n 
A 1 257 ILE 257 308 308 ILE ILE A . n 
A 1 258 PRO 258 309 309 PRO PRO A . n 
A 1 259 GLU 259 310 310 GLU GLU A . n 
A 1 260 THR 260 311 311 THR THR A . n 
A 1 261 THR 261 312 312 THR THR A . n 
A 1 262 PHE 262 313 313 PHE PHE A . n 
A 1 263 GLN 263 314 314 GLN GLN A . n 
A 1 264 THR 264 315 315 THR THR A . n 
A 1 265 VAL 265 316 316 VAL VAL A . n 
A 1 266 SER 266 317 317 SER SER A . n 
A 1 267 TRP 267 318 318 TRP TRP A . n 
A 1 268 HIS 268 319 319 HIS HIS A . n 
A 1 269 PHE 269 320 320 PHE PHE A . n 
A 1 270 CYS 270 321 321 CYS CYS A . n 
A 1 271 ILE 271 322 322 ILE ILE A . n 
A 1 272 ALA 272 323 323 ALA ALA A . n 
A 1 273 LEU 273 324 324 LEU LEU A . n 
A 1 274 GLY 274 325 325 GLY GLY A . n 
A 1 275 TYR 275 326 326 TYR TYR A . n 
A 1 276 THR 276 327 327 THR THR A . n 
A 1 277 ASN 277 328 328 ASN ASN A . n 
A 1 278 SER 278 329 329 SER SER A . n 
A 1 279 CYS 279 330 330 CYS CYS A . n 
A 1 280 LEU 280 331 331 LEU LEU A . n 
A 1 281 ASN 281 332 332 ASN ASN A . n 
A 1 282 PRO 282 333 333 PRO PRO A . n 
A 1 283 VAL 283 334 334 VAL VAL A . n 
A 1 284 LEU 284 335 335 LEU LEU A . n 
A 1 285 TYR 285 336 336 TYR TYR A . n 
A 1 286 ALA 286 337 337 ALA ALA A . n 
A 1 287 PHE 287 338 338 PHE PHE A . n 
A 1 288 LEU 288 339 339 LEU LEU A . n 
A 1 289 ASP 289 340 340 ASP ASP A . n 
A 1 290 GLU 290 341 341 GLU GLU A . n 
A 1 291 ASN 291 342 342 ASN ASN A . n 
A 1 292 PHE 292 343 343 PHE PHE A . n 
A 1 293 LYS 293 344 344 LYS LYS A . n 
A 1 294 ARG 294 345 345 ARG ARG A . n 
A 1 295 CYS 295 346 346 CYS CYS A . n 
A 1 296 PHE 296 347 347 PHE PHE A . n 
B 2 1   GLN 1   3   3   GLN GLN B . n 
B 2 2   VAL 2   4   4   VAL VAL B . n 
B 2 3   GLN 3   5   5   GLN GLN B . n 
B 2 4   LEU 4   6   6   LEU LEU B . n 
B 2 5   VAL 5   7   7   VAL VAL B . n 
B 2 6   GLU 6   8   8   GLU GLU B . n 
B 2 7   SER 7   9   9   SER SER B . n 
B 2 8   GLY 8   10  10  GLY GLY B . n 
B 2 9   GLY 9   11  11  GLY GLY B . n 
B 2 10  GLY 10  12  12  GLY GLY B . n 
B 2 11  LEU 11  13  13  LEU LEU B . n 
B 2 12  VAL 12  14  14  VAL VAL B . n 
B 2 13  ARG 13  15  15  ARG ARG B . n 
B 2 14  PRO 14  16  16  PRO PRO B . n 
B 2 15  GLY 15  17  17  GLY GLY B . n 
B 2 16  GLY 16  18  18  GLY GLY B . n 
B 2 17  SER 17  19  19  SER SER B . n 
B 2 18  LEU 18  20  20  LEU LEU B . n 
B 2 19  ARG 19  21  21  ARG ARG B . n 
B 2 20  LEU 20  22  22  LEU LEU B . n 
B 2 21  SER 21  23  23  SER SER B . n 
B 2 22  CYS 22  24  24  CYS CYS B . n 
B 2 23  VAL 23  25  25  VAL VAL B . n 
B 2 24  ASP 24  26  26  ASP ASP B . n 
B 2 25  SER 25  27  27  SER SER B . n 
B 2 26  GLU 26  28  28  GLU GLU B . n 
B 2 27  ARG 27  29  29  ARG ARG B . n 
B 2 28  THR 28  30  30  THR THR B . n 
B 2 29  SER 29  31  31  SER SER B . n 
B 2 30  TYR 30  32  32  TYR TYR B . n 
B 2 31  PRO 31  33  33  PRO PRO B . n 
B 2 32  MET 32  34  34  MET MET B . n 
B 2 33  GLY 33  35  35  GLY GLY B . n 
B 2 34  TRP 34  36  36  TRP TRP B . n 
B 2 35  PHE 35  37  37  PHE PHE B . n 
B 2 36  ARG 36  38  38  ARG ARG B . n 
B 2 37  ARG 37  39  39  ARG ARG B . n 
B 2 38  ALA 38  40  40  ALA ALA B . n 
B 2 39  PRO 39  41  41  PRO PRO B . n 
B 2 40  GLY 40  42  42  GLY GLY B . n 
B 2 41  LYS 41  43  43  LYS LYS B . n 
B 2 42  GLU 42  44  44  GLU GLU B . n 
B 2 43  ARG 43  45  45  ARG ARG B . n 
B 2 44  GLU 44  46  46  GLU GLU B . n 
B 2 45  PHE 45  47  47  PHE PHE B . n 
B 2 46  VAL 46  48  48  VAL VAL B . n 
B 2 47  ALA 47  49  49  ALA ALA B . n 
B 2 48  SER 48  50  50  SER SER B . n 
B 2 49  ILE 49  51  51  ILE ILE B . n 
B 2 50  THR 50  52  52  THR THR B . n 
B 2 51  TRP 51  53  53  TRP TRP B . n 
B 2 52  SER 52  54  54  SER SER B . n 
B 2 53  GLY 53  55  55  GLY GLY B . n 
B 2 54  ILE 54  56  56  ILE ILE B . n 
B 2 55  ASP 55  57  57  ASP ASP B . n 
B 2 56  PRO 56  58  58  PRO PRO B . n 
B 2 57  THR 57  59  59  THR THR B . n 
B 2 58  TYR 58  60  60  TYR TYR B . n 
B 2 59  ALA 59  61  61  ALA ALA B . n 
B 2 60  ASP 60  62  62  ASP ASP B . n 
B 2 61  SER 61  63  63  SER SER B . n 
B 2 62  VAL 62  64  64  VAL VAL B . n 
B 2 63  ALA 63  65  65  ALA ALA B . n 
B 2 64  ASP 64  66  66  ASP ASP B . n 
B 2 65  ARG 65  67  67  ARG ARG B . n 
B 2 66  PHE 66  68  68  PHE PHE B . n 
B 2 67  THR 67  69  69  THR THR B . n 
B 2 68  THR 68  70  70  THR THR B . n 
B 2 69  SER 69  71  71  SER SER B . n 
B 2 70  ARG 70  72  72  ARG ARG B . n 
B 2 71  ASP 71  73  73  ASP ASP B . n 
B 2 72  VAL 72  74  74  VAL VAL B . n 
B 2 73  ALA 73  75  75  ALA ALA B . n 
B 2 74  ASN 74  76  76  ASN ASN B . n 
B 2 75  ASN 75  77  77  ASN ASN B . n 
B 2 76  THR 76  78  78  THR THR B . n 
B 2 77  LEU 77  79  79  LEU LEU B . n 
B 2 78  TYR 78  80  80  TYR TYR B . n 
B 2 79  LEU 79  81  81  LEU LEU B . n 
B 2 80  GLN 80  82  82  GLN GLN B . n 
B 2 81  MET 81  83  83  MET MET B . n 
B 2 82  ASN 82  84  84  ASN ASN B . n 
B 2 83  SER 83  85  85  SER SER B . n 
B 2 84  LEU 84  86  86  LEU LEU B . n 
B 2 85  LYS 85  87  87  LYS LYS B . n 
B 2 86  HIS 86  88  88  HIS HIS B . n 
B 2 87  GLU 87  89  89  GLU GLU B . n 
B 2 88  ASP 88  90  90  ASP ASP B . n 
B 2 89  THR 89  91  91  THR THR B . n 
B 2 90  ALA 90  92  92  ALA ALA B . n 
B 2 91  VAL 91  93  93  VAL VAL B . n 
B 2 92  TYR 92  94  94  TYR TYR B . n 
B 2 93  TYR 93  95  95  TYR TYR B . n 
B 2 94  CYS 94  96  96  CYS CYS B . n 
B 2 95  ALA 95  97  97  ALA ALA B . n 
B 2 96  ALA 96  98  98  ALA ALA B . n 
B 2 97  ARG 97  99  99  ARG ARG B . n 
B 2 98  ALA 98  100 100 ALA ALA B . n 
B 2 99  PRO 99  101 101 PRO PRO B . n 
B 2 100 VAL 100 102 102 VAL VAL B . n 
B 2 101 ASP 101 110 110 ASP ASP B . n 
B 2 102 TYR 102 111 111 TYR TYR B . n 
B 2 103 ASP 103 112 112 ASP ASP B . n 
B 2 104 TYR 104 113 113 TYR TYR B . n 
B 2 105 TRP 105 114 114 TRP TRP B . n 
B 2 106 GLY 106 115 115 GLY GLY B . n 
B 2 107 GLN 107 116 116 GLN GLN B . n 
B 2 108 GLY 108 117 117 GLY GLY B . n 
B 2 109 THR 109 118 118 THR THR B . n 
B 2 110 GLN 110 119 119 GLN GLN B . n 
B 2 111 VAL 111 120 120 VAL VAL B . n 
B 2 112 THR 112 121 121 THR THR B . n 
B 2 113 VAL 113 122 122 VAL VAL B . n 
B 2 114 SER 114 123 123 SER SER B . n 
B 2 115 SER 115 124 124 SER SER B . n 
B 2 116 ALA 116 125 125 ALA ALA B . n 
B 2 117 ALA 117 126 126 ALA ALA B . n 
B 2 118 ALA 118 127 127 ALA ALA B . n 
# 
loop_
_struct_asym.id 
_struct_asym.entity_id 
_struct_asym.pdbx_blank_PDB_chainid_flag 
A 1 N 
B 2 N 
C 3 N 
D 3 N 
E 4 N 
F 5 N 
G 6 N 
H 6 N 
I 7 N 
J 8 N 
K 9 N 
L 9 N 
# 
loop_
_entity.id 
_entity.type 
_entity.src_method 
_entity.pdbx_description 
_entity.pdbx_number_of_molecules 
_entity.details 
_entity.pdbx_mutation 
_entity.pdbx_fragment 
_entity.pdbx_ec 
_entity.formula_weight 
1 polymer     ?   ---                                           1  ? ? ? ? ? 
2 polymer     ?   ?                                             1  ? ? ? ? ? 
3 non-polymer syn (2R)-2,3-dihydroxypropyl(9Z)-octadec-9-enoate 2  ? ? ? ? ? 
4 non-polymer syn CHOLESTEROL                                   1  ? ? ? ? ? 
5 non-polymer syn 'PHOSPHATE ION'                               1  ? ? ? ? ? 
6 non-polymer syn HEXAETHYLENEGLYCOL                            2  ? ? ? ? ? 
7 non-polymer syn RGJHUVJQGAAZLK-GKTFKBBASA-N                   1  ? ? ? ? ? 
8 non-polymer syn 'MAGNESIUM ION'                               1  ? ? ? ? ? 
9 water       nat water                                         74 ? ? ? ? ? 
# 
loop_
_entity_poly_seq.entity_id 
_entity_poly_seq.num 
_entity_poly_seq.mon_id 
_entity_poly_seq.hetero 
1 1   GLY n 
1 2   SER n 
1 3   HIS n 
1 4   SER n 
1 5   LEU n 
1 6   YCM n 
1 7   PRO n 
1 8   GLN n 
1 9   THR n 
1 10  GLY n 
1 11  SER n 
1 12  PRO n 
1 13  SER n 
1 14  MET n 
1 15  VAL n 
1 16  THR n 
1 17  ALA n 
1 18  ILE n 
1 19  THR n 
1 20  ILE n 
1 21  MET n 
1 22  ALA n 
1 23  LEU n 
1 24  TYR n 
1 25  SER n 
1 26  ILE n 
1 27  VAL n 
1 28  CYS n 
1 29  VAL n 
1 30  VAL n 
1 31  GLY n 
1 32  LEU n 
1 33  PHE n 
1 34  GLY n 
1 35  ASN n 
1 36  PHE n 
1 37  LEU n 
1 38  VAL n 
1 39  MET n 
1 40  TYR n 
1 41  VAL n 
1 42  ILE n 
1 43  VAL n 
1 44  ARG n 
1 45  TYR n 
1 46  THR n 
1 47  LYS n 
1 48  MET n 
1 49  LYS n 
1 50  THR n 
1 51  ALA n 
1 52  THR n 
1 53  ASN n 
1 54  ILE n 
1 55  TYR n 
1 56  ILE n 
1 57  PHE n 
1 58  ASN n 
1 59  LEU n 
1 60  ALA n 
1 61  LEU n 
1 62  ALA n 
1 63  ASP n 
1 64  ALA n 
1 65  LEU n 
1 66  ALA n 
1 67  THR n 
1 68  SER n 
1 69  THR n 
1 70  LEU n 
1 71  PRO n 
1 72  PHE n 
1 73  GLN n 
1 74  SER n 
1 75  VAL n 
1 76  ASN n 
1 77  TYR n 
1 78  LEU n 
1 79  MET n 
1 80  GLY n 
1 81  THR n 
1 82  TRP n 
1 83  PRO n 
1 84  PHE n 
1 85  GLY n 
1 86  ASN n 
1 87  ILE n 
1 88  LEU n 
1 89  CYS n 
1 90  LYS n 
1 91  ILE n 
1 92  VAL n 
1 93  ILE n 
1 94  SER n 
1 95  ILE n 
1 96  ASP n 
1 97  TYR n 
1 98  TYR n 
1 99  ASN n 
1 100 MET n 
1 101 PHE n 
1 102 THR n 
1 103 SER n 
1 104 ILE n 
1 105 PHE n 
1 106 THR n 
1 107 LEU n 
1 108 CYS n 
1 109 THR n 
1 110 MET n 
1 111 SER n 
1 112 VAL n 
1 113 ASP n 
1 114 ARG n 
1 115 TYR n 
1 116 ILE n 
1 117 ALA n 
1 118 VAL n 
1 119 CYS n 
1 120 HIS n 
1 121 PRO n 
1 122 VAL n 
1 123 LYS n 
1 124 ALA n 
1 125 LEU n 
1 126 ASP n 
1 127 PHE n 
1 128 ARG n 
1 129 THR n 
1 130 PRO n 
1 131 ARG n 
1 132 ASN n 
1 133 ALA n 
1 134 LYS n 
1 135 ILE n 
1 136 VAL n 
1 137 ASN n 
1 138 VAL n 
1 139 CYS n 
1 140 ASN n 
1 141 TRP n 
1 142 ILE n 
1 143 LEU n 
1 144 SER n 
1 145 SER n 
1 146 ALA n 
1 147 ILE n 
1 148 GLY n 
1 149 LEU n 
1 150 PRO n 
1 151 VAL n 
1 152 MET n 
1 153 PHE n 
1 154 MET n 
1 155 ALA n 
1 156 THR n 
1 157 THR n 
1 158 LYS n 
1 159 TYR n 
1 160 ARG n 
1 161 GLN n 
1 162 GLY n 
1 163 SER n 
1 164 ILE n 
1 165 ASP n 
1 166 CYS n 
1 167 THR n 
1 168 LEU n 
1 169 THR n 
1 170 PHE n 
1 171 SER n 
1 172 HIS n 
1 173 PRO n 
1 174 THR n 
1 175 TRP n 
1 176 TYR n 
1 177 TRP n 
1 178 GLU n 
1 179 ASN n 
1 180 LEU n 
1 181 LEU n 
1 182 LYS n 
1 183 ILE n 
1 184 CYS n 
1 185 VAL n 
1 186 PHE n 
1 187 ILE n 
1 188 PHE n 
1 189 ALA n 
1 190 PHE n 
1 191 ILE n 
1 192 MET n 
1 193 PRO n 
1 194 VAL n 
1 195 LEU n 
1 196 ILE n 
1 197 ILE n 
1 198 THR n 
1 199 VAL n 
1 200 CYS n 
1 201 TYR n 
1 202 GLY n 
1 203 LEU n 
1 204 MET n 
1 205 ILE n 
1 206 LEU n 
1 207 ARG n 
1 208 LEU n 
1 209 LYS n 
1 210 SER n 
1 211 VAL n 
1 212 ARG n 
1 213 MET n 
1 214 LEU n 
1 215 SER n 
1 216 GLY n 
1 217 SER n 
1 218 LYS n 
1 219 GLU n 
1 220 LYS n 
1 221 ASP n 
1 222 ARG n 
1 223 ASN n 
1 224 LEU n 
1 225 ARG n 
1 226 ARG n 
1 227 ILE n 
1 228 THR n 
1 229 ARG n 
1 230 MET n 
1 231 VAL n 
1 232 LEU n 
1 233 VAL n 
1 234 VAL n 
1 235 VAL n 
1 236 ALA n 
1 237 VAL n 
1 238 PHE n 
1 239 ILE n 
1 240 VAL n 
1 241 CYS n 
1 242 TRP n 
1 243 THR n 
1 244 PRO n 
1 245 ILE n 
1 246 HIS n 
1 247 ILE n 
1 248 TYR n 
1 249 VAL n 
1 250 ILE n 
1 251 ILE n 
1 252 LYS n 
1 253 ALA n 
1 254 LEU n 
1 255 ILE n 
1 256 THR n 
1 257 ILE n 
1 258 PRO n 
1 259 GLU n 
1 260 THR n 
1 261 THR n 
1 262 PHE n 
1 263 GLN n 
1 264 THR n 
1 265 VAL n 
1 266 SER n 
1 267 TRP n 
1 268 HIS n 
1 269 PHE n 
1 270 CYS n 
1 271 ILE n 
1 272 ALA n 
1 273 LEU n 
1 274 GLY n 
1 275 TYR n 
1 276 THR n 
1 277 ASN n 
1 278 SER n 
1 279 CYS n 
1 280 LEU n 
1 281 ASN n 
1 282 PRO n 
1 283 VAL n 
1 284 LEU n 
1 285 TYR n 
1 286 ALA n 
1 287 PHE n 
1 288 LEU n 
1 289 ASP n 
1 290 GLU n 
1 291 ASN n 
1 292 PHE n 
1 293 LYS n 
1 294 ARG n 
1 295 CYS n 
1 296 PHE n 
2 1   GLN n 
2 2   VAL n 
2 3   GLN n 
2 4   LEU n 
2 5   VAL n 
2 6   GLU n 
2 7   SER n 
2 8   GLY n 
2 9   GLY n 
2 10  GLY n 
2 11  LEU n 
2 12  VAL n 
2 13  ARG n 
2 14  PRO n 
2 15  GLY n 
2 16  GLY n 
2 17  SER n 
2 18  LEU n 
2 19  ARG n 
2 20  LEU n 
2 21  SER n 
2 22  CYS n 
2 23  VAL n 
2 24  ASP n 
2 25  SER n 
2 26  GLU n 
2 27  ARG n 
2 28  THR n 
2 29  SER n 
2 30  TYR n 
2 31  PRO n 
2 32  MET n 
2 33  GLY n 
2 34  TRP n 
2 35  PHE n 
2 36  ARG n 
2 37  ARG n 
2 38  ALA n 
2 39  PRO n 
2 40  GLY n 
2 41  LYS n 
2 42  GLU n 
2 43  ARG n 
2 44  GLU n 
2 45  PHE n 
2 46  VAL n 
2 47  ALA n 
2 48  SER n 
2 49  ILE n 
2 50  THR n 
2 51  TRP n 
2 52  SER n 
2 53  GLY n 
2 54  ILE n 
2 55  ASP n 
2 56  PRO n 
2 57  THR n 
2 58  TYR n 
2 59  ALA n 
2 60  ASP n 
2 61  SER n 
2 62  VAL n 
2 63  ALA n 
2 64  ASP n 
2 65  ARG n 
2 66  PHE n 
2 67  THR n 
2 68  THR n 
2 69  SER n 
2 70  ARG n 
2 71  ASP n 
2 72  VAL n 
2 73  ALA n 
2 74  ASN n 
2 75  ASN n 
2 76  THR n 
2 77  LEU n 
2 78  TYR n 
2 79  LEU n 
2 80  GLN n 
2 81  MET n 
2 82  ASN n 
2 83  SER n 
2 84  LEU n 
2 85  LYS n 
2 86  HIS n 
2 87  GLU n 
2 88  ASP n 
2 89  THR n 
2 90  ALA n 
2 91  VAL n 
2 92  TYR n 
2 93  TYR n 
2 94  CYS n 
2 95  ALA n 
2 96  ALA n 
2 97  ARG n 
2 98  ALA n 
2 99  PRO n 
2 100 VAL n 
2 101 ASP n 
2 102 TYR n 
2 103 ASP n 
2 104 TYR n 
2 105 TRP n 
2 106 GLY n 
2 107 GLN n 
2 108 GLY n 
2 109 THR n 
2 110 GLN n 
2 111 VAL n 
2 112 THR n 
2 113 VAL n 
2 114 SER n 
2 115 SER n 
2 116 ALA n 
2 117 ALA n 
2 118 ALA n 
# 
loop_
_entity_poly.entity_id 
_entity_poly.pdbx_seq_one_letter_code 
_entity_poly.pdbx_seq_one_letter_code_can 
_entity_poly.nstd_monomer 
_entity_poly.pdbx_strand_id 
_entity_poly.nstd_linkage 
_entity_poly.type 
1 
;GSHSL(YCM)PQTGSPSMVTAITIMALYSIVCVVGLFGNFLVMYVIVRYTKMKTATNIYIFNLALADALATSTLPFQSVN
YLMGTWPFGNILCKIVISIDYYNMFTSIFTLCTMSVDRYIAVCHPVKALDFRTPRNAKIVNVCNWILSSAIGLPVMFMAT
TKYRQGSIDCTLTFSHPTWYWENLLKICVFIFAFIMPVLIITVCYGLMILRLKSVRMLSGSKEKDRNLRRITRMVLVVVA
VFIVCWTPIHIYVIIKALITIPETTFQTVSWHFCIALGYTNSCLNPVLYAFLDENFKRCF
;
;GSHSLXPQTGSPSMVTAITIMALYSIVCVVGLFGNFLVMYVIVRYTKMKTATNIYIFNLALADALATSTLPFQSVNYLMG
TWPFGNILCKIVISIDYYNMFTSIFTLCTMSVDRYIAVCHPVKALDFRTPRNAKIVNVCNWILSSAIGLPVMFMATTKYR
QGSIDCTLTFSHPTWYWENLLKICVFIFAFIMPVLIITVCYGLMILRLKSVRMLSGSKEKDRNLRRITRMVLVVVAVFIV
CWTPIHIYVIIKALITIPETTFQTVSWHFCIALGYTNSCLNPVLYAFLDENFKRCF
;
yes A no polypeptide(L) 
2 
;QVQLVESGGGLVRPGGSLRLSCVDSERTSYPMGWFRRAPGKEREFVASITWSGIDPTYADSVADRFTTSRDVANNTLYLQ
MNSLKHEDTAVYYCAARAPVDYDYWGQGTQVTVSSAAA
;
;QVQLVESGGGLVRPGGSLRLSCVDSERTSYPMGWFRRAPGKEREFVASITWSGIDPTYADSVADRFTTSRDVANNTLYLQ
MNSLKHEDTAVYYCAARAPVDYDYWGQGTQVTVSSAAA
;
no  B no polypeptide(L) 
# 
_struct.entry_id                  xxxx 
_struct.title                     ? 
_struct.pdbx_descriptor           --- 
_struct.pdbx_model_type_details   ? 
# 
loop_
_pdbx_entity_nonpoly.entity_id 
_pdbx_entity_nonpoly.name 
_pdbx_entity_nonpoly.comp_id 
3 (2R)-2,3-DIHYDROXYPROPYL(9Z)-OCTADEC-9-ENOATE OLC 
4 CHOLESTEROL                                   CLR 
5 'PHOSPHATE ION'                               PO4 
6 HEXAETHYLENEGLYCOL                            P6G 
7 
;(2R,3S,4R,5R,6R)-6-((1R,2R,3S,4R,6S)-4,6-DIAMINO-2,3DIHYDROXYCYCLOHEXYLOXY)-5-AMINO-2-(AMINOMETHYL)                 TETRAHYDRO-2H-PYRAN-3,4-DIOL
;
XXX 
8 'MAGNESIUM ION'                               MG  
9 water                                         HOH 
# 
loop_
_pdbx_nonpoly_scheme.asym_id 
_pdbx_nonpoly_scheme.ndb_seq_num 
_pdbx_nonpoly_scheme.entity_id 
_pdbx_nonpoly_scheme.mon_id 
_pdbx_nonpoly_scheme.pdb_seq_num 
_pdbx_nonpoly_scheme.pdb_mon_id 
_pdbx_nonpoly_scheme.pdb_strand_id 
_pdbx_nonpoly_scheme.pdb_ins_code 
C 1  3 OLC 402 OLC A . 
D 1  3 OLC 403 OLC A . 
E 1  4 CLR 404 CLR A . 
F 1  5 PO4 405 PO4 A . 
G 1  6 P6G 406 P6G A . 
H 1  6 P6G 407 P6G A . 
I 1  7 XXX 601 XXX A . 
J 1  8 MG  701 MG  A . 
K 1  9 HOH 502 HOH A . 
K 2  9 HOH 503 HOH A . 
K 3  9 HOH 504 HOH A . 
K 4  9 HOH 505 HOH A . 
K 5  9 HOH 506 HOH A . 
K 6  9 HOH 507 HOH A . 
K 7  9 HOH 508 HOH A . 
K 8  9 HOH 509 HOH A . 
K 9  9 HOH 510 HOH A . 
K 10 9 HOH 511 HOH A . 
K 11 9 HOH 512 HOH A . 
K 12 9 HOH 513 HOH A . 
K 13 9 HOH 514 HOH A . 
K 14 9 HOH 515 HOH A . 
K 15 9 HOH 516 HOH A . 
K 16 9 HOH 517 HOH A . 
K 17 9 HOH 519 HOH A . 
K 18 9 HOH 520 HOH A . 
K 19 9 HOH 521 HOH A . 
K 20 9 HOH 522 HOH A . 
K 21 9 HOH 523 HOH A . 
K 22 9 HOH 524 HOH A . 
K 23 9 HOH 525 HOH A . 
K 24 9 HOH 526 HOH A . 
K 25 9 HOH 527 HOH A . 
K 26 9 HOH 528 HOH A . 
K 27 9 HOH 529 HOH A . 
K 28 9 HOH 530 HOH A . 
K 29 9 HOH 532 HOH A . 
K 30 9 HOH 533 HOH A . 
K 31 9 HOH 534 HOH A . 
K 32 9 HOH 535 HOH A . 
K 33 9 HOH 536 HOH A . 
K 34 9 HOH 537 HOH A . 
K 35 9 HOH 538 HOH A . 
K 36 9 HOH 539 HOH A . 
K 37 9 HOH 540 HOH A . 
K 38 9 HOH 543 HOH A . 
K 39 9 HOH 544 HOH A . 
K 40 9 HOH 545 HOH A . 
K 41 9 HOH 546 HOH A . 
K 42 9 HOH 547 HOH A . 
K 43 9 HOH 548 HOH A . 
K 44 9 HOH 549 HOH A . 
K 45 9 HOH 550 HOH A . 
K 46 9 HOH 552 HOH A . 
K 47 9 HOH 553 HOH A . 
K 48 9 HOH 554 HOH A . 
K 49 9 HOH 557 HOH A . 
K 50 9 HOH 558 HOH A . 
K 51 9 HOH 559 HOH A . 
K 52 9 HOH 560 HOH A . 
K 53 9 HOH 563 HOH A . 
K 54 9 HOH 564 HOH A . 
K 55 9 HOH 565 HOH A . 
K 56 9 HOH 566 HOH A . 
L 1  9 HOH 202 HOH B . 
L 2  9 HOH 203 HOH B . 
L 3  9 HOH 204 HOH B . 
L 4  9 HOH 205 HOH B . 
L 5  9 HOH 206 HOH B . 
L 6  9 HOH 208 HOH B . 
L 7  9 HOH 209 HOH B . 
L 8  9 HOH 210 HOH B . 
L 9  9 HOH 211 HOH B . 
L 10 9 HOH 212 HOH B . 
L 11 9 HOH 215 HOH B . 
L 12 9 HOH 216 HOH B . 
L 13 9 HOH 219 HOH B . 
L 14 9 HOH 220 HOH B . 
L 15 9 HOH 221 HOH B . 
L 16 9 HOH 222 HOH B . 
L 17 9 HOH 223 HOH B . 
L 18 9 HOH 226 HOH B . 
# 
loop_
_chem_comp.id 
_chem_comp.type 
_chem_comp.name 
_chem_comp.formula 
_chem_comp.mon_nstd_flag 
ALA 'L-peptide linking' ALANINE                                       'C3 H5 N O'      y 
ARG 'L-peptide linking' ARGININE                                      'C6 H13 N4 O 3'  y 
ASN 'L-peptide linking' ASPARAGINE                                    'C4 H6 N2 O2'    y 
ASP 'L-peptide linking' ASPARTICACID                                  'C4 H4 N O3 -1'  y 
CLR NON-POLYMER         CHOLESTEROL                                   'C27 H46 O'      . 
CYS 'L-peptide linking' CYSTEINE                                      'C3 H5 N O S'    y 
GLN 'L-peptide linking' GLUTAMINE                                     'C5 H8 N2 O2'    y 
GLU 'L-peptide linking' GLUTAMICACID                                  'C5 H6 N O3 -1'  y 
GLY 'peptide linking'   GLYCINE                                       'C2 H3 N O'      y 
HIS 'L-peptide linking' HISTIDINE                                     'C6 H8 N3 O 1'   y 
HOH NON-POLYMER         WATER                                         'H2 O'           . 
ILE 'L-peptide linking' ISOLEUCINE                                    'C6 H11 N O'     y 
LEU 'L-peptide linking' LEUCINE                                       'C6 H11 N O'     y 
LYS 'L-peptide linking' LYSINE                                        'C6 H13 N2 O 1'  y 
MET 'L-peptide linking' METHIONINE                                    'C5 H9 N O S'    y 
MG  NON-POLYMER         'MAGNESIUM ION'                               'Mg 2'           . 
OLC NON-POLYMER         (2R)-2,3-DIHYDROXYPROPYL(9Z)-OCTADEC-9-ENOATE 'C21 H40 O4'     . 
P6G NON-POLYMER         HEXAETHYLENEGLYCOL                            'C12 H26 O7'     . 
PHE 'L-peptide linking' PHENYLALANINE                                 'C9 H9 N O'      y 
PO4 NON-POLYMER         'PHOSPHATE ION'                               'O4 P'           . 
PRO NON-POLYMER         PROLINE                                       'C5 H7 N O'      . 
SER 'L-peptide linking' SERINE                                        'C3 H5 N O2'     y 
THR 'L-peptide linking' THREONINE                                     'C4 H7 N O2'     y 
TRP 'L-peptide linking' TRYPTOPHAN                                    'C11 H10 N2 O'   y 
TYR 'L-peptide linking' TYROSINE                                      'C9 H9 N O2'     y 
VAL 'L-peptide linking' VALINE                                        'C5 H9 N O'      y 
XXX NON-POLYMER         
;(2R,3S,4R,5R,6R)-6-((1R,2R,3S,4R,6S)-4,6-DIAMINO-2,3DIHYDROXYCYCLOHEXYLOXY)-5-AMINO-2-(AMINOMETHYL)                 TETRAHYDRO-2H-PYRAN-3,4-DIOL
;
'C12 H29 N4 O6'  . 
YCM 'L-peptide linking' S-(2-AMINO-2-OXOETHYL)-L-CYSTEINE             'C5 H10 N2 O3 S' y 
# 
loop_
_struct_conn_type.id 
disulf 
covale 
# 
loop_
_struct_conn.id 
_struct_conn.conn_type_id 
_struct_conn.ptnr1_label_asym_id 
_struct_conn.ptnr1_label_comp_id 
_struct_conn.ptnr1_label_seq_id 
_struct_conn.ptnr2_label_asym_id 
_struct_conn.ptnr2_label_comp_id 
_struct_conn.ptnr2_label_seq_id 
_struct_conn.pdbx_ptnr1_label_alt_id 
_struct_conn.ptnr1_label_atom_id 
_struct_conn.ptnr1_symmetry 
_struct_conn.pdbx_ptnr2_label_alt_id 
_struct_conn.ptnr2_label_atom_id 
_struct_conn.ptnr1_auth_asym_id 
_struct_conn.ptnr1_auth_comp_id 
_struct_conn.ptnr1_auth_seq_id 
_struct_conn.ptnr2_auth_asym_id 
_struct_conn.ptnr2_auth_comp_id 
_struct_conn.ptnr2_auth_seq_id 
_struct_conn.ptnr2_symmetry 
_struct_conn.pdbx_dist_value 
_struct_conn.details 
_struct_conn.pdbx_ptnr1_PDB_ins_code 
_struct_conn.pdbx_ptnr1_standard_comp_id 
_struct_conn.pdbx_ptnr2_PDB_ins_code 
_struct_conn.ptnr1_auth_atom_id 
_struct_conn.ptnr2_auth_atom_id 
disulf1 disulf A CYS 89  A CYS 166 ? SG ? ? SG A CYS 140 A CYS 217 ? 0.00 ? ? ? ? ? ? 
disulf2 disulf B CYS 22  B CYS 94  ? SG ? ? SG B CYS 24  B CYS 96  ? 0.00 ? ? ? ? ? ? 
covale1 covale A LEU 5   A YCM 6   ? C  ? ? N  A LEU 56  A YCM 57  ? ?    ? ? ? ? C N 
covale2 covale B VAL 100 B ASP 101 ? ?  ? ? ?  B VAL 102 B ASP 110 ? ?    ? ? ? ? ? ? 
# 
loop_
_struct_mon_prot_cis.pdbx_id 
_struct_mon_prot_cis.label_alt_id 
_struct_mon_prot_cis.label_asym_id 
_struct_mon_prot_cis.label_comp_id 
_struct_mon_prot_cis.label_seq_id 
_struct_mon_prot_cis.pdbx_PDB_model_num 
_struct_mon_prot_cis.pdbx_PDB_ins_code 
_struct_mon_prot_cis.auth_comp_id 
_struct_mon_prot_cis.auth_seq_id 
_struct_mon_prot_cis.auth_asym_id 
_struct_mon_prot_cis.pdbx_label_comp_id_2 
_struct_mon_prot_cis.pdbx_label_seq_id_2 
_struct_mon_prot_cis.pdbx_label_asym_id_2 
_struct_mon_prot_cis.pdbx_PDB_ins_code_2 
_struct_mon_prot_cis.pdbx_auth_comp_id_2 
_struct_mon_prot_cis.pdbx_auth_seq_id_2 
_struct_mon_prot_cis.pdbx_auth_asym_id_2 
_struct_mon_prot_cis.pdbx_omega_angle 
1 . A THR 9   1 ? THR 60  A GLY 10  A ? GLY 61  A 0.00 
2 . A HIS 172 1 ? HIS 223 A PRO 173 A ? PRO 224 A 0.00 
3 . A GLY 216 1 ? GLY 267 A SER 217 A ? SER 268 A 0.00 
4 . A CYS 295 1 ? CYS 346 A PHE 296 A ? PHE 347 A 0.00 
5 . A THR 9   1 ? THR 60  A GLY 10  A ? GLY 61  A 0.00 
6 . A HIS 172 1 ? HIS 223 A PRO 173 A ? PRO 224 A 0.00 
7 . A GLY 216 1 ? GLY 267 A SER 217 A ? SER 268 A 0.00 
8 . A CYS 295 1 ? CYS 346 A PHE 296 A ? PHE 347 A 0.00 
# 
_cell.entry_id      xxxx 
_cell.length_a      44.430 
_cell.length_b      144.000 
_cell.length_c      209.900 
_cell.angle_alpha   90.00 
_cell.angle_beta    90.00 
_cell.angle_gamma   90.00 
_cell.Z_PDB         ? 
# 
_symmetry.entry_id               xxxx 
_symmetry.space_group_name_H-M   'I 21 21 21' 
_symmetry.Int_Tables_number      24 
# 
_atom_sites.entry_id                    xxxx 
_atom_sites.fract_transf_matrix[1][1]   0.022507 
_atom_sites.fract_transf_matrix[1][2]   0.000000 
_atom_sites.fract_transf_matrix[1][3]   0.000000 
_atom_sites.fract_transf_matrix[2][1]   -0.000000 
_atom_sites.fract_transf_matrix[2][2]   0.006944 
_atom_sites.fract_transf_matrix[2][3]   0.000000 
_atom_sites.fract_transf_matrix[3][1]   0.000000 
_atom_sites.fract_transf_matrix[3][2]   -0.000000 
_atom_sites.fract_transf_matrix[3][3]   0.004764 
_atom_sites.fract_transf_vector[1]      0.00000 
_atom_sites.fract_transf_vector[2]      0.00000 
_atom_sites.fract_transf_vector[3]      0.00000 
# 
loop_
_atom_site.id 
_atom_site.auth_asym_id 
_atom_site.label_alt_id 
_atom_site.label_asym_id 
_atom_site.label_atom_id 
_atom_site.label_comp_id 
_atom_site.label_entity_id 
_atom_site.label_seq_id 
_atom_site.type_symbol 
_atom_site.group_PDB 
_atom_site.pdbx_PDB_ins_code 
_atom_site.Cartn_x 
_atom_site.Cartn_y 
_atom_site.Cartn_z 
_atom_site.occupancy 
_atom_site.B_iso_or_equiv 
_atom_site.pdbx_formal_charge 
_atom_site.auth_seq_id 
_atom_site.auth_comp_id 
_atom_site.auth_atom_id 
_atom_site.pdbx_PDB_model_num 
1    A . A N   GLY 1 1   N  ATOM   ? 5.838   11.541 -71.943 1.00 85.12  ? 52  GLY N   1 
2    A . A CA  GLY 1 1   C  ATOM   ? 4.974   11.798 -70.753 1.00 82.82  ? 52  GLY CA  1 
3    A . A C   GLY 1 1   C  ATOM   ? 4.861   13.277 -70.409 1.00 87.96  ? 52  GLY C   1 
4    A . A O   GLY 1 1   O  ATOM   ? 5.837   13.907 -69.990 1.00 82.52  ? 52  GLY O   1 
5    A . A N   SER 1 2   N  ATOM   ? 3.663   13.835 -70.609 1.00 89.99  ? 53  SER N   1 
6    A . A CA  SER 1 2   C  ATOM   ? 3.337   15.179 -70.161 1.00 90.50  ? 53  SER CA  1 
7    A . A CB  SER 1 2   C  ATOM   ? 2.091   15.699 -70.890 1.00 92.08  ? 53  SER CB  1 
8    A . A OG  SER 1 2   O  ATOM   ? 1.471   16.757 -70.179 1.00 98.34  ? 53  SER OG  1 
9    A . A C   SER 1 2   C  ATOM   ? 3.099   15.107 -68.652 1.00 83.31  ? 53  SER C   1 
10   A . A O   SER 1 2   O  ATOM   ? 2.529   14.135 -68.168 1.00 88.50  ? 53  SER O   1 
11   A . A N   HIS 1 3   N  ATOM   ? 3.551   16.139 -67.924 1.00 77.41  ? 54  HIS N   1 
12   A . A CA  HIS 1 3   C  ATOM   ? 3.369   16.246 -66.469 1.00 65.69  ? 54  HIS CA  1 
13   A . A CB  HIS 1 3   C  ATOM   ? 4.671   15.846 -65.739 1.00 57.67  ? 54  HIS CB  1 
14   A . A CG  HIS 1 3   C  ATOM   ? 4.486   15.552 -64.279 1.00 48.75  ? 54  HIS CG  1 
15   A . A ND1 HIS 1 3   N  ATOM   ? 4.059   14.331 -63.818 1.00 46.45  ? 54  HIS ND1 1 
16   A . A CE1 HIS 1 3   C  ATOM   ? 3.993   14.350 -62.505 1.00 44.39  ? 54  HIS CE1 1 
17   A . A NE2 HIS 1 3   N  ATOM   ? 4.328   15.564 -62.092 1.00 42.89  ? 54  HIS NE2 1 
18   A . A CD2 HIS 1 3   C  ATOM   ? 4.658   16.326 -63.184 1.00 45.75  ? 54  HIS CD2 1 
19   A . A C   HIS 1 3   C  ATOM   ? 2.840   17.654 -66.081 1.00 69.09  ? 54  HIS C   1 
20   A . A O   HIS 1 3   O  ATOM   ? 1.620   17.848 -66.024 1.00 71.37  ? 54  HIS O   1 
21   A . A N   SER 1 4   N  ATOM   ? 3.749   18.617 -65.851 1.00 71.35  ? 55  SER N   1 
22   A . A CA  SER 1 4   C  ATOM   ? 3.388   19.978 -65.427 1.00 74.92  ? 55  SER CA  1 
23   A . A CB  SER 1 4   C  ATOM   ? 4.618   20.744 -64.865 1.00 73.88  ? 55  SER CB  1 
24   A . A OG  SER 1 4   O  ATOM   ? 5.536   21.229 -65.861 1.00 73.64  ? 55  SER OG  1 
25   A . A C   SER 1 4   C  ATOM   ? 2.681   20.769 -66.550 1.00 82.01  ? 55  SER C   1 
26   A . A O   SER 1 4   O  ATOM   ? 1.787   21.572 -66.275 1.00 84.84  ? 55  SER O   1 
27   A . A N   LEU 1 5   N  ATOM   ? 3.069   20.490 -67.804 1.00 84.83  ? 56  LEU N   1 
28   A . A CA  LEU 1 5   C  ATOM   ? 2.582   21.169 -69.014 1.00 86.04  ? 56  LEU CA  1 
29   A . A CB  LEU 1 5   C  ATOM   ? 3.680   21.086 -70.088 1.00 86.65  ? 56  LEU CB  1 
30   A . A CG  LEU 1 5   C  ATOM   ? 3.594   21.958 -71.350 1.00 85.53  ? 56  LEU CG  1 
31   A . A CD1 LEU 1 5   C  ATOM   ? 3.971   23.393 -71.035 1.00 85.70  ? 56  LEU CD1 1 
32   A . A CD2 LEU 1 5   C  ATOM   ? 4.491   21.402 -72.450 1.00 83.87  ? 56  LEU CD2 1 
33   A . A C   LEU 1 5   C  ATOM   ? 1.273   20.597 -69.571 1.00 91.02  ? 56  LEU C   1 
34   A . A O   LEU 1 5   O  ATOM   ? 1.195   19.403 -69.854 1.00 90.21  ? 56  LEU O   1 
35   A . A N   YCM 1 6   N  HETATM ? 0.271   21.476 -69.758 1.00 100.57 ? 57  YCM N   1 
36   A . A CA  YCM 1 6   C  HETATM ? -1.036  21.129 -70.309 1.00 105.78 ? 57  YCM CA  1 
37   A . A CB  YCM 1 6   C  HETATM ? -2.113  21.986 -69.658 1.00 113.27 ? 57  YCM CB  1 
38   A . A SG  YCM 1 6   S  HETATM ? -3.154  21.152 -68.440 1.00 116.57 ? 57  YCM SG  1 
39   A . A CD  YCM 1 6   C  HETATM ? -1.933  20.123 -67.571 1.00 113.95 ? 57  YCM CD  1 
40   A . A CE  YCM 1 6   C  HETATM ? -2.125  18.657 -67.888 1.00 111.29 ? 57  YCM CE  1 
41   A . A OZ1 YCM 1 6   O  HETATM ? -1.233  17.848 -67.647 1.00 93.47  ? 57  YCM OZ1 1 
42   A . A NZ2 YCM 1 6   N  HETATM ? -3.278  18.344 -68.439 1.00 112.41 ? 57  YCM NZ2 1 
43   A . A C   YCM 1 6   C  HETATM ? -1.068  21.393 -71.813 1.00 112.77 ? 57  YCM C   1 
44   A . A O   YCM 1 6   O  HETATM ? -0.448  22.351 -72.272 1.00 115.00 ? 57  YCM O   1 
45   A . A N   PRO 1 7   N  ATOM   ? -1.816  20.594 -72.617 1.00 122.66 ? 58  PRO N   1 
46   A . A CA  PRO 1 7   C  ATOM   ? -1.860  20.789 -74.072 1.00 126.20 ? 58  PRO CA  1 
47   A . A CB  PRO 1 7   C  ATOM   ? -2.901  19.755 -74.540 1.00 127.64 ? 58  PRO CB  1 
48   A . A CG  PRO 1 7   C  ATOM   ? -2.992  18.747 -73.439 1.00 121.40 ? 58  PRO CG  1 
49   A . A CD  PRO 1 7   C  ATOM   ? -2.653  19.466 -72.164 1.00 122.08 ? 58  PRO CD  1 
50   A . A C   PRO 1 7   C  ATOM   ? -2.274  22.208 -74.466 1.00 130.89 ? 58  PRO C   1 
51   A . A O   PRO 1 7   O  ATOM   ? -1.611  22.835 -75.299 1.00 136.70 ? 58  PRO O   1 
52   A . A N   GLN 1 8   N  ATOM   ? -3.370  22.688 -73.863 1.00 137.27 ? 59  GLN N   1 
53   A . A CA  GLN 1 8   C  ATOM   ? -3.753  24.104 -73.839 1.00 138.54 ? 59  GLN CA  1 
54   A . A CB  GLN 1 8   C  ATOM   ? -2.541  24.980 -73.463 1.00 138.15 ? 59  GLN CB  1 
55   A . A CG  GLN 1 8   C  ATOM   ? -2.897  26.262 -72.722 1.00 137.31 ? 59  GLN CG  1 
56   A . A CD  GLN 1 8   C  ATOM   ? -3.357  26.020 -71.290 1.00 135.91 ? 59  GLN CD  1 
57   A . A OE1 GLN 1 8   O  ATOM   ? -3.497  24.875 -70.843 1.00 141.08 ? 59  GLN OE1 1 
58   A . A NE2 GLN 1 8   N  ATOM   ? -3.597  27.105 -70.562 1.00 126.47 ? 59  GLN NE2 1 
59   A . A C   GLN 1 8   C  ATOM   ? -4.429  24.658 -75.107 1.00 137.47 ? 59  GLN C   1 
60   A . A O   GLN 1 8   O  ATOM   ? -5.615  24.985 -75.084 1.00 134.42 ? 59  GLN O   1 
61   A . A N   THR 1 9   N  ATOM   ? -3.667  24.766 -76.201 1.00 134.58 ? 60  THR N   1 
62   A . A CA  THR 1 9   C  ATOM   ? -4.059  25.597 -77.347 1.00 141.73 ? 60  THR CA  1 
63   A . A CB  THR 1 9   C  ATOM   ? -3.007  25.539 -78.487 1.00 146.46 ? 60  THR CB  1 
64   A . A OG1 THR 1 9   O  ATOM   ? -3.124  24.303 -79.203 1.00 147.85 ? 60  THR OG1 1 
65   A . A CG2 THR 1 9   C  ATOM   ? -1.574  25.672 -77.932 1.00 142.56 ? 60  THR CG2 1 
66   A . A C   THR 1 9   C  ATOM   ? -5.448  25.225 -77.872 1.00 140.57 ? 60  THR C   1 
67   A . A O   THR 1 9   O  ATOM   ? -5.775  24.043 -77.943 1.00 142.16 ? 60  THR O   1 
68   A . A N   GLY 1 10  N  ATOM   ? -6.273  26.219 -78.241 1.00 137.05 ? 61  GLY N   1 
69   A . A CA  GLY 1 10  C  ATOM   ? -5.913  27.629 -78.262 1.00 133.53 ? 61  GLY CA  1 
70   A . A C   GLY 1 10  C  ATOM   ? -5.883  28.287 -76.892 1.00 130.50 ? 61  GLY C   1 
71   A . A O   GLY 1 10  O  ATOM   ? -6.423  27.744 -75.927 1.00 124.80 ? 61  GLY O   1 
72   A . A N   SER 1 11  N  ATOM   ? -5.250  29.467 -76.827 1.00 126.49 ? 62  SER N   1 
73   A . A CA  SER 1 11  C  ATOM   ? -4.969  30.187 -75.578 1.00 117.41 ? 62  SER CA  1 
74   A . A CB  SER 1 11  C  ATOM   ? -4.079  31.402 -75.860 1.00 117.94 ? 62  SER CB  1 
75   A . A OG  SER 1 11  O  ATOM   ? -4.391  31.984 -77.110 1.00 118.19 ? 62  SER OG  1 
76   A . A C   SER 1 11  C  ATOM   ? -6.236  30.612 -74.835 1.00 114.07 ? 62  SER C   1 
77   A . A O   SER 1 11  O  ATOM   ? -7.257  30.893 -75.461 1.00 114.74 ? 62  SER O   1 
78   A . A N   PRO 1 12  N  ATOM   ? -6.197  30.699 -73.481 1.00 106.20 ? 63  PRO N   1 
79   A . A CA  PRO 1 12  C  ATOM   ? -7.421  30.741 -72.676 1.00 99.35  ? 63  PRO CA  1 
80   A . A CB  PRO 1 12  C  ATOM   ? -6.908  30.457 -71.255 1.00 97.14  ? 63  PRO CB  1 
81   A . A CG  PRO 1 12  C  ATOM   ? -5.500  30.958 -71.259 1.00 99.96  ? 63  PRO CG  1 
82   A . A CD  PRO 1 12  C  ATOM   ? -4.974  30.778 -72.661 1.00 102.94 ? 63  PRO CD  1 
83   A . A C   PRO 1 12  C  ATOM   ? -8.179  32.069 -72.707 1.00 95.82  ? 63  PRO C   1 
84   A . A O   PRO 1 12  O  ATOM   ? -7.680  33.083 -73.195 1.00 92.70  ? 63  PRO O   1 
85   A . A N   SER 1 13  N  ATOM   ? -9.407  32.038 -72.182 1.00 90.61  ? 64  SER N   1 
86   A . A CA  SER 1 13  C  ATOM   ? -10.188 33.236 -71.989 1.00 89.97  ? 64  SER CA  1 
87   A . A CB  SER 1 13  C  ATOM   ? -11.684 32.918 -71.866 1.00 87.70  ? 64  SER CB  1 
88   A . A OG  SER 1 13  O  ATOM   ? -12.019 32.449 -70.575 1.00 83.39  ? 64  SER OG  1 
89   A . A C   SER 1 13  C  ATOM   ? -9.672  33.947 -70.739 1.00 93.49  ? 64  SER C   1 
90   A . A O   SER 1 13  O  ATOM   ? -9.072  33.319 -69.837 1.00 92.47  ? 64  SER O   1 
91   A . A N   MET 1 14  N  ATOM   ? -9.904  35.263 -70.716 1.00 92.47  ? 65  MET N   1 
92   A . A CA  MET 1 14  C  ATOM   ? -9.582  36.153 -69.618 1.00 91.21  ? 65  MET CA  1 
93   A . A CB  MET 1 14  C  ATOM   ? -10.329 37.474 -69.818 1.00 94.84  ? 65  MET CB  1 
94   A . A CG  MET 1 14  C  ATOM   ? -10.229 38.453 -68.658 1.00 100.11 ? 65  MET CG  1 
95   A . A SD  MET 1 14  S  ATOM   ? -8.600  39.214 -68.585 1.00 110.99 ? 65  MET SD  1 
96   A . A CE  MET 1 14  C  ATOM   ? -8.566  40.139 -70.116 1.00 99.33  ? 65  MET CE  1 
97   A . A C   MET 1 14  C  ATOM   ? -10.003 35.545 -68.296 1.00 83.70  ? 65  MET C   1 
98   A . A O   MET 1 14  O  ATOM   ? -9.160  35.247 -67.440 1.00 79.67  ? 65  MET O   1 
99   A . A N   VAL 1 15  N  ATOM   ? -11.320 35.361 -68.157 1.00 82.18  ? 66  VAL N   1 
100  A . A CA  VAL 1 15  C  ATOM   ? -11.970 34.975 -66.910 1.00 83.56  ? 66  VAL CA  1 
101  A . A CB  VAL 1 15  C  ATOM   ? -13.509 34.973 -67.093 1.00 85.27  ? 66  VAL CB  1 
102  A . A CG1 VAL 1 15  C  ATOM   ? -14.229 34.456 -65.848 1.00 84.21  ? 66  VAL CG1 1 
103  A . A CG2 VAL 1 15  C  ATOM   ? -13.983 36.376 -67.459 1.00 87.57  ? 66  VAL CG2 1 
104  A . A C   VAL 1 15  C  ATOM   ? -11.467 33.620 -66.367 1.00 80.83  ? 66  VAL C   1 
105  A . A O   VAL 1 15  O  ATOM   ? -11.456 33.406 -65.151 1.00 79.19  ? 66  VAL O   1 
106  A . A N   THR 1 16  N  ATOM   ? -11.039 32.720 -67.264 1.00 78.37  ? 67  THR N   1 
107  A . A CA  THR 1 16  C  ATOM   ? -10.551 31.404 -66.846 1.00 76.91  ? 67  THR CA  1 
108  A . A CB  THR 1 16  C  ATOM   ? -10.732 30.286 -67.935 1.00 77.72  ? 67  THR CB  1 
109  A . A OG1 THR 1 16  O  ATOM   ? -9.841  30.483 -69.044 1.00 81.81  ? 67  THR OG1 1 
110  A . A CG2 THR 1 16  C  ATOM   ? -12.190 30.255 -68.439 1.00 76.16  ? 67  THR CG2 1 
111  A . A C   THR 1 16  C  ATOM   ? -9.116  31.510 -66.299 1.00 71.54  ? 67  THR C   1 
112  A . A O   THR 1 16  O  ATOM   ? -8.811  30.911 -65.271 1.00 62.86  ? 67  THR O   1 
113  A . A N   ALA 1 17  N  ATOM   ? -8.260  32.312 -66.950 1.00 71.56  ? 68  ALA N   1 
114  A . A CA  ALA 1 17  C  ATOM   ? -6.892  32.533 -66.449 1.00 70.66  ? 68  ALA CA  1 
115  A . A CB  ALA 1 17  C  ATOM   ? -6.040  33.253 -67.478 1.00 72.75  ? 68  ALA CB  1 
116  A . A C   ALA 1 17  C  ATOM   ? -6.883  33.286 -65.088 1.00 66.81  ? 68  ALA C   1 
117  A . A O   ALA 1 17  O  ATOM   ? -6.129  32.943 -64.177 1.00 62.83  ? 68  ALA O   1 
118  A . A N   ILE 1 18  N  ATOM   ? -7.757  34.283 -64.949 1.00 67.39  ? 69  ILE N   1 
119  A . A CA  ILE 1 18  C  ATOM   ? -7.877  35.017 -63.692 1.00 67.28  ? 69  ILE CA  1 
120  A . A CB  ILE 1 18  C  ATOM   ? -8.858  36.223 -63.778 1.00 67.95  ? 69  ILE CB  1 
121  A . A CG1 ILE 1 18  C  ATOM   ? -8.261  37.305 -64.659 1.00 70.26  ? 69  ILE CG1 1 
122  A . A CD1 ILE 1 18  C  ATOM   ? -9.177  38.507 -64.889 1.00 72.53  ? 69  ILE CD1 1 
123  A . A CG2 ILE 1 18  C  ATOM   ? -9.143  36.828 -62.402 1.00 67.94  ? 69  ILE CG2 1 
124  A . A C   ILE 1 18  C  ATOM   ? -8.291  34.001 -62.640 1.00 63.09  ? 69  ILE C   1 
125  A . A O   ILE 1 18  O  ATOM   ? -7.625  33.864 -61.598 1.00 60.72  ? 69  ILE O   1 
126  A . A N   THR 1 19  N  ATOM   ? -9.355  33.247 -62.941 1.00 61.88  ? 70  THR N   1 
127  A . A CA  THR 1 19  C  ATOM   ? -9.879  32.237 -62.017 1.00 60.73  ? 70  THR CA  1 
128  A . A CB  THR 1 19  C  ATOM   ? -11.073 31.475 -62.651 1.00 63.76  ? 70  THR CB  1 
129  A . A OG1 THR 1 19  O  ATOM   ? -12.104 32.413 -62.974 1.00 70.85  ? 70  THR OG1 1 
130  A . A CG2 THR 1 19  C  ATOM   ? -11.652 30.456 -61.713 1.00 63.58  ? 70  THR CG2 1 
131  A . A C   THR 1 19  C  ATOM   ? -8.780  31.282 -61.531 1.00 54.03  ? 70  THR C   1 
132  A . A O   THR 1 19  O  ATOM   ? -8.649  31.037 -60.352 1.00 52.89  ? 70  THR O   1 
133  A . A N   ILE 1 20  N  ATOM   ? -7.982  30.751 -62.453 1.00 53.43  ? 71  ILE N   1 
134  A . A CA  ILE 1 20  C  ATOM   ? -7.011  29.726 -62.108 1.00 54.22  ? 71  ILE CA  1 
135  A . A CB  ILE 1 20  C  ATOM   ? -6.476  29.021 -63.367 1.00 54.94  ? 71  ILE CB  1 
136  A . A CG1 ILE 1 20  C  ATOM   ? -7.595  28.157 -63.974 1.00 55.74  ? 71  ILE CG1 1 
137  A . A CD1 ILE 1 20  C  ATOM   ? -7.330  27.724 -65.398 1.00 57.34  ? 71  ILE CD1 1 
138  A . A CG2 ILE 1 20  C  ATOM   ? -5.259  28.155 -63.018 1.00 51.91  ? 71  ILE CG2 1 
139  A . A C   ILE 1 20  C  ATOM   ? -5.873  30.305 -61.252 1.00 54.31  ? 71  ILE C   1 
140  A . A O   ILE 1 20  O  ATOM   ? -5.461  29.732 -60.235 1.00 48.05  ? 71  ILE O   1 
141  A . A N   MET 1 21  N  ATOM   ? -5.373  31.463 -61.673 1.00 56.77  ? 72  MET N   1 
142  A . A CA  MET 1 21  C  ATOM   ? -4.386  32.187 -60.890 1.00 61.24  ? 72  MET CA  1 
143  A . A CB  MET 1 21  C  ATOM   ? -3.969  33.475 -61.594 1.00 69.72  ? 72  MET CB  1 
144  A . A CG  MET 1 21  C  ATOM   ? -2.632  33.307 -62.274 1.00 81.45  ? 72  MET CG  1 
145  A . A SD  MET 1 21  S  ATOM   ? -1.351  32.844 -61.085 1.00 115.05 ? 72  MET SD  1 
146  A . A CE  MET 1 21  C  ATOM   ? -1.271  34.294 -60.015 1.00 116.89 ? 72  MET CE  1 
147  A . A C   MET 1 21  C  ATOM   ? -4.847  32.504 -59.473 1.00 54.53  ? 72  MET C   1 
148  A . A O   MET 1 21  O  ATOM   ? -4.070  32.353 -58.530 1.00 49.52  ? 72  MET O   1 
149  A . A N   ALA 1 22  N  ATOM   ? -6.092  32.980 -59.363 1.00 54.18  ? 73  ALA N   1 
150  A . A CA  ALA 1 22  C  ATOM   ? -6.732  33.285 -58.107 1.00 54.57  ? 73  ALA CA  1 
151  A . A CB  ALA 1 22  C  ATOM   ? -8.092  33.907 -58.372 1.00 57.44  ? 73  ALA CB  1 
152  A . A C   ALA 1 22  C  ATOM   ? -6.873  32.031 -57.270 1.00 54.06  ? 73  ALA C   1 
153  A . A O   ALA 1 22  O  ATOM   ? -6.638  32.061 -56.070 1.00 55.17  ? 73  ALA O   1 
154  A . A N   LEU 1 23  N  ATOM   ? -7.230  30.912 -57.914 1.00 54.52  ? 74  LEU N   1 
155  A . A CA  LEU 1 23  C  ATOM   ? -7.267  29.633 -57.229 1.00 54.32  ? 74  LEU CA  1 
156  A . A CB  LEU 1 23  C  ATOM   ? -7.584  28.486 -58.189 1.00 61.00  ? 74  LEU CB  1 
157  A . A CG  LEU 1 23  C  ATOM   ? -8.978  27.877 -58.212 1.00 65.60  ? 74  LEU CG  1 
158  A . A CD1 LEU 1 23  C  ATOM   ? -9.015  26.779 -59.270 1.00 63.49  ? 74  LEU CD1 1 
159  A . A CD2 LEU 1 23  C  ATOM   ? -9.322  27.344 -56.833 1.00 64.48  ? 74  LEU CD2 1 
160  A . A C   LEU 1 23  C  ATOM   ? -5.931  29.338 -56.569 1.00 48.77  ? 74  LEU C   1 
161  A . A O   LEU 1 23  O  ATOM   ? -5.870  29.123 -55.374 1.00 46.95  ? 74  LEU O   1 
162  A . A N   TYR 1 24  N  ATOM   ? -4.863  29.307 -57.373 1.00 48.01  ? 75  TYR N   1 
163  A . A CA  TYR 1 24  C  ATOM   ? -3.524  29.003 -56.875 1.00 47.02  ? 75  TYR CA  1 
164  A . A CB  TYR 1 24  C  ATOM   ? -2.494  28.928 -58.014 1.00 50.43  ? 75  TYR CB  1 
165  A . A CG  TYR 1 24  C  ATOM   ? -2.525  27.610 -58.806 1.00 50.79  ? 75  TYR CG  1 
166  A . A CD1 TYR 1 24  C  ATOM   ? -1.961  26.463 -58.302 1.00 50.90  ? 75  TYR CD1 1 
167  A . A CE1 TYR 1 24  C  ATOM   ? -1.981  25.275 -59.021 1.00 53.59  ? 75  TYR CE1 1 
168  A . A CZ  TYR 1 24  C  ATOM   ? -2.572  25.224 -60.269 1.00 52.02  ? 75  TYR CZ  1 
169  A . A OH  TYR 1 24  O  ATOM   ? -2.590  24.058 -60.994 1.00 51.33  ? 75  TYR OH  1 
170  A . A CE2 TYR 1 24  C  ATOM   ? -3.119  26.360 -60.801 1.00 56.71  ? 75  TYR CE2 1 
171  A . A CD2 TYR 1 24  C  ATOM   ? -3.099  27.542 -60.072 1.00 55.40  ? 75  TYR CD2 1 
172  A . A C   TYR 1 24  C  ATOM   ? -3.077  29.992 -55.802 1.00 44.79  ? 75  TYR C   1 
173  A . A O   TYR 1 24  O  ATOM   ? -2.511  29.587 -54.807 1.00 43.29  ? 75  TYR O   1 
174  A . A N   SER 1 25  N  ATOM   ? -3.378  31.285 -55.979 1.00 44.57  ? 76  SER N   1 
175  A . A CA  SER 1 25  C  ATOM   ? -2.957  32.271 -55.006 1.00 46.44  ? 76  SER CA  1 
176  A . A CB  SER 1 25  C  ATOM   ? -3.264  33.690 -55.481 1.00 49.80  ? 76  SER CB  1 
177  A . A OG  SER 1 25  O  ATOM   ? -2.581  33.905 -56.670 1.00 57.45  ? 76  SER OG  1 
178  A . A C   SER 1 25  C  ATOM   ? -3.617  32.083 -53.655 1.00 45.01  ? 76  SER C   1 
179  A . A O   SER 1 25  O  ATOM   ? -2.950  32.114 -52.628 1.00 44.22  ? 76  SER O   1 
180  A . A N   ILE 1 26  N  ATOM   ? -4.945  31.946 -53.668 1.00 44.76  ? 77  ILE N   1 
181  A . A CA  ILE 1 26  C  ATOM   ? -5.717  31.853 -52.455 1.00 46.11  ? 77  ILE CA  1 
182  A . A CB  ILE 1 26  C  ATOM   ? -7.222  31.869 -52.769 1.00 51.52  ? 77  ILE CB  1 
183  A . A CG1 ILE 1 26  C  ATOM   ? -7.609  33.257 -53.270 1.00 57.74  ? 77  ILE CG1 1 
184  A . A CD1 ILE 1 26  C  ATOM   ? -8.885  33.273 -54.076 1.00 62.22  ? 77  ILE CD1 1 
185  A . A CG2 ILE 1 26  C  ATOM   ? -8.049  31.561 -51.532 1.00 53.34  ? 77  ILE CG2 1 
186  A . A C   ILE 1 26  C  ATOM   ? -5.322  30.626 -51.660 1.00 44.13  ? 77  ILE C   1 
187  A . A O   ILE 1 26  O  ATOM   ? -5.113  30.708 -50.464 1.00 43.03  ? 77  ILE O   1 
188  A . A N   VAL 1 27  N  ATOM   ? -5.191  29.483 -52.338 1.00 41.20  ? 78  VAL N   1 
189  A . A CA  VAL 1 27  C  ATOM   ? -4.891  28.245 -51.657 1.00 40.63  ? 78  VAL CA  1 
190  A . A CB  VAL 1 27  C  ATOM   ? -5.019  27.068 -52.639 1.00 40.46  ? 78  VAL CB  1 
191  A . A CG1 VAL 1 27  C  ATOM   ? -4.411  25.823 -52.076 1.00 39.46  ? 78  VAL CG1 1 
192  A . A CG2 VAL 1 27  C  ATOM   ? -6.498  26.812 -52.937 1.00 42.12  ? 78  VAL CG2 1 
193  A . A C   VAL 1 27  C  ATOM   ? -3.507  28.336 -51.023 1.00 41.32  ? 78  VAL C   1 
194  A . A O   VAL 1 27  O  ATOM   ? -3.270  27.881 -49.901 1.00 39.51  ? 78  VAL O   1 
195  A . A N   CYS 1 28  N  ATOM   ? -2.585  28.972 -51.746 1.00 44.83  ? 79  CYS N   1 
196  A . A CA  CYS 1 28  C  ATOM   ? -1.217  29.112 -51.299 1.00 43.73  ? 79  CYS CA  1 
197  A . A CB  CYS 1 28  C  ATOM   ? -0.393  29.733 -52.403 1.00 44.92  ? 79  CYS CB  1 
198  A . A SG  CYS 1 28  S  ATOM   ? 1.289   30.039 -51.883 1.00 49.05  ? 79  CYS SG  1 
199  A . A C   CYS 1 28  C  ATOM   ? -1.184  29.972 -50.034 1.00 45.03  ? 79  CYS C   1 
200  A . A O   CYS 1 28  O  ATOM   ? -0.603  29.579 -49.017 1.00 45.15  ? 79  CYS O   1 
201  A . A N   VAL 1 29  N  ATOM   ? -1.838  31.135 -50.094 1.00 45.08  ? 80  VAL N   1 
202  A . A CA  VAL 1 29  C  ATOM   ? -1.830  32.099 -48.999 1.00 46.63  ? 80  VAL CA  1 
203  A . A CB  VAL 1 29  C  ATOM   ? -2.517  33.410 -49.409 1.00 47.41  ? 80  VAL CB  1 
204  A . A CG1 VAL 1 29  C  ATOM   ? -2.813  34.290 -48.205 1.00 50.17  ? 80  VAL CG1 1 
205  A . A CG2 VAL 1 29  C  ATOM   ? -1.627  34.163 -50.388 1.00 50.15  ? 80  VAL CG2 1 
206  A . A C   VAL 1 29  C  ATOM   ? -2.491  31.504 -47.753 1.00 46.43  ? 80  VAL C   1 
207  A . A O   VAL 1 29  O  ATOM   ? -1.929  31.542 -46.672 1.00 44.39  ? 80  VAL O   1 
208  A . A N   VAL 1 30  N  ATOM   ? -3.695  30.960 -47.929 1.00 45.85  ? 81  VAL N   1 
209  A . A CA  VAL 1 30  C  ATOM   ? -4.424  30.348 -46.845 1.00 47.49  ? 81  VAL CA  1 
210  A . A CB  VAL 1 30  C  ATOM   ? -5.827  29.876 -47.283 1.00 47.64  ? 81  VAL CB  1 
211  A . A CG1 VAL 1 30  C  ATOM   ? -6.467  29.020 -46.199 1.00 47.79  ? 81  VAL CG1 1 
212  A . A CG2 VAL 1 30  C  ATOM   ? -6.692  31.086 -47.622 1.00 48.69  ? 81  VAL CG2 1 
213  A . A C   VAL 1 30  C  ATOM   ? -3.624  29.183 -46.250 1.00 44.91  ? 81  VAL C   1 
214  A . A O   VAL 1 30  O  ATOM   ? -3.525  29.074 -45.054 1.00 43.98  ? 81  VAL O   1 
215  A . A N   GLY 1 31  N  ATOM   ? -3.056  28.335 -47.111 1.00 42.95  ? 82  GLY N   1 
216  A . A CA  GLY 1 31  C  ATOM   ? -2.203  27.242 -46.686 1.00 43.25  ? 82  GLY CA  1 
217  A . A C   GLY 1 31  C  ATOM   ? -0.977  27.647 -45.881 1.00 43.34  ? 82  GLY C   1 
218  A . A O   GLY 1 31  O  ATOM   ? -0.697  27.069 -44.806 1.00 39.01  ? 82  GLY O   1 
219  A . A N   LEU 1 32  N  ATOM   ? -0.243  28.640 -46.394 1.00 42.70  ? 83  LEU N   1 
220  A . A CA  LEU 1 32  C  ATOM   ? 0.953   29.127 -45.718 1.00 46.60  ? 83  LEU CA  1 
221  A . A CB  LEU 1 32  C  ATOM   ? 1.764   30.097 -46.583 1.00 48.69  ? 83  LEU CB  1 
222  A . A CG  LEU 1 32  C  ATOM   ? 2.448   29.356 -47.743 1.00 51.21  ? 83  LEU CG  1 
223  A . A CD1 LEU 1 32  C  ATOM   ? 3.213   30.294 -48.666 1.00 53.17  ? 83  LEU CD1 1 
224  A . A CD2 LEU 1 32  C  ATOM   ? 3.376   28.242 -47.246 1.00 53.53  ? 83  LEU CD2 1 
225  A . A C   LEU 1 32  C  ATOM   ? 0.578   29.754 -44.387 1.00 47.27  ? 83  LEU C   1 
226  A . A O   LEU 1 32  O  ATOM   ? 1.214   29.502 -43.382 1.00 47.62  ? 83  LEU O   1 
227  A . A N   PHE 1 33  N  ATOM   ? -0.519  30.504 -44.370 1.00 50.13  ? 84  PHE N   1 
228  A . A CA  PHE 1 33  C  ATOM   ? -0.890  31.268 -43.198 1.00 52.97  ? 84  PHE CA  1 
229  A . A CB  PHE 1 33  C  ATOM   ? -1.989  32.280 -43.506 1.00 55.40  ? 84  PHE CB  1 
230  A . A CG  PHE 1 33  C  ATOM   ? -2.581  32.891 -42.281 1.00 60.87  ? 84  PHE CG  1 
231  A . A CD1 PHE 1 33  C  ATOM   ? -1.911  33.896 -41.609 1.00 67.73  ? 84  PHE CD1 1 
232  A . A CE1 PHE 1 33  C  ATOM   ? -2.439  34.453 -40.460 1.00 70.97  ? 84  PHE CE1 1 
233  A . A CZ  PHE 1 33  C  ATOM   ? -3.648  33.999 -39.973 1.00 69.12  ? 84  PHE CZ  1 
234  A . A CE2 PHE 1 33  C  ATOM   ? -4.313  32.976 -40.622 1.00 67.21  ? 84  PHE CE2 1 
235  A . A CD2 PHE 1 33  C  ATOM   ? -3.780  32.430 -41.771 1.00 62.18  ? 84  PHE CD2 1 
236  A . A C   PHE 1 33  C  ATOM   ? -1.331  30.345 -42.070 1.00 49.80  ? 84  PHE C   1 
237  A . A O   PHE 1 33  O  ATOM   ? -0.839  30.459 -40.937 1.00 51.02  ? 84  PHE O   1 
238  A . A N   GLY 1 34  N  ATOM   ? -2.283  29.460 -42.376 1.00 46.22  ? 85  GLY N   1 
239  A . A CA  GLY 1 34  C  ATOM   ? -2.816  28.523 -41.403 1.00 46.12  ? 85  GLY CA  1 
240  A . A C   GLY 1 34  C  ATOM   ? -1.741  27.641 -40.793 1.00 42.51  ? 85  GLY C   1 
241  A . A O   GLY 1 34  O  ATOM   ? -1.691  27.411 -39.581 1.00 42.76  ? 85  GLY O   1 
242  A . A N   ASN 1 35  N  ATOM   ? -0.837  27.159 -41.636 1.00 41.58  ? 86  ASN N   1 
243  A . A CA  ASN 1 35  C  ATOM   ? 0.171   26.235 -41.160 1.00 40.55  ? 86  ASN CA  1 
244  A . A CB  ASN 1 35  C  ATOM   ? 0.628   25.334 -42.293 1.00 38.07  ? 86  ASN CB  1 
245  A . A CG  ASN 1 35  C  ATOM   ? -0.446  24.374 -42.696 1.00 37.73  ? 86  ASN CG  1 
246  A . A OD1 ASN 1 35  O  ATOM   ? -0.796  23.480 -41.917 1.00 38.07  ? 86  ASN OD1 1 
247  A . A ND2 ASN 1 35  N  ATOM   ? -0.986  24.540 -43.893 1.00 34.82  ? 86  ASN ND2 1 
248  A . A C   ASN 1 35  C  ATOM   ? 1.322   26.913 -40.413 1.00 41.55  ? 86  ASN C   1 
249  A . A O   ASN 1 35  O  ATOM   ? 1.822   26.373 -39.442 1.00 40.85  ? 86  ASN O   1 
250  A . A N   PHE 1 36  N  ATOM   ? 1.724   28.110 -40.852 1.00 44.10  ? 87  PHE N   1 
251  A . A CA  PHE 1 36  C  ATOM   ? 2.698   28.877 -40.089 1.00 45.31  ? 87  PHE CA  1 
252  A . A CB  PHE 1 36  C  ATOM   ? 3.246   30.064 -40.879 1.00 52.79  ? 87  PHE CB  1 
253  A . A CG  PHE 1 36  C  ATOM   ? 4.486   29.732 -41.670 1.00 57.82  ? 87  PHE CG  1 
254  A . A CD2 PHE 1 36  C  ATOM   ? 5.747   30.053 -41.177 1.00 69.20  ? 87  PHE CD2 1 
255  A . A CE2 PHE 1 36  C  ATOM   ? 6.886   29.760 -41.914 1.00 72.51  ? 87  PHE CE2 1 
256  A . A CZ  PHE 1 36  C  ATOM   ? 6.767   29.141 -43.155 1.00 66.02  ? 87  PHE CZ  1 
257  A . A CE1 PHE 1 36  C  ATOM   ? 5.519   28.834 -43.640 1.00 57.52  ? 87  PHE CE1 1 
258  A . A CD1 PHE 1 36  C  ATOM   ? 4.399   29.121 -42.896 1.00 54.78  ? 87  PHE CD1 1 
259  A . A C   PHE 1 36  C  ATOM   ? 2.144   29.291 -38.731 1.00 43.64  ? 87  PHE C   1 
260  A . A O   PHE 1 36  O  ATOM   ? 2.891   29.379 -37.727 1.00 43.20  ? 87  PHE O   1 
261  A . A N   LEU 1 37  N  ATOM   ? 0.836   29.559 -38.687 1.00 41.28  ? 88  LEU N   1 
262  A . A CA  LEU 1 37  C  ATOM   ? 0.194   29.912 -37.448 1.00 43.06  ? 88  LEU CA  1 
263  A . A CB  LEU 1 37  C  ATOM   ? -1.232  30.357 -37.697 1.00 44.28  ? 88  LEU CB  1 
264  A . A CG  LEU 1 37  C  ATOM   ? -2.004  30.679 -36.428 1.00 46.63  ? 88  LEU CG  1 
265  A . A CD1 LEU 1 37  C  ATOM   ? -1.317  31.801 -35.626 1.00 49.86  ? 88  LEU CD1 1 
266  A . A CD2 LEU 1 37  C  ATOM   ? -3.443  31.055 -36.770 1.00 49.38  ? 88  LEU CD2 1 
267  A . A C   LEU 1 37  C  ATOM   ? 0.251   28.731 -36.453 1.00 41.65  ? 88  LEU C   1 
268  A . A O   LEU 1 37  O  ATOM   ? 0.612   28.907 -35.297 1.00 42.20  ? 88  LEU O   1 
269  A . A N   VAL 1 38  N  ATOM   ? -0.110  27.531 -36.920 1.00 39.38  ? 89  VAL N   1 
270  A . A CA  VAL 1 38  C  ATOM   ? 0.007   26.330 -36.108 1.00 39.72  ? 89  VAL CA  1 
271  A . A CB  VAL 1 38  C  ATOM   ? -0.447  25.073 -36.889 1.00 37.23  ? 89  VAL CB  1 
272  A . A CG1 VAL 1 38  C  ATOM   ? -0.223  23.821 -36.068 1.00 37.70  ? 89  VAL CG1 1 
273  A . A CG2 VAL 1 38  C  ATOM   ? -1.910  25.174 -37.247 1.00 38.03  ? 89  VAL CG2 1 
274  A . A C   VAL 1 38  C  ATOM   ? 1.467   26.163 -35.588 1.00 42.06  ? 89  VAL C   1 
275  A . A O   VAL 1 38  O  ATOM   ? 1.692   25.968 -34.382 1.00 43.71  ? 89  VAL O   1 
276  A . A N   MET 1 39  N  ATOM   ? 2.451   26.248 -36.492 1.00 41.52  ? 90  MET N   1 
277  A . A CA  MET 1 39  C  ATOM   ? 3.844   26.091 -36.109 1.00 44.22  ? 90  MET CA  1 
278  A . A CB  MET 1 39  C  ATOM   ? 4.772   26.113 -37.313 1.00 44.53  ? 90  MET CB  1 
279  A . A CG  MET 1 39  C  ATOM   ? 4.584   24.847 -38.135 1.00 46.02  ? 90  MET CG  1 
280  A . A SD  MET 1 39  S  ATOM   ? 5.780   24.672 -39.472 1.00 49.65  ? 90  MET SD  1 
281  A . A CE  MET 1 39  C  ATOM   ? 5.046   25.728 -40.713 1.00 48.45  ? 90  MET CE  1 
282  A . A C   MET 1 39  C  ATOM   ? 4.257   27.133 -35.110 1.00 46.22  ? 90  MET C   1 
283  A . A O   MET 1 39  O  ATOM   ? 5.013   26.835 -34.203 1.00 47.31  ? 90  MET O   1 
284  A . A N   TYR 1 40  N  ATOM   ? 3.754   28.361 -35.274 1.00 47.19  ? 91  TYR N   1 
285  A . A CA  TYR 1 40  C  ATOM   ? 4.096   29.433 -34.367 1.00 48.06  ? 91  TYR CA  1 
286  A . A CB  TYR 1 40  C  ATOM   ? 3.591   30.783 -34.872 1.00 49.27  ? 91  TYR CB  1 
287  A . A CG  TYR 1 40  C  ATOM   ? 3.659   31.893 -33.847 1.00 51.21  ? 91  TYR CG  1 
288  A . A CD1 TYR 1 40  C  ATOM   ? 4.856   32.539 -33.566 1.00 54.19  ? 91  TYR CD1 1 
289  A . A CE1 TYR 1 40  C  ATOM   ? 4.908   33.580 -32.634 1.00 55.76  ? 91  TYR CE1 1 
290  A . A CZ  TYR 1 40  C  ATOM   ? 3.754   33.955 -31.955 1.00 56.01  ? 91  TYR CZ  1 
291  A . A OH  TYR 1 40  O  ATOM   ? 3.789   34.976 -31.021 1.00 60.69  ? 91  TYR OH  1 
292  A . A CE2 TYR 1 40  C  ATOM   ? 2.559   33.323 -32.215 1.00 53.22  ? 91  TYR CE2 1 
293  A . A CD2 TYR 1 40  C  ATOM   ? 2.512   32.312 -33.163 1.00 52.86  ? 91  TYR CD2 1 
294  A . A C   TYR 1 40  C  ATOM   ? 3.531   29.128 -32.991 1.00 49.23  ? 91  TYR C   1 
295  A . A O   TYR 1 40  O  ATOM   ? 4.243   29.227 -32.008 1.00 48.61  ? 91  TYR O   1 
296  A . A N   VAL 1 41  N  ATOM   ? 2.238   28.792 -32.937 1.00 48.53  ? 92  VAL N   1 
297  A . A CA  VAL 1 41  C  ATOM   ? 1.559   28.492 -31.675 1.00 52.27  ? 92  VAL CA  1 
298  A . A CB  VAL 1 41  C  ATOM   ? 0.063   28.150 -31.874 1.00 52.02  ? 92  VAL CB  1 
299  A . A CG1 VAL 1 41  C  ATOM   ? -0.531  27.563 -30.603 1.00 52.19  ? 92  VAL CG1 1 
300  A . A CG2 VAL 1 41  C  ATOM   ? -0.710  29.394 -32.266 1.00 54.23  ? 92  VAL CG2 1 
301  A . A C   VAL 1 41  C  ATOM   ? 2.242   27.331 -30.921 1.00 52.11  ? 92  VAL C   1 
302  A . A O   VAL 1 41  O  ATOM   ? 2.373   27.385 -29.694 1.00 50.68  ? 92  VAL O   1 
303  A . A N   ILE 1 42  N  ATOM   ? 2.665   26.299 -31.660 1.00 49.44  ? 93  ILE N   1 
304  A . A CA  ILE 1 42  C  ATOM   ? 3.387   25.172 -31.073 1.00 53.20  ? 93  ILE CA  1 
305  A . A CB  ILE 1 42  C  ATOM   ? 3.701   24.062 -32.098 1.00 53.39  ? 93  ILE CB  1 
306  A . A CG1 ILE 1 42  C  ATOM   ? 2.434   23.440 -32.697 1.00 56.14  ? 93  ILE CG1 1 
307  A . A CD1 ILE 1 42  C  ATOM   ? 1.560   22.659 -31.757 1.00 63.44  ? 93  ILE CD1 1 
308  A . A CG2 ILE 1 42  C  ATOM   ? 4.561   22.983 -31.465 1.00 57.86  ? 93  ILE CG2 1 
309  A . A C   ILE 1 42  C  ATOM   ? 4.728   25.615 -30.473 1.00 55.85  ? 93  ILE C   1 
310  A . A O   ILE 1 42  O  ATOM   ? 5.027   25.314 -29.319 1.00 56.09  ? 93  ILE O   1 
311  A . A N   VAL 1 43  N  ATOM   ? 5.542   26.300 -31.285 1.00 54.99  ? 94  VAL N   1 
312  A . A CA  VAL 1 43  C  ATOM   ? 6.896   26.673 -30.922 1.00 58.68  ? 94  VAL CA  1 
313  A . A CB  VAL 1 43  C  ATOM   ? 7.665   27.253 -32.137 1.00 62.16  ? 94  VAL CB  1 
314  A . A CG1 VAL 1 43  C  ATOM   ? 8.933   27.972 -31.714 1.00 65.70  ? 94  VAL CG1 1 
315  A . A CG2 VAL 1 43  C  ATOM   ? 8.007   26.164 -33.120 1.00 58.22  ? 94  VAL CG2 1 
316  A . A C   VAL 1 43  C  ATOM   ? 6.865   27.682 -29.769 1.00 62.69  ? 94  VAL C   1 
317  A . A O   VAL 1 43  O  ATOM   ? 7.680   27.612 -28.870 1.00 65.05  ? 94  VAL O   1 
318  A . A N   ARG 1 44  N  ATOM   ? 5.895   28.598 -29.806 1.00 64.05  ? 95  ARG N   1 
319  A . A CA  ARG 1 44  C  ATOM   ? 5.749   29.671 -28.824 1.00 69.19  ? 95  ARG CA  1 
320  A . A CB  ARG 1 44  C  ATOM   ? 4.955   30.848 -29.439 1.00 71.06  ? 95  ARG CB  1 
321  A . A CG  ARG 1 44  C  ATOM   ? 4.672   32.043 -28.534 1.00 75.57  ? 95  ARG CG  1 
322  A . A CD  ARG 1 44  C  ATOM   ? 5.951   32.590 -27.924 1.00 80.45  ? 95  ARG CD  1 
323  A . A NE  ARG 1 44  N  ATOM   ? 5.700   33.684 -26.996 1.00 85.95  ? 95  ARG NE  1 
324  A . A CZ  ARG 1 44  C  ATOM   ? 6.475   33.992 -25.951 1.00 96.04  ? 95  ARG CZ  1 
325  A . A NH1 ARG 1 44  N  ATOM   ? 7.563   33.272 -25.665 1.00 98.03  ? 95  ARG NH1 1 
326  A . A NH2 ARG 1 44  N  ATOM   ? 6.158   35.031 -25.174 1.00 94.48  ? 95  ARG NH2 1 
327  A . A C   ARG 1 44  C  ATOM   ? 5.095   29.225 -27.513 1.00 69.72  ? 95  ARG C   1 
328  A . A O   ARG 1 44  O  ATOM   ? 5.669   29.417 -26.464 1.00 75.97  ? 95  ARG O   1 
329  A . A N   TYR 1 45  N  ATOM   ? 3.890   28.648 -27.593 1.00 66.87  ? 96  TYR N   1 
330  A . A CA  TYR 1 45  C  ATOM   ? 3.068   28.328 -26.418 1.00 67.90  ? 96  TYR CA  1 
331  A . A CB  TYR 1 45  C  ATOM   ? 1.617   28.776 -26.658 1.00 67.55  ? 96  TYR CB  1 
332  A . A CG  TYR 1 45  C  ATOM   ? 1.496   30.272 -26.876 1.00 76.36  ? 96  TYR CG  1 
333  A . A CD1 TYR 1 45  C  ATOM   ? 1.767   31.171 -25.839 1.00 79.96  ? 96  TYR CD1 1 
334  A . A CE1 TYR 1 45  C  ATOM   ? 1.670   32.541 -26.035 1.00 80.12  ? 96  TYR CE1 1 
335  A . A CZ  TYR 1 45  C  ATOM   ? 1.305   33.029 -27.290 1.00 83.10  ? 96  TYR CZ  1 
336  A . A OH  TYR 1 45  O  ATOM   ? 1.210   34.383 -27.494 1.00 82.67  ? 96  TYR OH  1 
337  A . A CE2 TYR 1 45  C  ATOM   ? 1.036   32.162 -28.337 1.00 75.81  ? 96  TYR CE2 1 
338  A . A CD2 TYR 1 45  C  ATOM   ? 1.134   30.795 -28.125 1.00 76.29  ? 96  TYR CD2 1 
339  A . A C   TYR 1 45  C  ATOM   ? 3.114   26.848 -25.951 1.00 67.57  ? 96  TYR C   1 
340  A . A O   TYR 1 45  O  ATOM   ? 3.536   26.564 -24.842 1.00 68.89  ? 96  TYR O   1 
341  A . A N   THR 1 46  N  ATOM   ? 2.692   25.911 -26.812 1.00 69.62  ? 97  THR N   1 
342  A . A CA  THR 1 46  C  ATOM   ? 2.457   24.518 -26.393 1.00 67.44  ? 97  THR CA  1 
343  A . A CB  THR 1 46  C  ATOM   ? 1.473   23.777 -27.325 1.00 65.36  ? 97  THR CB  1 
344  A . A OG1 THR 1 46  O  ATOM   ? 2.031   23.648 -28.636 1.00 64.97  ? 97  THR OG1 1 
345  A . A CG2 THR 1 46  C  ATOM   ? 0.144   24.522 -27.408 1.00 64.49  ? 97  THR CG2 1 
346  A . A C   THR 1 46  C  ATOM   ? 3.742   23.714 -26.179 1.00 67.02  ? 97  THR C   1 
347  A . A O   THR 1 46  O  ATOM   ? 3.804   22.890 -25.274 1.00 66.98  ? 97  THR O   1 
348  A . A N   LYS 1 47  N  ATOM   ? 4.751   23.957 -27.022 1.00 68.37  ? 98  LYS N   1 
349  A . A CA  LYS 1 47  C  ATOM   ? 6.138   23.510 -26.816 1.00 71.82  ? 98  LYS CA  1 
350  A . A CB  LYS 1 47  C  ATOM   ? 6.543   23.678 -25.353 1.00 73.82  ? 98  LYS CB  1 
351  A . A CG  LYS 1 47  C  ATOM   ? 6.656   25.132 -24.938 1.00 75.93  ? 98  LYS CG  1 
352  A . A CD  LYS 1 47  C  ATOM   ? 7.712   25.847 -25.765 1.00 79.16  ? 98  LYS CD  1 
353  A . A CE  LYS 1 47  C  ATOM   ? 8.215   27.091 -25.061 1.00 81.13  ? 98  LYS CE  1 
354  A . A NZ  LYS 1 47  N  ATOM   ? 7.081   27.992 -24.711 1.00 83.61  ? 98  LYS NZ  1 
355  A . A C   LYS 1 47  C  ATOM   ? 6.609   22.114 -27.311 1.00 75.77  ? 98  LYS C   1 
356  A . A O   LYS 1 47  O  ATOM   ? 7.811   21.819 -27.234 1.00 85.98  ? 98  LYS O   1 
357  A . A N   MET 1 48  N  ATOM   ? 5.701   21.281 -27.827 1.00 57.11  ? 99  MET N   1 
358  A . A CA  MET 1 48  C  ATOM   ? 6.096   19.974 -28.363 1.00 63.19  ? 99  MET CA  1 
359  A . A CB  MET 1 48  C  ATOM   ? 7.121   20.133 -29.518 1.00 66.17  ? 99  MET CB  1 
360  A . A CG  MET 1 48  C  ATOM   ? 6.513   19.821 -30.888 1.00 70.58  ? 99  MET CG  1 
361  A . A SD  MET 1 48  S  ATOM   ? 7.645   19.944 -32.283 1.00 78.50  ? 99  MET SD  1 
362  A . A CE  MET 1 48  C  ATOM   ? 8.613   18.443 -32.133 1.00 80.13  ? 99  MET CE  1 
363  A . A C   MET 1 48  C  ATOM   ? 6.594   18.942 -27.322 1.00 56.67  ? 99  MET C   1 
364  A . A O   MET 1 48  O  ATOM   ? 7.435   18.108 -27.607 1.00 55.42  ? 99  MET O   1 
365  A . A N   LYS 1 49  N  ATOM   ? 6.030   18.981 -26.116 1.00 54.98  ? 100 LYS N   1 
366  A . A CA  LYS 1 49  C  ATOM   ? 6.365   18.013 -25.091 1.00 55.49  ? 100 LYS CA  1 
367  A . A CB  LYS 1 49  C  ATOM   ? 6.124   18.569 -23.690 1.00 62.60  ? 100 LYS CB  1 
368  A . A CG  LYS 1 49  C  ATOM   ? 6.727   19.940 -23.396 1.00 68.32  ? 100 LYS CG  1 
369  A . A CD  LYS 1 49  C  ATOM   ? 6.280   20.423 -22.020 1.00 73.31  ? 100 LYS CD  1 
370  A . A CE  LYS 1 49  C  ATOM   ? 6.324   21.943 -21.897 1.00 80.65  ? 100 LYS CE  1 
371  A . A NZ  LYS 1 49  N  ATOM   ? 7.693   22.495 -22.080 1.00 84.90  ? 100 LYS NZ  1 
372  A . A C   LYS 1 49  C  ATOM   ? 5.542   16.736 -25.258 1.00 48.98  ? 100 LYS C   1 
373  A . A O   LYS 1 49  O  ATOM   ? 5.887   15.722 -24.697 1.00 49.58  ? 100 LYS O   1 
374  A . A N   THR 1 50  N  ATOM   ? 4.440   16.806 -26.006 1.00 46.21  ? 101 THR N   1 
375  A . A CA  THR 1 50  C  ATOM   ? 3.482   15.701 -26.090 1.00 45.06  ? 101 THR CA  1 
376  A . A CB  THR 1 50  C  ATOM   ? 2.039   16.170 -25.725 1.00 49.78  ? 101 THR CB  1 
377  A . A OG1 THR 1 50  O  ATOM   ? 1.546   17.090 -26.719 1.00 48.92  ? 101 THR OG1 1 
378  A . A CG2 THR 1 50  C  ATOM   ? 2.018   16.844 -24.346 1.00 50.66  ? 101 THR CG2 1 
379  A . A C   THR 1 50  C  ATOM   ? 3.483   15.098 -27.480 1.00 41.43  ? 101 THR C   1 
380  A . A O   THR 1 50  O  ATOM   ? 3.840   15.754 -28.459 1.00 38.73  ? 101 THR O   1 
381  A . A N   ALA 1 51  N  ATOM   ? 3.081   13.831 -27.562 1.00 39.15  ? 102 ALA N   1 
382  A . A CA  ALA 1 51  C  ATOM   ? 2.929   13.147 -28.833 1.00 38.53  ? 102 ALA CA  1 
383  A . A CB  ALA 1 51  C  ATOM   ? 2.463   11.683 -28.634 1.00 35.86  ? 102 ALA CB  1 
384  A . A C   ALA 1 51  C  ATOM   ? 1.989   13.870 -29.801 1.00 36.38  ? 102 ALA C   1 
385  A . A O   ALA 1 51  O  ATOM   ? 2.267   13.979 -30.993 1.00 37.06  ? 102 ALA O   1 
386  A . A N   THR 1 52  N  ATOM   ? 0.839   14.302 -29.301 1.00 37.19  ? 103 THR N   1 
387  A . A CA  THR 1 52  C  ATOM   ? -0.145  14.938 -30.149 1.00 38.33  ? 103 THR CA  1 
388  A . A CB  THR 1 52  C  ATOM   ? -1.408  15.291 -29.358 1.00 42.83  ? 103 THR CB  1 
389  A . A OG1 THR 1 52  O  ATOM   ? -2.026  14.085 -28.978 1.00 44.48  ? 103 THR OG1 1 
390  A . A CG2 THR 1 52  C  ATOM   ? -2.425  16.088 -30.214 1.00 43.68  ? 103 THR CG2 1 
391  A . A C   THR 1 52  C  ATOM   ? 0.412   16.224 -30.797 1.00 36.91  ? 103 THR C   1 
392  A . A O   THR 1 52  O  ATOM   ? 0.201   16.462 -31.975 1.00 35.92  ? 103 THR O   1 
393  A . A N   ASN 1 53  N  ATOM   ? 1.130   17.038 -30.024 1.00 39.23  ? 104 ASN N   1 
394  A . A CA  ASN 1 53  C  ATOM   ? 1.760   18.248 -30.579 1.00 40.24  ? 104 ASN CA  1 
395  A . A CB  ASN 1 53  C  ATOM   ? 2.225   19.154 -29.457 1.00 40.75  ? 104 ASN CB  1 
396  A . A CG  ASN 1 53  C  ATOM   ? 1.063   19.842 -28.815 1.00 41.77  ? 104 ASN CG  1 
397  A . A OD1 ASN 1 53  O  ATOM   ? -0.022  19.880 -29.409 1.00 41.26  ? 104 ASN OD1 1 
398  A . A ND2 ASN 1 53  N  ATOM   ? 1.255   20.367 -27.620 1.00 41.89  ? 104 ASN ND2 1 
399  A . A C   ASN 1 53  C  ATOM   ? 2.886   17.969 -31.554 1.00 40.46  ? 104 ASN C   1 
400  A . A O   ASN 1 53  O  ATOM   ? 3.071   18.715 -32.516 1.00 39.46  ? 104 ASN O   1 
401  A . A N   ILE 1 54  N  ATOM   ? 3.592   16.855 -31.335 1.00 38.11  ? 105 ILE N   1 
402  A . A CA  ILE 1 54  C  ATOM   ? 4.628   16.408 -32.247 1.00 36.77  ? 105 ILE CA  1 
403  A . A CB  ILE 1 54  C  ATOM   ? 5.458   15.246 -31.637 1.00 37.53  ? 105 ILE CB  1 
404  A . A CG1 ILE 1 54  C  ATOM   ? 6.345   15.774 -30.527 1.00 38.93  ? 105 ILE CG1 1 
405  A . A CD1 ILE 1 54  C  ATOM   ? 6.729   14.737 -29.506 1.00 41.46  ? 105 ILE CD1 1 
406  A . A CG2 ILE 1 54  C  ATOM   ? 6.311   14.549 -32.690 1.00 37.40  ? 105 ILE CG2 1 
407  A . A C   ILE 1 54  C  ATOM   ? 4.012   16.034 -33.586 1.00 36.21  ? 105 ILE C   1 
408  A . A O   ILE 1 54  O  ATOM   ? 4.578   16.360 -34.622 1.00 38.67  ? 105 ILE O   1 
409  A . A N   TYR 1 55  N  ATOM   ? 2.872   15.327 -33.570 1.00 36.19  ? 106 TYR N   1 
410  A . A CA  TYR 1 55  C  ATOM   ? 2.140   14.990 -34.806 1.00 34.33  ? 106 TYR CA  1 
411  A . A CB  TYR 1 55  C  ATOM   ? 1.036   13.994 -34.560 1.00 33.62  ? 106 TYR CB  1 
412  A . A CG  TYR 1 55  C  ATOM   ? 1.519   12.586 -34.145 1.00 33.29  ? 106 TYR CG  1 
413  A . A CD1 TYR 1 55  C  ATOM   ? 2.572   11.961 -34.830 1.00 34.78  ? 106 TYR CD1 1 
414  A . A CE1 TYR 1 55  C  ATOM   ? 2.999   10.681 -34.489 1.00 38.55  ? 106 TYR CE1 1 
415  A . A CZ  TYR 1 55  C  ATOM   ? 2.363   9.991  -33.452 1.00 33.10  ? 106 TYR CZ  1 
416  A . A OH  TYR 1 55  O  ATOM   ? 2.841   8.770  -33.148 1.00 38.17  ? 106 TYR OH  1 
417  A . A CE2 TYR 1 55  C  ATOM   ? 1.335   10.587 -32.738 1.00 33.75  ? 106 TYR CE2 1 
418  A . A CD2 TYR 1 55  C  ATOM   ? 0.902   11.882 -33.112 1.00 33.86  ? 106 TYR CD2 1 
419  A . A C   TYR 1 55  C  ATOM   ? 1.573   16.237 -35.523 1.00 35.86  ? 106 TYR C   1 
420  A . A O   TYR 1 55  O  ATOM   ? 1.644   16.360 -36.757 1.00 36.75  ? 106 TYR O   1 
421  A . A N   ILE 1 56  N  ATOM   ? 0.986   17.140 -34.744 1.00 37.25  ? 107 ILE N   1 
422  A . A CA  ILE 1 56  C  ATOM   ? 0.431   18.396 -35.264 1.00 39.09  ? 107 ILE CA  1 
423  A . A CB  ILE 1 56  C  ATOM   ? -0.291  19.212 -34.175 1.00 40.14  ? 107 ILE CB  1 
424  A . A CG1 ILE 1 56  C  ATOM   ? -1.555  18.435 -33.716 1.00 40.61  ? 107 ILE CG1 1 
425  A . A CD1 ILE 1 56  C  ATOM   ? -2.226  19.037 -32.491 1.00 41.67  ? 107 ILE CD1 1 
426  A . A CG2 ILE 1 56  C  ATOM   ? -0.700  20.591 -34.720 1.00 40.09  ? 107 ILE CG2 1 
427  A . A C   ILE 1 56  C  ATOM   ? 1.510   19.211 -35.956 1.00 35.96  ? 107 ILE C   1 
428  A . A O   ILE 1 56  O  ATOM   ? 1.323   19.642 -37.110 1.00 35.09  ? 107 ILE O   1 
429  A . A N   PHE 1 57  N  ATOM   ? 2.653   19.355 -35.285 1.00 35.28  ? 108 PHE N   1 
430  A . A CA  PHE 1 57  C  ATOM   ? 3.779   20.071 -35.852 1.00 38.08  ? 108 PHE CA  1 
431  A . A CB  PHE 1 57  C  ATOM   ? 4.963   20.231 -34.891 1.00 39.36  ? 108 PHE CB  1 
432  A . A CG  PHE 1 57  C  ATOM   ? 6.015   21.129 -35.434 1.00 40.73  ? 108 PHE CG  1 
433  A . A CD1 PHE 1 57  C  ATOM   ? 6.999   20.636 -36.269 1.00 43.87  ? 108 PHE CD1 1 
434  A . A CE1 PHE 1 57  C  ATOM   ? 7.953   21.485 -36.819 1.00 44.88  ? 108 PHE CE1 1 
435  A . A CZ  PHE 1 57  C  ATOM   ? 7.917   22.858 -36.538 1.00 45.61  ? 108 PHE CZ  1 
436  A . A CE2 PHE 1 57  C  ATOM   ? 6.936   23.361 -35.711 1.00 44.18  ? 108 PHE CE2 1 
437  A . A CD2 PHE 1 57  C  ATOM   ? 5.976   22.498 -35.182 1.00 45.24  ? 108 PHE CD2 1 
438  A . A C   PHE 1 57  C  ATOM   ? 4.228   19.467 -37.176 1.00 37.26  ? 108 PHE C   1 
439  A . A O   PHE 1 57  O  ATOM   ? 4.396   20.173 -38.157 1.00 36.00  ? 108 PHE O   1 
440  A . A N   ASN 1 58  N  ATOM   ? 4.401   18.149 -37.208 1.00 35.89  ? 109 ASN N   1 
441  A . A CA  ASN 1 58  C  ATOM   ? 4.820   17.457 -38.415 1.00 35.22  ? 109 ASN CA  1 
442  A . A CB  ASN 1 58  C  ATOM   ? 4.951   15.956 -38.118 1.00 38.39  ? 109 ASN CB  1 
443  A . A CG  ASN 1 58  C  ATOM   ? 5.917   15.234 -39.075 1.00 40.34  ? 109 ASN CG  1 
444  A . A OD1 ASN 1 58  O  ATOM   ? 7.102   15.489 -39.036 1.00 44.20  ? 109 ASN OD1 1 
445  A . A ND2 ASN 1 58  N  ATOM   ? 5.413   14.300 -39.886 1.00 39.35  ? 109 ASN ND2 1 
446  A . A C   ASN 1 58  C  ATOM   ? 3.813   17.680 -39.562 1.00 36.03  ? 109 ASN C   1 
447  A . A O   ASN 1 58  O  ATOM   ? 4.182   17.795 -40.719 1.00 33.95  ? 109 ASN O   1 
448  A . A N   LEU 1 59  N  ATOM   ? 2.514   17.666 -39.234 1.00 34.81  ? 110 LEU N   1 
449  A . A CA  LEU 1 59  C  ATOM   ? 1.476   17.845 -40.211 1.00 34.26  ? 110 LEU CA  1 
450  A . A CB  LEU 1 59  C  ATOM   ? 0.108   17.542 -39.579 1.00 35.45  ? 110 LEU CB  1 
451  A . A CG  LEU 1 59  C  ATOM   ? -1.086  17.612 -40.518 1.00 35.39  ? 110 LEU CG  1 
452  A . A CD1 LEU 1 59  C  ATOM   ? -0.955  16.582 -41.635 1.00 36.02  ? 110 LEU CD1 1 
453  A . A CD2 LEU 1 59  C  ATOM   ? -2.399  17.461 -39.774 1.00 35.62  ? 110 LEU CD2 1 
454  A . A C   LEU 1 59  C  ATOM   ? 1.535   19.287 -40.783 1.00 34.89  ? 110 LEU C   1 
455  A . A O   LEU 1 59  O  ATOM   ? 1.504   19.511 -42.007 1.00 33.96  ? 110 LEU O   1 
456  A . A N   ALA 1 60  N  ATOM   ? 1.635   20.272 -39.894 1.00 34.69  ? 111 ALA N   1 
457  A . A CA  ALA 1 60  C  ATOM   ? 1.705   21.648 -40.320 1.00 35.41  ? 111 ALA CA  1 
458  A . A CB  ALA 1 60  C  ATOM   ? 1.664   22.572 -39.115 1.00 35.02  ? 111 ALA CB  1 
459  A . A C   ALA 1 60  C  ATOM   ? 2.934   21.948 -41.210 1.00 37.15  ? 111 ALA C   1 
460  A . A O   ALA 1 60  O  ATOM   ? 2.823   22.632 -42.223 1.00 38.40  ? 111 ALA O   1 
461  A . A N   LEU 1 61  N  ATOM   ? 4.102   21.425 -40.842 1.00 38.36  ? 112 LEU N   1 
462  A . A CA  LEU 1 61  C  ATOM   ? 5.311   21.652 -41.629 1.00 38.70  ? 112 LEU CA  1 
463  A . A CB  LEU 1 61  C  ATOM   ? 6.515   20.991 -40.946 1.00 39.25  ? 112 LEU CB  1 
464  A . A CG  LEU 1 61  C  ATOM   ? 7.834   21.035 -41.704 1.00 40.42  ? 112 LEU CG  1 
465  A . A CD1 LEU 1 61  C  ATOM   ? 8.279   22.491 -41.897 1.00 43.10  ? 112 LEU CD1 1 
466  A . A CD2 LEU 1 61  C  ATOM   ? 8.895   20.257 -40.944 1.00 44.64  ? 112 LEU CD2 1 
467  A . A C   LEU 1 61  C  ATOM   ? 5.103   21.068 -43.051 1.00 37.95  ? 112 LEU C   1 
468  A . A O   LEU 1 61  O  ATOM   ? 5.364   21.719 -44.064 1.00 33.88  ? 112 LEU O   1 
469  A . A N   ALA 1 62  N  ATOM   ? 4.609   19.826 -43.117 1.00 34.46  ? 113 ALA N   1 
470  A . A CA  ALA 1 62  C  ATOM   ? 4.366   19.186 -44.411 1.00 35.07  ? 113 ALA CA  1 
471  A . A CB  ALA 1 62  C  ATOM   ? 3.900   17.769 -44.215 1.00 32.05  ? 113 ALA CB  1 
472  A . A C   ALA 1 62  C  ATOM   ? 3.349   19.971 -45.244 1.00 36.01  ? 113 ALA C   1 
473  A . A O   ALA 1 62  O  ATOM   ? 3.525   20.192 -46.440 1.00 36.59  ? 113 ALA O   1 
474  A . A N   ASP 1 63  N  ATOM   ? 2.257   20.374 -44.602 1.00 37.12  ? 114 ASP N   1 
475  A . A CA  ASP 1 63  C  ATOM   ? 1.235   21.147 -45.278 1.00 40.91  ? 114 ASP CA  1 
476  A . A CB  ASP 1 63  C  ATOM   ? -0.008  21.256 -44.399 1.00 41.58  ? 114 ASP CB  1 
477  A . A CG  ASP 1 63  C  ATOM   ? -0.795  19.941 -44.380 1.00 47.20  ? 114 ASP CG  1 
478  A . A OD1 ASP 1 63  O  ATOM   ? -0.746  19.187 -45.408 1.00 48.34  ? 114 ASP OD1 1 
479  A . A OD2 ASP 1 63  O  ATOM   ? -1.444  19.652 -43.349 1.00 50.20  ? 114 ASP OD2 1 
480  A . A C   ASP 1 63  C  ATOM   ? 1.735   22.515 -45.766 1.00 40.66  ? 114 ASP C   1 
481  A . A O   ASP 1 63  O  ATOM   ? 1.340   22.963 -46.845 1.00 39.80  ? 114 ASP O   1 
482  A . A N   ALA 1 64  N  ATOM   ? 2.625   23.140 -44.988 1.00 39.90  ? 115 ALA N   1 
483  A . A CA  ALA 1 64  C  ATOM   ? 3.217   24.424 -45.360 1.00 42.15  ? 115 ALA CA  1 
484  A . A CB  ALA 1 64  C  ATOM   ? 3.963   25.012 -44.182 1.00 42.19  ? 115 ALA CB  1 
485  A . A C   ALA 1 64  C  ATOM   ? 4.158   24.216 -46.577 1.00 43.92  ? 115 ALA C   1 
486  A . A O   ALA 1 64  O  ATOM   ? 4.174   25.018 -47.508 1.00 42.04  ? 115 ALA O   1 
487  A . A N   LEU 1 65  N  ATOM   ? 4.907   23.106 -46.574 1.00 40.58  ? 116 LEU N   1 
488  A . A CA  LEU 1 65  C  ATOM   ? 5.808   22.793 -47.683 1.00 42.73  ? 116 LEU CA  1 
489  A . A CB  LEU 1 65  C  ATOM   ? 6.804   21.674 -47.326 1.00 41.18  ? 116 LEU CB  1 
490  A . A CG  LEU 1 65  C  ATOM   ? 7.911   22.144 -46.357 1.00 42.11  ? 116 LEU CG  1 
491  A . A CD1 LEU 1 65  C  ATOM   ? 8.664   20.966 -45.735 1.00 40.54  ? 116 LEU CD1 1 
492  A . A CD2 LEU 1 65  C  ATOM   ? 8.868   23.080 -47.048 1.00 43.86  ? 116 LEU CD2 1 
493  A . A C   LEU 1 65  C  ATOM   ? 5.044   22.457 -48.958 1.00 39.77  ? 116 LEU C   1 
494  A . A O   LEU 1 65  O  ATOM   ? 5.421   22.915 -50.045 1.00 39.55  ? 116 LEU O   1 
495  A . A N   ALA 1 66  N  ATOM   ? 3.960   21.686 -48.816 1.00 38.98  ? 117 ALA N   1 
496  A . A CA  ALA 1 66  C  ATOM   ? 3.076   21.354 -49.937 1.00 38.75  ? 117 ALA CA  1 
497  A . A CB  ALA 1 66  C  ATOM   ? 1.865   20.560 -49.466 1.00 37.32  ? 117 ALA CB  1 
498  A . A C   ALA 1 66  C  ATOM   ? 2.621   22.622 -50.658 1.00 38.43  ? 117 ALA C   1 
499  A . A O   ALA 1 66  O  ATOM   ? 2.788   22.755 -51.877 1.00 39.17  ? 117 ALA O   1 
500  A . A N   THR 1 67  N  ATOM   ? 2.072   23.565 -49.889 1.00 40.15  ? 118 THR N   1 
501  A . A CA  THR 1 67  C  ATOM   ? 1.549   24.805 -50.453 1.00 42.37  ? 118 THR CA  1 
502  A . A CB  THR 1 67  C  ATOM   ? 0.559   25.499 -49.493 1.00 44.69  ? 118 THR CB  1 
503  A . A OG1 THR 1 67  O  ATOM   ? 1.148   25.613 -48.201 1.00 47.59  ? 118 THR OG1 1 
504  A . A CG2 THR 1 67  C  ATOM   ? -0.707  24.633 -49.361 1.00 45.42  ? 118 THR CG2 1 
505  A . A C   THR 1 67  C  ATOM   ? 2.640   25.742 -50.970 1.00 41.47  ? 118 THR C   1 
506  A . A O   THR 1 67  O  ATOM   ? 2.377   26.536 -51.842 1.00 43.81  ? 118 THR O   1 
507  A . A N   SER 1 68  N  ATOM   ? 3.868   25.613 -50.453 1.00 41.27  ? 119 SER N   1 
508  A . A CA  SER 1 68  C  ATOM   ? 4.995   26.421 -50.913 1.00 43.48  ? 119 SER CA  1 
509  A . A CB  SER 1 68  C  ATOM   ? 6.226   26.230 -50.042 1.00 44.73  ? 119 SER CB  1 
510  A . A OG  SER 1 68  O  ATOM   ? 6.826   24.987 -50.350 1.00 43.34  ? 119 SER OG  1 
511  A . A C   SER 1 68  C  ATOM   ? 5.366   26.145 -52.365 1.00 43.13  ? 119 SER C   1 
512  A . A O   SER 1 68  O  ATOM   ? 5.985   26.965 -52.988 1.00 43.89  ? 119 SER O   1 
513  A . A N   THR 1 69  N  ATOM   ? 4.929   25.006 -52.916 1.00 44.50  ? 120 THR N   1 
514  A . A CA  THR 1 69  C  ATOM   ? 5.182   24.710 -54.315 1.00 43.19  ? 120 THR CA  1 
515  A . A CB  THR 1 69  C  ATOM   ? 5.049   23.213 -54.636 1.00 41.67  ? 120 THR CB  1 
516  A . A OG1 THR 1 69  O  ATOM   ? 3.658   22.817 -54.656 1.00 40.10  ? 120 THR OG1 1 
517  A . A CG2 THR 1 69  C  ATOM   ? 5.882   22.401 -53.639 1.00 42.61  ? 120 THR CG2 1 
518  A . A C   THR 1 69  C  ATOM   ? 4.278   25.454 -55.277 1.00 45.23  ? 120 THR C   1 
519  A . A O   THR 1 69  O  ATOM   ? 4.637   25.547 -56.457 1.00 44.90  ? 120 THR O   1 
520  A . A N   LEU 1 70  N  ATOM   ? 3.119   25.943 -54.784 1.00 45.91  ? 121 LEU N   1 
521  A . A CA  LEU 1 70  C  ATOM   ? 2.054   26.531 -55.630 1.00 45.29  ? 121 LEU CA  1 
522  A . A CB  LEU 1 70  C  ATOM   ? 0.767   26.819 -54.837 1.00 45.14  ? 121 LEU CB  1 
523  A . A CG  LEU 1 70  C  ATOM   ? 0.027   25.562 -54.368 1.00 46.07  ? 121 LEU CG  1 
524  A . A CD1 LEU 1 70  C  ATOM   ? -1.161  25.900 -53.468 1.00 46.62  ? 121 LEU CD1 1 
525  A . A CD2 LEU 1 70  C  ATOM   ? -0.436  24.723 -55.548 1.00 47.40  ? 121 LEU CD2 1 
526  A . A C   LEU 1 70  C  ATOM   ? 2.430   27.760 -56.448 1.00 44.26  ? 121 LEU C   1 
527  A . A O   LEU 1 70  O  ATOM   ? 1.958   27.917 -57.573 1.00 43.89  ? 121 LEU O   1 
528  A . A N   PRO 1 71  N  ATOM   ? 3.248   28.701 -55.928 1.00 45.22  ? 122 PRO N   1 
529  A . A CA  PRO 1 71  C  ATOM   ? 3.663   29.838 -56.749 1.00 47.47  ? 122 PRO CA  1 
530  A . A CB  PRO 1 71  C  ATOM   ? 4.540   30.671 -55.793 1.00 47.23  ? 122 PRO CB  1 
531  A . A CG  PRO 1 71  C  ATOM   ? 4.127   30.216 -54.403 1.00 45.69  ? 122 PRO CG  1 
532  A . A CD  PRO 1 71  C  ATOM   ? 3.791   28.758 -54.563 1.00 44.73  ? 122 PRO CD  1 
533  A . A C   PRO 1 71  C  ATOM   ? 4.429   29.346 -57.977 1.00 47.51  ? 122 PRO C   1 
534  A . A O   PRO 1 71  O  ATOM   ? 4.294   29.960 -59.036 1.00 47.11  ? 122 PRO O   1 
535  A . A N   PHE 1 72  N  ATOM   ? 5.195   28.246 -57.840 1.00 46.72  ? 123 PHE N   1 
536  A . A CA  PHE 1 72  C  ATOM   ? 5.936   27.716 -58.980 1.00 47.65  ? 123 PHE CA  1 
537  A . A CB  PHE 1 72  C  ATOM   ? 6.931   26.627 -58.601 1.00 47.16  ? 123 PHE CB  1 
538  A . A CG  PHE 1 72  C  ATOM   ? 8.042   27.092 -57.699 1.00 48.52  ? 123 PHE CG  1 
539  A . A CD2 PHE 1 72  C  ATOM   ? 7.920   26.983 -56.296 1.00 49.41  ? 123 PHE CD2 1 
540  A . A CE2 PHE 1 72  C  ATOM   ? 8.950   27.360 -55.451 1.00 50.16  ? 123 PHE CE2 1 
541  A . A CZ  PHE 1 72  C  ATOM   ? 10.115  27.882 -55.997 1.00 52.66  ? 123 PHE CZ  1 
542  A . A CE1 PHE 1 72  C  ATOM   ? 10.240  27.994 -57.384 1.00 53.78  ? 123 PHE CE1 1 
543  A . A CD1 PHE 1 72  C  ATOM   ? 9.214   27.570 -58.222 1.00 51.12  ? 123 PHE CD1 1 
544  A . A C   PHE 1 72  C  ATOM   ? 4.924   27.201 -59.978 1.00 46.08  ? 123 PHE C   1 
545  A . A O   PHE 1 72  O  ATOM   ? 5.071   27.392 -61.176 1.00 46.06  ? 123 PHE O   1 
546  A . A N   GLN 1 73  N  ATOM   ? 3.870   26.561 -59.468 1.00 45.92  ? 124 GLN N   1 
547  A . A CA  GLN 1 73  C  ATOM   ? 2.829   25.995 -60.307 1.00 45.35  ? 124 GLN CA  1 
548  A . A CB  GLN 1 73  C  ATOM   ? 1.995   25.009 -59.491 1.00 43.25  ? 124 GLN CB  1 
549  A . A CG  GLN 1 73  C  ATOM   ? 2.775   23.761 -59.068 1.00 42.24  ? 124 GLN CG  1 
550  A . A CD  GLN 1 73  C  ATOM   ? 1.888   22.667 -58.503 1.00 38.53  ? 124 GLN CD  1 
551  A . A OE1 GLN 1 73  O  ATOM   ? 0.917   22.268 -59.139 1.00 41.40  ? 124 GLN OE1 1 
552  A . A NE2 GLN 1 73  N  ATOM   ? 2.198   22.196 -57.292 1.00 36.36  ? 124 GLN NE2 1 
553  A . A C   GLN 1 73  C  ATOM   ? 1.959   27.091 -60.999 1.00 44.71  ? 124 GLN C   1 
554  A . A O   GLN 1 73  O  ATOM   ? 1.564   26.954 -62.151 1.00 43.47  ? 124 GLN O   1 
555  A . A N   SER 1 74  N  ATOM   ? 1.661   28.183 -60.305 1.00 45.59  ? 125 SER N   1 
556  A . A CA  SER 1 74  C  ATOM   ? 0.920   29.275 -60.969 1.00 50.70  ? 125 SER CA  1 
557  A . A CB  SER 1 74  C  ATOM   ? 0.489   30.360 -60.017 1.00 52.23  ? 125 SER CB  1 
558  A . A OG  SER 1 74  O  ATOM   ? 1.232   30.241 -58.846 1.00 62.99  ? 125 SER OG  1 
559  A . A C   SER 1 74  C  ATOM   ? 1.688   29.881 -62.132 1.00 49.79  ? 125 SER C   1 
560  A . A O   SER 1 74  O  ATOM   ? 1.122   30.065 -63.202 1.00 50.85  ? 125 SER O   1 
561  A . A N   VAL 1 75  N  ATOM   ? 2.976   30.174 -61.914 1.00 51.03  ? 126 VAL N   1 
562  A . A CA  VAL 1 75  C  ATOM   ? 3.839   30.740 -62.958 1.00 53.30  ? 126 VAL CA  1 
563  A . A CB  VAL 1 75  C  ATOM   ? 5.264   31.033 -62.442 1.00 53.50  ? 126 VAL CB  1 
564  A . A CG1 VAL 1 75  C  ATOM   ? 6.202   31.399 -63.594 1.00 54.63  ? 126 VAL CG1 1 
565  A . A CG2 VAL 1 75  C  ATOM   ? 5.229   32.166 -61.413 1.00 53.96  ? 126 VAL CG2 1 
566  A . A C   VAL 1 75  C  ATOM   ? 3.902   29.750 -64.124 1.00 53.78  ? 126 VAL C   1 
567  A . A O   VAL 1 75  O  ATOM   ? 3.731   30.122 -65.279 1.00 52.61  ? 126 VAL O   1 
568  A . A N   ASN 1 76  N  ATOM   ? 4.152   28.476 -63.804 1.00 51.11  ? 127 ASN N   1 
569  A . A CA  ASN 1 76  C  ATOM   ? 4.198   27.423 -64.818 1.00 52.25  ? 127 ASN CA  1 
570  A . A CB  ASN 1 76  C  ATOM   ? 4.388   26.083 -64.134 1.00 52.08  ? 127 ASN CB  1 
571  A . A CG  ASN 1 76  C  ATOM   ? 4.498   24.925 -65.097 1.00 53.90  ? 127 ASN CG  1 
572  A . A OD1 ASN 1 76  O  ATOM   ? 5.475   24.797 -65.828 1.00 55.73  ? 127 ASN OD1 1 
573  A . A ND2 ASN 1 76  N  ATOM   ? 3.519   24.037 -65.043 1.00 54.81  ? 127 ASN ND2 1 
574  A . A C   ASN 1 76  C  ATOM   ? 2.930   27.470 -65.667 1.00 52.25  ? 127 ASN C   1 
575  A . A O   ASN 1 76  O  ATOM   ? 2.989   27.455 -66.896 1.00 52.48  ? 127 ASN O   1 
576  A . A N   TYR 1 77  N  ATOM   ? 1.779   27.582 -65.002 1.00 53.15  ? 128 TYR N   1 
577  A . A CA  TYR 1 77  C  ATOM   ? 0.517   27.697 -65.703 1.00 55.29  ? 128 TYR CA  1 
578  A . A CB  TYR 1 77  C  ATOM   ? -0.688  27.651 -64.757 1.00 54.98  ? 128 TYR CB  1 
579  A . A CG  TYR 1 77  C  ATOM   ? -1.929  28.133 -65.447 1.00 59.41  ? 128 TYR CG  1 
580  A . A CD1 TYR 1 77  C  ATOM   ? -2.580  27.328 -66.372 1.00 62.96  ? 128 TYR CD1 1 
581  A . A CE1 TYR 1 77  C  ATOM   ? -3.693  27.790 -67.059 1.00 66.95  ? 128 TYR CE1 1 
582  A . A CZ  TYR 1 77  C  ATOM   ? -4.161  29.069 -66.835 1.00 65.23  ? 128 TYR CZ  1 
583  A . A OH  TYR 1 77  O  ATOM   ? -5.268  29.504 -67.516 1.00 69.64  ? 128 TYR OH  1 
584  A . A CE2 TYR 1 77  C  ATOM   ? -3.527  29.890 -65.931 1.00 65.26  ? 128 TYR CE2 1 
585  A . A CD2 TYR 1 77  C  ATOM   ? -2.416  29.424 -65.245 1.00 62.81  ? 128 TYR CD2 1 
586  A . A C   TYR 1 77  C  ATOM   ? 0.511   29.006 -66.514 1.00 61.22  ? 128 TYR C   1 
587  A . A O   TYR 1 77  O  ATOM   ? 0.290   28.981 -67.707 1.00 63.22  ? 128 TYR O   1 
588  A . A N   LEU 1 78  N  ATOM   ? 0.768   30.139 -65.856 1.00 60.86  ? 129 LEU N   1 
589  A . A CA  LEU 1 78  C  ATOM   ? 0.589   31.447 -66.484 1.00 69.86  ? 129 LEU CA  1 
590  A . A CB  LEU 1 78  C  ATOM   ? 0.917   32.582 -65.510 1.00 77.93  ? 129 LEU CB  1 
591  A . A CG  LEU 1 78  C  ATOM   ? -0.155  32.995 -64.499 1.00 82.17  ? 129 LEU CG  1 
592  A . A CD1 LEU 1 78  C  ATOM   ? 0.405   34.114 -63.621 1.00 82.91  ? 129 LEU CD1 1 
593  A . A CD2 LEU 1 78  C  ATOM   ? -1.435  33.410 -65.227 1.00 86.22  ? 129 LEU CD2 1 
594  A . A C   LEU 1 78  C  ATOM   ? 1.421   31.645 -67.745 1.00 69.46  ? 129 LEU C   1 
595  A . A O   LEU 1 78  O  ATOM   ? 0.982   32.317 -68.678 1.00 73.64  ? 129 LEU O   1 
596  A . A N   MET 1 79  N  ATOM   ? 2.634   31.084 -67.741 1.00 64.58  ? 130 MET N   1 
597  A . A CA  MET 1 79  C  ATOM   ? 3.598   31.248 -68.820 1.00 66.05  ? 130 MET CA  1 
598  A . A CB  MET 1 79  C  ATOM   ? 5.032   31.313 -68.258 1.00 67.01  ? 130 MET CB  1 
599  A . A CG  MET 1 79  C  ATOM   ? 5.292   32.431 -67.258 1.00 69.04  ? 130 MET CG  1 
600  A . A SD  MET 1 79  S  ATOM   ? 5.006   34.091 -67.949 1.00 83.28  ? 130 MET SD  1 
601  A . A CE  MET 1 79  C  ATOM   ? 3.632   34.656 -66.949 1.00 83.12  ? 130 MET CE  1 
602  A . A C   MET 1 79  C  ATOM   ? 3.498   30.120 -69.845 1.00 63.22  ? 130 MET C   1 
603  A . A O   MET 1 79  O  ATOM   ? 4.065   30.221 -70.922 1.00 62.42  ? 130 MET O   1 
604  A . A N   GLY 1 80  N  ATOM   ? 2.771   29.052 -69.499 1.00 60.79  ? 131 GLY N   1 
605  A . A CA  GLY 1 80  C  ATOM   ? 2.676   27.856 -70.323 1.00 61.85  ? 131 GLY CA  1 
606  A . A C   GLY 1 80  C  ATOM   ? 4.009   27.134 -70.490 1.00 62.73  ? 131 GLY C   1 
607  A . A O   GLY 1 80  O  ATOM   ? 4.209   26.439 -71.467 1.00 66.49  ? 131 GLY O   1 
608  A . A N   THR 1 81  N  ATOM   ? 4.906   27.287 -69.508 1.00 64.00  ? 132 THR N   1 
609  A . A CA  THR 1 81  C  ATOM   ? 6.240   26.692 -69.525 1.00 63.22  ? 132 THR CA  1 
610  A . A CB  THR 1 81  C  ATOM   ? 7.099   27.348 -70.615 1.00 68.43  ? 132 THR CB  1 
611  A . A OG1 THR 1 81  O  ATOM   ? 6.940   26.590 -71.796 1.00 75.95  ? 132 THR OG1 1 
612  A . A CG2 THR 1 81  C  ATOM   ? 8.569   27.372 -70.305 1.00 71.31  ? 132 THR CG2 1 
613  A . A C   THR 1 81  C  ATOM   ? 6.877   26.796 -68.152 1.00 61.50  ? 132 THR C   1 
614  A . A O   THR 1 81  O  ATOM   ? 6.494   27.654 -67.357 1.00 64.72  ? 132 THR O   1 
615  A . A N   TRP 1 82  N  ATOM   ? 7.834   25.900 -67.880 1.00 59.09  ? 133 TRP N   1 
616  A . A CA  TRP 1 82  C  ATOM   ? 8.621   25.900 -66.654 1.00 56.73  ? 133 TRP CA  1 
617  A . A CB  TRP 1 82  C  ATOM   ? 9.006   24.469 -66.240 1.00 53.77  ? 133 TRP CB  1 
618  A . A CG  TRP 1 82  C  ATOM   ? 9.820   24.403 -64.986 1.00 48.42  ? 133 TRP CG  1 
619  A . A CD1 TRP 1 82  C  ATOM   ? 11.178  24.385 -64.888 1.00 47.66  ? 133 TRP CD1 1 
620  A . A NE1 TRP 1 82  N  ATOM   ? 11.558  24.324 -63.567 1.00 46.46  ? 133 TRP NE1 1 
621  A . A CE2 TRP 1 82  C  ATOM   ? 10.432  24.314 -62.790 1.00 44.85  ? 133 TRP CE2 1 
622  A . A CD2 TRP 1 82  C  ATOM   ? 9.317   24.356 -63.658 1.00 45.95  ? 133 TRP CD2 1 
623  A . A CE3 TRP 1 82  C  ATOM   ? 8.028   24.353 -63.111 1.00 46.06  ? 133 TRP CE3 1 
624  A . A CZ3 TRP 1 82  C  ATOM   ? 7.894   24.286 -61.736 1.00 44.88  ? 133 TRP CZ3 1 
625  A . A CH2 TRP 1 82  C  ATOM   ? 9.030   24.243 -60.902 1.00 44.97  ? 133 TRP CH2 1 
626  A . A CZ2 TRP 1 82  C  ATOM   ? 10.302  24.261 -61.420 1.00 44.76  ? 133 TRP CZ2 1 
627  A . A C   TRP 1 82  C  ATOM   ? 9.864   26.762 -66.851 1.00 57.43  ? 133 TRP C   1 
628  A . A O   TRP 1 82  O  ATOM   ? 10.758  26.397 -67.613 1.00 58.12  ? 133 TRP O   1 
629  A . A N   PRO 1 83  N  ATOM   ? 9.948   27.937 -66.184 1.00 57.13  ? 134 PRO N   1 
630  A . A CA  PRO 1 83  C  ATOM   ? 11.070  28.861 -66.366 1.00 59.18  ? 134 PRO CA  1 
631  A . A CB  PRO 1 83  C  ATOM   ? 10.387  30.228 -66.162 1.00 60.48  ? 134 PRO CB  1 
632  A . A CG  PRO 1 83  C  ATOM   ? 9.346   29.941 -65.091 1.00 56.84  ? 134 PRO CG  1 
633  A . A CD  PRO 1 83  C  ATOM   ? 8.926   28.486 -65.276 1.00 57.96  ? 134 PRO CD  1 
634  A . A C   PRO 1 83  C  ATOM   ? 12.206  28.755 -65.353 1.00 56.45  ? 134 PRO C   1 
635  A . A O   PRO 1 83  O  ATOM   ? 13.131  29.544 -65.440 1.00 59.17  ? 134 PRO O   1 
636  A . A N   PHE 1 84  N  ATOM   ? 12.112  27.819 -64.403 1.00 56.68  ? 135 PHE N   1 
637  A . A CA  PHE 1 84  C  ATOM   ? 12.947  27.839 -63.203 1.00 55.83  ? 135 PHE CA  1 
638  A . A CB  PHE 1 84  C  ATOM   ? 12.097  27.414 -62.015 1.00 53.00  ? 135 PHE CB  1 
639  A . A CG  PHE 1 84  C  ATOM   ? 10.935  28.336 -61.734 1.00 54.05  ? 135 PHE CG  1 
640  A . A CD1 PHE 1 84  C  ATOM   ? 11.155  29.637 -61.250 1.00 55.42  ? 135 PHE CD1 1 
641  A . A CE1 PHE 1 84  C  ATOM   ? 10.091  30.483 -60.985 1.00 54.91  ? 135 PHE CE1 1 
642  A . A CZ  PHE 1 84  C  ATOM   ? 8.794   30.042 -61.185 1.00 53.68  ? 135 PHE CZ  1 
643  A . A CE2 PHE 1 84  C  ATOM   ? 8.562   28.755 -61.657 1.00 52.46  ? 135 PHE CE2 1 
644  A . A CD2 PHE 1 84  C  ATOM   ? 9.624   27.913 -61.932 1.00 51.73  ? 135 PHE CD2 1 
645  A . A C   PHE 1 84  C  ATOM   ? 14.219  26.986 -63.275 1.00 56.13  ? 135 PHE C   1 
646  A . A O   PHE 1 84  O  ATOM   ? 15.001  26.933 -62.307 1.00 55.05  ? 135 PHE O   1 
647  A . A N   GLY 1 85  N  ATOM   ? 14.408  26.304 -64.413 1.00 56.13  ? 136 GLY N   1 
648  A . A CA  GLY 1 85  C  ATOM   ? 15.552  25.444 -64.626 1.00 56.33  ? 136 GLY CA  1 
649  A . A C   GLY 1 85  C  ATOM   ? 15.411  24.040 -64.036 1.00 53.33  ? 136 GLY C   1 
650  A . A O   GLY 1 85  O  ATOM   ? 14.442  23.695 -63.337 1.00 51.07  ? 136 GLY O   1 
651  A . A N   ASN 1 86  N  ATOM   ? 16.430  23.229 -64.313 1.00 54.57  ? 137 ASN N   1 
652  A . A CA  ASN 1 86  C  ATOM   ? 16.444  21.813 -64.039 1.00 54.15  ? 137 ASN CA  1 
653  A . A CB  ASN 1 86  C  ATOM   ? 17.562  21.162 -64.863 1.00 57.46  ? 137 ASN CB  1 
654  A . A CG  ASN 1 86  C  ATOM   ? 17.584  19.628 -64.751 1.00 60.95  ? 137 ASN CG  1 
655  A . A OD1 ASN 1 86  O  ATOM   ? 18.651  19.039 -64.573 1.00 65.55  ? 137 ASN OD1 1 
656  A . A ND2 ASN 1 86  N  ATOM   ? 16.423  18.984 -64.858 1.00 57.85  ? 137 ASN ND2 1 
657  A . A C   ASN 1 86  C  ATOM   ? 16.574  21.538 -62.543 1.00 52.79  ? 137 ASN C   1 
658  A . A O   ASN 1 86  O  ATOM   ? 15.880  20.655 -62.005 1.00 50.14  ? 137 ASN O   1 
659  A . A N   ILE 1 87  N  ATOM   ? 17.404  22.333 -61.852 1.00 53.42  ? 138 ILE N   1 
660  A . A CA  ILE 1 87  C  ATOM   ? 17.647  22.143 -60.411 1.00 54.75  ? 138 ILE CA  1 
661  A . A CB  ILE 1 87  C  ATOM   ? 18.842  22.962 -59.899 1.00 59.24  ? 138 ILE CB  1 
662  A . A CG1 ILE 1 87  C  ATOM   ? 20.153  22.419 -60.507 1.00 61.36  ? 138 ILE CG1 1 
663  A . A CD1 ILE 1 87  C  ATOM   ? 21.319  23.386 -60.420 1.00 65.30  ? 138 ILE CD1 1 
664  A . A CG2 ILE 1 87  C  ATOM   ? 18.904  22.911 -58.375 1.00 59.19  ? 138 ILE CG2 1 
665  A . A C   ILE 1 87  C  ATOM   ? 16.411  22.411 -59.540 1.00 53.41  ? 138 ILE C   1 
666  A . A O   ILE 1 87  O  ATOM   ? 16.085  21.619 -58.645 1.00 51.45  ? 138 ILE O   1 
667  A . A N   LEU 1 88  N  ATOM   ? 15.715  23.514 -59.826 1.00 53.57  ? 139 LEU N   1 
668  A . A CA  LEU 1 88  C  ATOM   ? 14.486  23.856 -59.128 1.00 52.28  ? 139 LEU CA  1 
669  A . A CB  LEU 1 88  C  ATOM   ? 14.063  25.294 -59.412 1.00 54.64  ? 139 LEU CB  1 
670  A . A CG  LEU 1 88  C  ATOM   ? 14.847  26.350 -58.623 1.00 57.76  ? 139 LEU CG  1 
671  A . A CD1 LEU 1 88  C  ATOM   ? 14.330  27.727 -58.979 1.00 59.02  ? 139 LEU CD1 1 
672  A . A CD2 LEU 1 88  C  ATOM   ? 14.729  26.124 -57.126 1.00 57.84  ? 139 LEU CD2 1 
673  A . A C   LEU 1 88  C  ATOM   ? 13.348  22.901 -59.471 1.00 50.06  ? 139 LEU C   1 
674  A . A O   LEU 1 88  O  ATOM   ? 12.472  22.674 -58.652 1.00 48.11  ? 139 LEU O   1 
675  A . A N   CYS 1 89  N  ATOM   ? 13.379  22.341 -60.686 1.00 50.16  ? 140 CYS N   1 
676  A . A CA  CYS 1 89  C  ATOM   ? 12.421  21.345 -61.105 1.00 47.73  ? 140 CYS CA  1 
677  A . A CB  CYS 1 89  C  ATOM   ? 12.609  20.986 -62.583 1.00 51.66  ? 140 CYS CB  1 
678  A . A SG  CYS 1 89  S  ATOM   ? 11.687  19.549 -63.154 1.00 53.79  ? 140 CYS SG  1 
679  A . A C   CYS 1 89  C  ATOM   ? 12.532  20.134 -60.167 1.00 45.32  ? 140 CYS C   1 
680  A . A O   CYS 1 89  O  ATOM   ? 11.544  19.761 -59.567 1.00 41.70  ? 140 CYS O   1 
681  A . A N   LYS 1 90  N  ATOM   ? 13.750  19.592 -60.009 1.00 44.75  ? 141 LYS N   1 
682  A . A CA  LYS 1 90  C  ATOM   ? 14.038  18.508 -59.066 1.00 44.30  ? 141 LYS CA  1 
683  A . A CB  LYS 1 90  C  ATOM   ? 15.533  18.159 -59.071 1.00 45.16  ? 141 LYS CB  1 
684  A . A CG  LYS 1 90  C  ATOM   ? 15.982  17.511 -60.375 1.00 47.36  ? 141 LYS CG  1 
685  A . A CD  LYS 1 90  C  ATOM   ? 17.466  17.197 -60.415 1.00 49.48  ? 141 LYS CD  1 
686  A . A CE  LYS 1 90  C  ATOM   ? 17.832  16.483 -61.705 1.00 51.06  ? 141 LYS CE  1 
687  A . A NZ  LYS 1 90  N  ATOM   ? 17.307  15.078 -61.690 1.00 51.50  ? 141 LYS NZ  1 
688  A . A C   LYS 1 90  C  ATOM   ? 13.608  18.815 -57.635 1.00 42.89  ? 141 LYS C   1 
689  A . A O   LYS 1 90  O  ATOM   ? 12.976  18.018 -56.984 1.00 40.14  ? 141 LYS O   1 
690  A . A N   ILE 1 91  N  ATOM   ? 13.920  20.022 -57.171 1.00 44.69  ? 142 ILE N   1 
691  A . A CA  ILE 1 91  C  ATOM   ? 13.688  20.394 -55.789 1.00 43.22  ? 142 ILE CA  1 
692  A . A CB  ILE 1 91  C  ATOM   ? 14.442  21.695 -55.456 1.00 45.43  ? 142 ILE CB  1 
693  A . A CG1 ILE 1 91  C  ATOM   ? 15.930  21.355 -55.292 1.00 48.60  ? 142 ILE CG1 1 
694  A . A CD1 ILE 1 91  C  ATOM   ? 16.827  22.556 -55.085 1.00 51.96  ? 142 ILE CD1 1 
695  A . A CG2 ILE 1 91  C  ATOM   ? 13.896  22.339 -54.200 1.00 44.14  ? 142 ILE CG2 1 
696  A . A C   ILE 1 91  C  ATOM   ? 12.200  20.504 -55.528 1.00 41.15  ? 142 ILE C   1 
697  A . A O   ILE 1 91  O  ATOM   ? 11.712  19.966 -54.551 1.00 41.40  ? 142 ILE O   1 
698  A . A N   VAL 1 92  N  ATOM   ? 11.476  21.192 -56.417 1.00 41.40  ? 143 VAL N   1 
699  A . A CA  VAL 1 92  C  ATOM   ? 10.040  21.415 -56.229 1.00 40.90  ? 143 VAL CA  1 
700  A . A CB  VAL 1 92  C  ATOM   ? 9.524   22.477 -57.186 1.00 43.08  ? 143 VAL CB  1 
701  A . A CG1 VAL 1 92  C  ATOM   ? 8.009   22.586 -57.086 1.00 44.23  ? 143 VAL CG1 1 
702  A . A CG2 VAL 1 92  C  ATOM   ? 10.172  23.825 -56.852 1.00 44.87  ? 143 VAL CG2 1 
703  A . A C   VAL 1 92  C  ATOM   ? 9.228   20.124 -56.394 1.00 40.08  ? 143 VAL C   1 
704  A . A O   VAL 1 92  O  ATOM   ? 8.323   19.848 -55.607 1.00 40.08  ? 143 VAL O   1 
705  A . A N   ILE 1 93  N  ATOM   ? 9.563   19.320 -57.406 1.00 40.00  ? 144 ILE N   1 
706  A . A CA  ILE 1 93  C  ATOM   ? 8.914   18.019 -57.558 1.00 40.24  ? 144 ILE CA  1 
707  A . A CB  ILE 1 93  C  ATOM   ? 9.304   17.333 -58.872 1.00 44.27  ? 144 ILE CB  1 
708  A . A CG1 ILE 1 93  C  ATOM   ? 8.362   17.842 -59.949 1.00 49.60  ? 144 ILE CG1 1 
709  A . A CD1 ILE 1 93  C  ATOM   ? 8.789   17.499 -61.346 1.00 57.31  ? 144 ILE CD1 1 
710  A . A CG2 ILE 1 93  C  ATOM   ? 9.171   15.826 -58.766 1.00 44.71  ? 144 ILE CG2 1 
711  A . A C   ILE 1 93  C  ATOM   ? 9.144   17.145 -56.328 1.00 36.98  ? 144 ILE C   1 
712  A . A O   ILE 1 93  O  ATOM   ? 8.208   16.575 -55.760 1.00 35.96  ? 144 ILE O   1 
713  A . A N   SER 1 94  N  ATOM   ? 10.386  17.101 -55.862 1.00 37.19  ? 145 SER N   1 
714  A . A CA  SER 1 94  C  ATOM   ? 10.715  16.295 -54.723 1.00 37.56  ? 145 SER CA  1 
715  A . A CB  SER 1 94  C  ATOM   ? 12.237  16.241 -54.500 1.00 41.36  ? 145 SER CB  1 
716  A . A OG  SER 1 94  O  ATOM   ? 12.492  15.348 -53.422 1.00 44.78  ? 145 SER OG  1 
717  A . A C   SER 1 94  C  ATOM   ? 9.960   16.742 -53.479 1.00 35.95  ? 145 SER C   1 
718  A . A O   SER 1 94  O  ATOM   ? 9.377   15.945 -52.760 1.00 35.30  ? 145 SER O   1 
719  A . A N   ILE 1 95  N  ATOM   ? 9.970   18.041 -53.213 1.00 36.13  ? 146 ILE N   1 
720  A . A CA  ILE 1 95  C  ATOM   ? 9.242   18.590 -52.077 1.00 35.94  ? 146 ILE CA  1 
721  A . A CB  ILE 1 95  C  ATOM   ? 9.491   20.127 -51.945 1.00 39.58  ? 146 ILE CB  1 
722  A . A CG1 ILE 1 95  C  ATOM   ? 10.855  20.359 -51.296 1.00 41.54  ? 146 ILE CG1 1 
723  A . A CD1 ILE 1 95  C  ATOM   ? 11.355  21.776 -51.469 1.00 46.08  ? 146 ILE CD1 1 
724  A . A CG2 ILE 1 95  C  ATOM   ? 8.458   20.812 -51.083 1.00 39.61  ? 146 ILE CG2 1 
725  A . A C   ILE 1 95  C  ATOM   ? 7.774   18.288 -52.190 1.00 34.94  ? 146 ILE C   1 
726  A . A O   ILE 1 95  O  ATOM   ? 7.126   17.882 -51.198 1.00 34.42  ? 146 ILE O   1 
727  A . A N   ASP 1 96  N  ATOM   ? 7.236   18.450 -53.402 1.00 35.37  ? 147 ASP N   1 
728  A . A CA  ASP 1 96  C  ATOM   ? 5.834   18.204 -53.623 1.00 35.61  ? 147 ASP CA  1 
729  A . A CB  ASP 1 96  C  ATOM   ? 5.474   18.532 -55.037 1.00 36.77  ? 147 ASP CB  1 
730  A . A CG  ASP 1 96  C  ATOM   ? 3.996   18.713 -55.216 1.00 37.62  ? 147 ASP CG  1 
731  A . A OD1 ASP 1 96  O  ATOM   ? 3.386   19.480 -54.430 1.00 39.12  ? 147 ASP OD1 1 
732  A . A OD2 ASP 1 96  O  ATOM   ? 3.445   18.095 -56.147 1.00 39.58  ? 147 ASP OD2 1 
733  A . A C   ASP 1 96  C  ATOM   ? 5.437   16.742 -53.324 1.00 35.35  ? 147 ASP C   1 
734  A . A O   ASP 1 96  O  ATOM   ? 4.449   16.500 -52.623 1.00 34.92  ? 147 ASP O   1 
735  A . A N   TYR 1 97  N  ATOM   ? 6.196   15.774 -53.848 1.00 35.18  ? 148 TYR N   1 
736  A . A CA  TYR 1 97  C  ATOM   ? 5.896   14.355 -53.519 1.00 35.03  ? 148 TYR CA  1 
737  A . A CB  TYR 1 97  C  ATOM   ? 6.628   13.364 -54.404 1.00 34.67  ? 148 TYR CB  1 
738  A . A CG  TYR 1 97  C  ATOM   ? 5.990   13.177 -55.759 1.00 35.03  ? 148 TYR CG  1 
739  A . A CD2 TYR 1 97  C  ATOM   ? 5.038   12.205 -55.968 1.00 35.09  ? 148 TYR CD2 1 
740  A . A CE2 TYR 1 97  C  ATOM   ? 4.477   12.021 -57.207 1.00 38.21  ? 148 TYR CE2 1 
741  A . A CZ  TYR 1 97  C  ATOM   ? 4.883   12.797 -58.272 1.00 37.52  ? 148 TYR CZ  1 
742  A . A OH  TYR 1 97  O  ATOM   ? 4.330   12.633 -59.526 1.00 35.11  ? 148 TYR OH  1 
743  A . A CE1 TYR 1 97  C  ATOM   ? 5.856   13.741 -58.084 1.00 39.21  ? 148 TYR CE1 1 
744  A . A CD1 TYR 1 97  C  ATOM   ? 6.393   13.925 -56.826 1.00 36.24  ? 148 TYR CD1 1 
745  A . A C   TYR 1 97  C  ATOM   ? 6.155   14.041 -52.035 1.00 38.17  ? 148 TYR C   1 
746  A . A O   TYR 1 97  O  ATOM   ? 5.307   13.409 -51.364 1.00 39.40  ? 148 TYR O   1 
747  A . A N   TYR 1 98  N  ATOM   ? 7.310   14.480 -51.515 1.00 36.73  ? 149 TYR N   1 
748  A . A CA  TYR 1 98  C  ATOM   ? 7.636   14.209 -50.117 1.00 36.09  ? 149 TYR CA  1 
749  A . A CB  TYR 1 98  C  ATOM   ? 8.892   14.924 -49.663 1.00 36.95  ? 149 TYR CB  1 
750  A . A CG  TYR 1 98  C  ATOM   ? 10.048  14.032 -49.512 1.00 40.09  ? 149 TYR CG  1 
751  A . A CD1 TYR 1 98  C  ATOM   ? 10.098  13.122 -48.474 1.00 39.89  ? 149 TYR CD1 1 
752  A . A CE1 TYR 1 98  C  ATOM   ? 11.187  12.285 -48.321 1.00 40.46  ? 149 TYR CE1 1 
753  A . A CZ  TYR 1 98  C  ATOM   ? 12.249  12.384 -49.191 1.00 42.60  ? 149 TYR CZ  1 
754  A . A OH  TYR 1 98  O  ATOM   ? 13.327  11.549 -49.033 1.00 43.96  ? 149 TYR OH  1 
755  A . A CE2 TYR 1 98  C  ATOM   ? 12.225  13.286 -50.231 1.00 42.31  ? 149 TYR CE2 1 
756  A . A CD2 TYR 1 98  C  ATOM   ? 11.127  14.111 -50.377 1.00 42.54  ? 149 TYR CD2 1 
757  A . A C   TYR 1 98  C  ATOM   ? 6.511   14.614 -49.191 1.00 35.57  ? 149 TYR C   1 
758  A . A O   TYR 1 98  O  ATOM   ? 6.143   13.874 -48.296 1.00 33.55  ? 149 TYR O   1 
759  A . A N   ASN 1 99  N  ATOM   ? 5.978   15.813 -49.416 1.00 33.67  ? 150 ASN N   1 
760  A . A CA  ASN 1 99  C  ATOM   ? 5.068   16.412 -48.482 1.00 33.93  ? 150 ASN CA  1 
761  A . A CB  ASN 1 99  C  ATOM   ? 5.339   17.927 -48.421 1.00 35.56  ? 150 ASN CB  1 
762  A . A CG  ASN 1 99  C  ATOM   ? 6.654   18.191 -47.734 1.00 39.45  ? 150 ASN CG  1 
763  A . A OD1 ASN 1 99  O  ATOM   ? 6.744   18.050 -46.524 1.00 40.64  ? 150 ASN OD1 1 
764  A . A ND2 ASN 1 99  N  ATOM   ? 7.693   18.470 -48.504 1.00 36.17  ? 150 ASN ND2 1 
765  A . A C   ASN 1 99  C  ATOM   ? 3.626   16.082 -48.676 1.00 33.45  ? 150 ASN C   1 
766  A . A O   ASN 1 99  O  ATOM   ? 2.852   16.171 -47.734 1.00 38.82  ? 150 ASN O   1 
767  A . A N   MET 1 100 N  ATOM   ? 3.241   15.686 -49.891 1.00 34.14  ? 151 MET N   1 
768  A . A CA  MET 1 100 C  ATOM   ? 1.980   15.008 -50.066 1.00 33.11  ? 151 MET CA  1 
769  A . A CB  MET 1 100 C  ATOM   ? 1.790   14.616 -51.529 1.00 34.77  ? 151 MET CB  1 
770  A . A CG  MET 1 100 C  ATOM   ? 0.682   13.620 -51.751 1.00 36.49  ? 151 MET CG  1 
771  A . A SD  MET 1 100 S  ATOM   ? 0.243   13.223 -53.459 1.00 40.25  ? 151 MET SD  1 
772  A . A CE  MET 1 100 C  ATOM   ? 1.743   12.439 -54.002 1.00 45.83  ? 151 MET CE  1 
773  A . A C   MET 1 100 C  ATOM   ? 1.974   13.745 -49.136 1.00 35.29  ? 151 MET C   1 
774  A . A O   MET 1 100 O  ATOM   ? 1.024   13.502 -48.401 1.00 33.81  ? 151 MET O   1 
775  A . A N   PHE 1 101 N  ATOM   ? 3.040   12.947 -49.190 1.00 33.72  ? 152 PHE N   1 
776  A . A CA  PHE 1 101 C  ATOM   ? 3.062   11.691 -48.431 1.00 35.70  ? 152 PHE CA  1 
777  A . A CB  PHE 1 101 C  ATOM   ? 4.137   10.744 -48.951 1.00 35.67  ? 152 PHE CB  1 
778  A . A CG  PHE 1 101 C  ATOM   ? 3.791   10.101 -50.245 1.00 38.02  ? 152 PHE CG  1 
779  A . A CD1 PHE 1 101 C  ATOM   ? 2.716   9.215  -50.324 1.00 40.67  ? 152 PHE CD1 1 
780  A . A CE1 PHE 1 101 C  ATOM   ? 2.396   8.583  -51.528 1.00 42.66  ? 152 PHE CE1 1 
781  A . A CZ  PHE 1 101 C  ATOM   ? 3.150   8.835  -52.662 1.00 42.15  ? 152 PHE CZ  1 
782  A . A CE2 PHE 1 101 C  ATOM   ? 4.224   9.706  -52.591 1.00 43.25  ? 152 PHE CE2 1 
783  A . A CD2 PHE 1 101 C  ATOM   ? 4.549   10.324 -51.380 1.00 41.90  ? 152 PHE CD2 1 
784  A . A C   PHE 1 101 C  ATOM   ? 3.216   11.942 -46.918 1.00 34.82  ? 152 PHE C   1 
785  A . A O   PHE 1 101 O  ATOM   ? 2.575   11.302 -46.121 1.00 34.49  ? 152 PHE O   1 
786  A . A N   THR 1 102 N  ATOM   ? 4.049   12.907 -46.535 1.00 33.97  ? 153 THR N   1 
787  A . A CA  THR 1 102 C  ATOM   ? 4.217   13.239 -45.130 1.00 35.10  ? 153 THR CA  1 
788  A . A CB  THR 1 102 C  ATOM   ? 5.352   14.245 -44.962 1.00 35.78  ? 153 THR CB  1 
789  A . A OG1 THR 1 102 O  ATOM   ? 6.533   13.585 -45.390 1.00 40.41  ? 153 THR OG1 1 
790  A . A CG2 THR 1 102 C  ATOM   ? 5.535   14.646 -43.497 1.00 36.85  ? 153 THR CG2 1 
791  A . A C   THR 1 102 C  ATOM   ? 2.899   13.717 -44.507 1.00 37.53  ? 153 THR C   1 
792  A . A O   THR 1 102 O  ATOM   ? 2.554   13.354 -43.396 1.00 36.95  ? 153 THR O   1 
793  A . A N   SER 1 103 N  ATOM   ? 2.188   14.578 -45.239 1.00 38.55  ? 154 SER N   1 
794  A . A CA  SER 1 103 C  ATOM   ? 0.937   15.129 -44.794 1.00 34.75  ? 154 SER CA  1 
795  A . A CB  SER 1 103 C  ATOM   ? 0.372   16.060 -45.846 1.00 33.49  ? 154 SER CB  1 
796  A . A OG  SER 1 103 O  ATOM   ? -0.921  16.485 -45.444 1.00 41.66  ? 154 SER OG  1 
797  A . A C   SER 1 103 C  ATOM   ? -0.038  13.979 -44.561 1.00 31.97  ? 154 SER C   1 
798  A . A O   SER 1 103 O  ATOM   ? -0.596  13.828 -43.482 1.00 30.27  ? 154 SER O   1 
799  A . A N   ILE 1 104 N  ATOM   ? -0.228  13.178 -45.606 1.00 32.09  ? 155 ILE N   1 
800  A . A CA  ILE 1 104 C  ATOM   ? -1.158  12.092 -45.595 1.00 32.52  ? 155 ILE CA  1 
801  A . A CB  ILE 1 104 C  ATOM   ? -1.286  11.500 -46.995 1.00 34.25  ? 155 ILE CB  1 
802  A . A CG1 ILE 1 104 C  ATOM   ? -1.997  12.520 -47.895 1.00 35.94  ? 155 ILE CG1 1 
803  A . A CD1 ILE 1 104 C  ATOM   ? -1.928  12.156 -49.355 1.00 38.94  ? 155 ILE CD1 1 
804  A . A CG2 ILE 1 104 C  ATOM   ? -2.061  10.188 -46.931 1.00 33.98  ? 155 ILE CG2 1 
805  A . A C   ILE 1 104 C  ATOM   ? -0.792  10.997 -44.559 1.00 31.10  ? 155 ILE C   1 
806  A . A O   ILE 1 104 O  ATOM   ? -1.672  10.498 -43.855 1.00 31.20  ? 155 ILE O   1 
807  A . A N   PHE 1 105 N  ATOM   ? 0.487   10.611 -44.487 1.00 30.49  ? 156 PHE N   1 
808  A . A CA  PHE 1 105 C  ATOM   ? 0.911   9.619  -43.497 1.00 33.38  ? 156 PHE CA  1 
809  A . A CB  PHE 1 105 C  ATOM   ? 2.332   9.097  -43.745 1.00 36.35  ? 156 PHE CB  1 
810  A . A CG  PHE 1 105 C  ATOM   ? 2.510   8.382  -45.073 1.00 35.39  ? 156 PHE CG  1 
811  A . A CD1 PHE 1 105 C  ATOM   ? 1.416   7.930  -45.808 1.00 37.81  ? 156 PHE CD1 1 
812  A . A CE1 PHE 1 105 C  ATOM   ? 1.596   7.278  -47.018 1.00 35.36  ? 156 PHE CE1 1 
813  A . A CZ  PHE 1 105 C  ATOM   ? 2.868   7.101  -47.513 1.00 38.11  ? 156 PHE CZ  1 
814  A . A CE2 PHE 1 105 C  ATOM   ? 3.959   7.545  -46.797 1.00 37.24  ? 156 PHE CE2 1 
815  A . A CD2 PHE 1 105 C  ATOM   ? 3.768   8.182  -45.582 1.00 36.90  ? 156 PHE CD2 1 
816  A . A C   PHE 1 105 C  ATOM   ? 0.734   10.133 -42.052 1.00 33.18  ? 156 PHE C   1 
817  A . A O   PHE 1 105 O  ATOM   ? 0.390   9.385  -41.171 1.00 31.70  ? 156 PHE O   1 
818  A . A N   THR 1 106 N  ATOM   ? 0.913   11.435 -41.817 1.00 32.18  ? 157 THR N   1 
819  A . A CA  THR 1 106 C  ATOM   ? 0.771   11.961 -40.465 1.00 31.36  ? 157 THR CA  1 
820  A . A CB  THR 1 106 C  ATOM   ? 1.351   13.357 -40.399 1.00 32.18  ? 157 THR CB  1 
821  A . A OG1 THR 1 106 O  ATOM   ? 2.698   13.273 -40.813 1.00 32.41  ? 157 THR OG1 1 
822  A . A CG2 THR 1 106 C  ATOM   ? 1.289   13.916 -38.959 1.00 33.25  ? 157 THR CG2 1 
823  A . A C   THR 1 106 C  ATOM   ? -0.703  11.969 -40.030 1.00 35.09  ? 157 THR C   1 
824  A . A O   THR 1 106 O  ATOM   ? -1.052  11.676 -38.876 1.00 34.36  ? 157 THR O   1 
825  A . A N   LEU 1 107 N  ATOM   ? -1.592  12.297 -40.965 1.00 35.64  ? 158 LEU N   1 
826  A . A CA  LEU 1 107 C  ATOM   ? -2.997  12.274 -40.640 1.00 37.24  ? 158 LEU CA  1 
827  A . A CB  LEU 1 107 C  ATOM   ? -3.768  13.175 -41.580 1.00 43.12  ? 158 LEU CB  1 
828  A . A CG  LEU 1 107 C  ATOM   ? -4.103  12.782 -42.982 1.00 41.09  ? 158 LEU CG  1 
829  A . A CD1 LEU 1 107 C  ATOM   ? -5.326  11.897 -42.975 1.00 42.53  ? 158 LEU CD1 1 
830  A . A CD2 LEU 1 107 C  ATOM   ? -4.360  14.062 -43.780 1.00 40.38  ? 158 LEU CD2 1 
831  A . A C   LEU 1 107 C  ATOM   ? -3.573  10.866 -40.466 1.00 35.88  ? 158 LEU C   1 
832  A . A O   LEU 1 107 O  ATOM   ? -4.460  10.666 -39.620 1.00 37.18  ? 158 LEU O   1 
833  A . A N   CYS 1 108 N  ATOM   ? -3.025  9.882  -41.194 1.00 33.78  ? 159 CYS N   1 
834  A . A CA  CYS 1 108 C  ATOM   ? -3.289  8.483  -40.894 1.00 34.65  ? 159 CYS CA  1 
835  A . A CB  CYS 1 108 C  ATOM   ? -2.619  7.551  -41.911 1.00 35.59  ? 159 CYS CB  1 
836  A . A SG  CYS 1 108 S  ATOM   ? -3.332  7.688  -43.567 1.00 44.91  ? 159 CYS SG  1 
837  A . A C   CYS 1 108 C  ATOM   ? -2.819  8.130  -39.506 1.00 33.85  ? 159 CYS C   1 
838  A . A O   CYS 1 108 O  ATOM   ? -3.536  7.483  -38.760 1.00 37.04  ? 159 CYS O   1 
839  A . A N   THR 1 109 N  ATOM   ? -1.585  8.529  -39.183 1.00 33.82  ? 160 THR N   1 
840  A . A CA  THR 1 109 C  ATOM   ? -1.011  8.329  -37.879 1.00 36.19  ? 160 THR CA  1 
841  A . A CB  THR 1 109 C  ATOM   ? 0.406   8.935  -37.768 1.00 36.63  ? 160 THR CB  1 
842  A . A OG1 THR 1 109 O  ATOM   ? 1.257   8.276  -38.709 1.00 35.58  ? 160 THR OG1 1 
843  A . A CG2 THR 1 109 C  ATOM   ? 0.979   8.705  -36.385 1.00 36.76  ? 160 THR CG2 1 
844  A . A C   THR 1 109 C  ATOM   ? -1.901  8.830  -36.753 1.00 34.73  ? 160 THR C   1 
845  A . A O   THR 1 109 O  ATOM   ? -2.083  8.155  -35.765 1.00 34.27  ? 160 THR O   1 
846  A . A N   MET 1 110 N  ATOM   ? -2.465  10.022 -36.918 1.00 36.79  ? 161 MET N   1 
847  A . A CA  MET 1 110 C  ATOM   ? -3.373  10.582 -35.943 1.00 37.99  ? 161 MET CA  1 
848  A . A CB  MET 1 110 C  ATOM   ? -3.689  12.023 -36.312 1.00 40.72  ? 161 MET CB  1 
849  A . A CG  MET 1 110 C  ATOM   ? -2.526  12.985 -36.069 1.00 44.77  ? 161 MET CG  1 
850  A . A SD  MET 1 110 S  ATOM   ? -2.934  14.641 -36.682 1.00 49.20  ? 161 MET SD  1 
851  A . A CE  MET 1 110 C  ATOM   ? -1.529  15.586 -36.187 1.00 54.63  ? 161 MET CE  1 
852  A . A C   MET 1 110 C  ATOM   ? -4.656  9.746  -35.781 1.00 36.04  ? 161 MET C   1 
853  A . A O   MET 1 110 O  ATOM   ? -5.176  9.601  -34.682 1.00 36.96  ? 161 MET O   1 
854  A . A N   SER 1 111 N  ATOM   ? -5.133  9.160  -36.877 1.00 34.38  ? 162 SER N   1 
855  A . A CA  SER 1 111 C  ATOM   ? -6.241  8.217  -36.833 1.00 35.63  ? 162 SER CA  1 
856  A . A CB  SER 1 111 C  ATOM   ? -6.666  7.831  -38.243 1.00 38.23  ? 162 SER CB  1 
857  A . A OG  SER 1 111 O  ATOM   ? -7.918  7.219  -38.175 1.00 48.54  ? 162 SER OG  1 
858  A . A C   SER 1 111 C  ATOM   ? -5.891  6.953  -36.051 1.00 33.78  ? 162 SER C   1 
859  A . A O   SER 1 111 O  ATOM   ? -6.656  6.487  -35.199 1.00 32.52  ? 162 SER O   1 
860  A . A N   VAL 1 112 N  ATOM   ? -4.732  6.371  -36.356 1.00 34.79  ? 163 VAL N   1 
861  A . A CA  VAL 1 112 C  ATOM   ? -4.288  5.140  -35.680 1.00 33.95  ? 163 VAL CA  1 
862  A . A CB  VAL 1 112 C  ATOM   ? -3.004  4.632  -36.311 1.00 35.23  ? 163 VAL CB  1 
863  A . A CG1 VAL 1 112 C  ATOM   ? -2.376  3.518  -35.469 1.00 38.91  ? 163 VAL CG1 1 
864  A . A CG2 VAL 1 112 C  ATOM   ? -3.315  4.144  -37.714 1.00 37.00  ? 163 VAL CG2 1 
865  A . A C   VAL 1 112 C  ATOM   ? -4.076  5.382  -34.179 1.00 33.31  ? 163 VAL C   1 
866  A . A O   VAL 1 112 O  ATOM   ? -4.446  4.584  -33.339 1.00 35.69  ? 163 VAL O   1 
867  A . A N   ASP 1 113 N  ATOM   ? -3.493  6.528  -33.851 1.00 35.46  ? 164 ASP N   1 
868  A . A CA  ASP 1 113 C  ATOM   ? -3.268  6.947  -32.476 1.00 34.22  ? 164 ASP CA  1 
869  A . A CB  ASP 1 113 C  ATOM   ? -2.615  8.297  -32.515 1.00 36.66  ? 164 ASP CB  1 
870  A . A CG  ASP 1 113 C  ATOM   ? -2.379  8.858  -31.155 1.00 40.01  ? 164 ASP CG  1 
871  A . A OD1 ASP 1 113 O  ATOM   ? -1.608  8.239  -30.389 1.00 42.95  ? 164 ASP OD1 1 
872  A . A OD2 ASP 1 113 O  ATOM   ? -2.960  9.923  -30.868 1.00 41.23  ? 164 ASP OD2 1 
873  A . A C   ASP 1 113 C  ATOM   ? -4.575  6.986  -31.670 1.00 34.71  ? 164 ASP C   1 
874  A . A O   ASP 1 113 O  ATOM   ? -4.654  6.471  -30.568 1.00 34.84  ? 164 ASP O   1 
875  A . A N   ARG 1 114 N  ATOM   ? -5.619  7.547  -32.276 1.00 33.35  ? 165 ARG N   1 
876  A . A CA  ARG 1 114 C  ATOM   ? -6.925  7.631  -31.641 1.00 34.85  ? 165 ARG CA  1 
877  A . A CB  ARG 1 114 C  ATOM   ? -7.753  8.638  -32.378 1.00 36.00  ? 165 ARG CB  1 
878  A . A CG  ARG 1 114 C  ATOM   ? -7.193  10.051 -32.200 1.00 36.92  ? 165 ARG CG  1 
879  A . A CD  ARG 1 114 C  ATOM   ? -7.746  10.902 -33.328 1.00 42.08  ? 165 ARG CD  1 
880  A . A NE  ARG 1 114 N  ATOM   ? -7.432  12.304 -33.148 1.00 46.49  ? 165 ARG NE  1 
881  A . A CZ  ARG 1 114 C  ATOM   ? -7.753  13.265 -34.004 1.00 48.79  ? 165 ARG CZ  1 
882  A . A NH1 ARG 1 114 N  ATOM   ? -8.391  12.994 -35.135 1.00 48.36  ? 165 ARG NH1 1 
883  A . A NH2 ARG 1 114 N  ATOM   ? -7.426  14.512 -33.718 1.00 50.33  ? 165 ARG NH2 1 
884  A . A C   ARG 1 114 C  ATOM   ? -7.630  6.281  -31.523 1.00 35.13  ? 165 ARG C   1 
885  A . A O   ARG 1 114 O  ATOM   ? -8.208  5.970  -30.498 1.00 33.86  ? 165 ARG O   1 
886  A . A N   TYR 1 115 N  ATOM   ? -7.514  5.455  -32.569 1.00 33.95  ? 166 TYR N   1 
887  A . A CA  TYR 1 115 C  ATOM   ? -7.977  4.093  -32.505 1.00 33.57  ? 166 TYR CA  1 
888  A . A CB  TYR 1 115 C  ATOM   ? -7.793  3.443  -33.881 1.00 34.69  ? 166 TYR CB  1 
889  A . A CG  TYR 1 115 C  ATOM   ? -7.809  1.955  -33.821 1.00 34.15  ? 166 TYR CG  1 
890  A . A CD1 TYR 1 115 C  ATOM   ? -8.987  1.294  -33.702 1.00 35.29  ? 166 TYR CD1 1 
891  A . A CE1 TYR 1 115 C  ATOM   ? -9.032  -0.075 -33.612 1.00 36.19  ? 166 TYR CE1 1 
892  A . A CZ  TYR 1 115 C  ATOM   ? -7.869  -0.794 -33.676 1.00 37.54  ? 166 TYR CZ  1 
893  A . A OH  TYR 1 115 O  ATOM   ? -7.963  -2.183 -33.584 1.00 45.04  ? 166 TYR OH  1 
894  A . A CE2 TYR 1 115 C  ATOM   ? -6.658  -0.154 -33.789 1.00 36.67  ? 166 TYR CE2 1 
895  A . A CD2 TYR 1 115 C  ATOM   ? -6.622  1.219  -33.856 1.00 35.67  ? 166 TYR CD2 1 
896  A . A C   TYR 1 115 C  ATOM   ? -7.294  3.309  -31.365 1.00 32.20  ? 166 TYR C   1 
897  A . A O   TYR 1 115 O  ATOM   ? -7.957  2.644  -30.587 1.00 31.49  ? 166 TYR O   1 
898  A . A N   ILE 1 116 N  ATOM   ? -5.958  3.420  -31.268 1.00 32.38  ? 167 ILE N   1 
899  A . A CA  ILE 1 116 C  ATOM   ? -5.183  2.792  -30.202 1.00 32.03  ? 167 ILE CA  1 
900  A . A CB  ILE 1 116 C  ATOM   ? -3.688  2.998  -30.414 1.00 35.32  ? 167 ILE CB  1 
901  A . A CG1 ILE 1 116 C  ATOM   ? -3.200  2.054  -31.540 1.00 37.53  ? 167 ILE CG1 1 
902  A . A CD1 ILE 1 116 C  ATOM   ? -1.803  2.377  -32.029 1.00 38.18  ? 167 ILE CD1 1 
903  A . A CG2 ILE 1 116 C  ATOM   ? -2.873  2.719  -29.122 1.00 35.83  ? 167 ILE CG2 1 
904  A . A C   ILE 1 116 C  ATOM   ? -5.647  3.241  -28.815 1.00 32.87  ? 167 ILE C   1 
905  A . A O   ILE 1 116 O  ATOM   ? -5.914  2.410  -27.946 1.00 33.01  ? 167 ILE O   1 
906  A . A N   ALA 1 117 N  ATOM   ? -5.835  4.557  -28.634 1.00 32.87  ? 168 ALA N   1 
907  A . A CA  ALA 1 117 C  ATOM   ? -6.316  5.113  -27.373 1.00 33.61  ? 168 ALA CA  1 
908  A . A CB  ALA 1 117 C  ATOM   ? -6.492  6.612  -27.520 1.00 34.13  ? 168 ALA CB  1 
909  A . A C   ALA 1 117 C  ATOM   ? -7.625  4.489  -26.884 1.00 35.17  ? 168 ALA C   1 
910  A . A O   ALA 1 117 O  ATOM   ? -7.808  4.188  -25.684 1.00 37.54  ? 168 ALA O   1 
911  A . A N   VAL 1 118 N  ATOM   ? -8.566  4.297  -27.807 1.00 34.67  ? 169 VAL N   1 
912  A . A CA  VAL 1 118 C  ATOM   ? -9.879  3.820  -27.435 1.00 35.41  ? 169 VAL CA  1 
913  A . A CB  VAL 1 118 C  ATOM   ? -10.946 4.369  -28.381 1.00 36.93  ? 169 VAL CB  1 
914  A . A CG1 VAL 1 118 C  ATOM   ? -12.285 3.736  -28.092 1.00 38.69  ? 169 VAL CG1 1 
915  A . A CG2 VAL 1 118 C  ATOM   ? -11.031 5.881  -28.265 1.00 37.86  ? 169 VAL CG2 1 
916  A . A C   VAL 1 118 C  ATOM   ? -9.924  2.284  -27.425 1.00 35.71  ? 169 VAL C   1 
917  A . A O   VAL 1 118 O  ATOM   ? -10.469 1.691  -26.493 1.00 36.02  ? 169 VAL O   1 
918  A . A N   CYS 1 119 N  ATOM   ? -9.351  1.658  -28.455 1.00 34.49  ? 170 CYS N   1 
919  A . A CA  CYS 1 119 C  ATOM   ? -9.499  0.202  -28.641 1.00 37.51  ? 170 CYS CA  1 
920  A . A CB  CYS 1 119 C  ATOM   ? -9.651  -0.169 -30.120 1.00 37.03  ? 170 CYS CB  1 
921  A . A SG  CYS 1 119 S  ATOM   ? -11.177 0.513  -30.868 1.00 40.41  ? 170 CYS SG  1 
922  A . A C   CYS 1 119 C  ATOM   ? -8.431  -0.649 -27.985 1.00 37.17  ? 170 CYS C   1 
923  A . A O   CYS 1 119 O  ATOM   ? -8.677  -1.815 -27.709 1.00 41.94  ? 170 CYS O   1 
924  A . A N   HIS 1 120 N  ATOM   ? -7.265  -0.051 -27.702 1.00 37.32  ? 171 HIS N   1 
925  A . A CA  HIS 1 120 C  ATOM   ? -6.139  -0.700 -27.040 1.00 38.00  ? 171 HIS CA  1 
926  A . A CB  HIS 1 120 C  ATOM   ? -5.107  -1.058 -28.081 1.00 39.54  ? 171 HIS CB  1 
927  A . A CG  HIS 1 120 C  ATOM   ? -5.607  -2.093 -29.041 1.00 42.51  ? 171 HIS CG  1 
928  A . A ND1 HIS 1 120 N  ATOM   ? -5.970  -1.795 -30.343 1.00 44.91  ? 171 HIS ND1 1 
929  A . A CE1 HIS 1 120 C  ATOM   ? -6.395  -2.892 -30.933 1.00 43.29  ? 171 HIS CE1 1 
930  A . A NE2 HIS 1 120 N  ATOM   ? -6.353  -3.877 -30.053 1.00 46.43  ? 171 HIS NE2 1 
931  A . A CD2 HIS 1 120 C  ATOM   ? -5.881  -3.398 -28.859 1.00 43.00  ? 171 HIS CD2 1 
932  A . A C   HIS 1 120 C  ATOM   ? -5.523  0.195  -25.973 1.00 36.61  ? 171 HIS C   1 
933  A . A O   HIS 1 120 O  ATOM   ? -4.352  0.560  -26.051 1.00 34.69  ? 171 HIS O   1 
934  A . A N   PRO 1 121 N  ATOM   ? -6.299  0.558  -24.937 1.00 37.47  ? 172 PRO N   1 
935  A . A CA  PRO 1 121 C  ATOM   ? -5.863  1.564  -23.970 1.00 37.49  ? 172 PRO CA  1 
936  A . A CB  PRO 1 121 C  ATOM   ? -7.078  1.696  -23.040 1.00 39.25  ? 172 PRO CB  1 
937  A . A CG  PRO 1 121 C  ATOM   ? -7.883  0.425  -23.211 1.00 39.96  ? 172 PRO CG  1 
938  A . A CD  PRO 1 121 C  ATOM   ? -7.653  0.041  -24.660 1.00 38.94  ? 172 PRO CD  1 
939  A . A C   PRO 1 121 C  ATOM   ? -4.635  1.197  -23.176 1.00 39.38  ? 172 PRO C   1 
940  A . A O   PRO 1 121 O  ATOM   ? -3.862  2.095  -22.766 1.00 38.40  ? 172 PRO O   1 
941  A . A N   VAL 1 122 N  ATOM   ? -4.451  -0.099 -22.924 1.00 39.14  ? 173 VAL N   1 
942  A . A CA  VAL 1 122 C  ATOM   ? -3.254  -0.572 -22.255 1.00 42.43  ? 173 VAL CA  1 
943  A . A CB  VAL 1 122 C  ATOM   ? -3.376  -2.036 -21.800 1.00 44.22  ? 173 VAL CB  1 
944  A . A CG1 VAL 1 122 C  ATOM   ? -2.052  -2.521 -21.214 1.00 46.35  ? 173 VAL CG1 1 
945  A . A CG2 VAL 1 122 C  ATOM   ? -4.473  -2.141 -20.774 1.00 45.11  ? 173 VAL CG2 1 
946  A . A C   VAL 1 122 C  ATOM   ? -2.011  -0.358 -23.115 1.00 42.45  ? 173 VAL C   1 
947  A . A O   VAL 1 122 O  ATOM   ? -1.054  0.235  -22.660 1.00 43.39  ? 173 VAL O   1 
948  A . A N   LYS 1 123 N  ATOM   ? -2.071  -0.765 -24.384 1.00 43.44  ? 174 LYS N   1 
949  A . A CA  LYS 1 123 C  ATOM   ? -0.971  -0.547 -25.327 1.00 44.64  ? 174 LYS CA  1 
950  A . A CB  LYS 1 123 C  ATOM   ? -1.200  -1.345 -26.609 1.00 48.34  ? 174 LYS CB  1 
951  A . A CG  LYS 1 123 C  ATOM   ? -1.018  -2.856 -26.369 1.00 55.69  ? 174 LYS CG  1 
952  A . A CD  LYS 1 123 C  ATOM   ? -1.492  -3.684 -27.553 1.00 62.02  ? 174 LYS CD  1 
953  A . A CE  LYS 1 123 C  ATOM   ? -1.256  -5.175 -27.321 1.00 65.92  ? 174 LYS CE  1 
954  A . A NZ  LYS 1 123 N  ATOM   ? -2.012  -5.963 -28.335 1.00 73.37  ? 174 LYS NZ  1 
955  A . A C   LYS 1 123 C  ATOM   ? -0.744  0.929  -25.639 1.00 42.68  ? 174 LYS C   1 
956  A . A O   LYS 1 123 O  ATOM   ? 0.373   1.341  -25.961 1.00 40.98  ? 174 LYS O   1 
957  A . A N   ALA 1 124 N  ATOM   ? -1.809  1.725  -25.533 1.00 38.91  ? 175 ALA N   1 
958  A . A CA  ALA 1 124 C  ATOM   ? -1.718  3.153  -25.711 1.00 37.57  ? 175 ALA CA  1 
959  A . A CB  ALA 1 124 C  ATOM   ? -3.094  3.810  -25.542 1.00 37.34  ? 175 ALA CB  1 
960  A . A C   ALA 1 124 C  ATOM   ? -0.719  3.772  -24.742 1.00 37.71  ? 175 ALA C   1 
961  A . A O   ALA 1 124 O  ATOM   ? -0.113  4.776  -25.055 1.00 38.75  ? 175 ALA O   1 
962  A . A N   LEU 1 125 N  ATOM   ? -0.596  3.190  -23.550 1.00 39.07  ? 176 LEU N   1 
963  A . A CA  LEU 1 125 C  ATOM   ? 0.366   3.655  -22.549 1.00 42.29  ? 176 LEU CA  1 
964  A . A CB  LEU 1 125 C  ATOM   ? 0.251   2.836  -21.259 1.00 41.86  ? 176 LEU CB  1 
965  A . A CG  LEU 1 125 C  ATOM   ? -1.096  2.911  -20.543 1.00 41.73  ? 176 LEU CG  1 
966  A . A CD1 LEU 1 125 C  ATOM   ? -1.148  1.869  -19.426 1.00 43.68  ? 176 LEU CD1 1 
967  A . A CD2 LEU 1 125 C  ATOM   ? -1.377  4.316  -20.001 1.00 41.76  ? 176 LEU CD2 1 
968  A . A C   LEU 1 125 C  ATOM   ? 1.815   3.611  -23.055 1.00 44.69  ? 176 LEU C   1 
969  A . A O   LEU 1 125 O  ATOM   ? 2.626   4.462  -22.663 1.00 41.19  ? 176 LEU O   1 
970  A . A N   ASP 1 126 N  ATOM   ? 2.116   2.620  -23.915 1.00 46.06  ? 177 ASP N   1 
971  A . A CA  ASP 1 126 C  ATOM   ? 3.428   2.474  -24.567 1.00 46.80  ? 177 ASP CA  1 
972  A . A CB  ASP 1 126 C  ATOM   ? 3.762   1.007  -24.845 1.00 49.65  ? 177 ASP CB  1 
973  A . A CG  ASP 1 126 C  ATOM   ? 3.762   0.143  -23.565 1.00 57.41  ? 177 ASP CG  1 
974  A . A OD1 ASP 1 126 O  ATOM   ? 4.383   0.560  -22.561 1.00 63.47  ? 177 ASP OD1 1 
975  A . A OD2 ASP 1 126 O  ATOM   ? 3.125   -0.948 -23.565 1.00 63.93  ? 177 ASP OD2 1 
976  A . A C   ASP 1 126 C  ATOM   ? 3.518   3.259  -25.862 1.00 44.69  ? 177 ASP C   1 
977  A . A O   ASP 1 126 O  ATOM   ? 4.533   3.862  -26.131 1.00 47.81  ? 177 ASP O   1 
978  A . A N   PHE 1 127 N  ATOM   ? 2.446   3.265  -26.658 1.00 43.21  ? 178 PHE N   1 
979  A . A CA  PHE 1 127 C  ATOM   ? 2.452   3.915  -27.960 1.00 41.10  ? 178 PHE CA  1 
980  A . A CB  PHE 1 127 C  ATOM   ? 1.286   3.416  -28.839 1.00 44.20  ? 178 PHE CB  1 
981  A . A CG  PHE 1 127 C  ATOM   ? 1.231   4.070  -30.206 1.00 50.29  ? 178 PHE CG  1 
982  A . A CD1 PHE 1 127 C  ATOM   ? 2.147   3.731  -31.196 1.00 54.68  ? 178 PHE CD1 1 
983  A . A CE1 PHE 1 127 C  ATOM   ? 2.113   4.344  -32.443 1.00 53.00  ? 178 PHE CE1 1 
984  A . A CZ  PHE 1 127 C  ATOM   ? 1.172   5.311  -32.714 1.00 50.39  ? 178 PHE CZ  1 
985  A . A CE2 PHE 1 127 C  ATOM   ? 0.257   5.669  -31.738 1.00 50.84  ? 178 PHE CE2 1 
986  A . A CD2 PHE 1 127 C  ATOM   ? 0.285   5.058  -30.494 1.00 51.91  ? 178 PHE CD2 1 
987  A . A C   PHE 1 127 C  ATOM   ? 2.467   5.465  -27.925 1.00 41.97  ? 178 PHE C   1 
988  A . A O   PHE 1 127 O  ATOM   ? 3.112   6.094  -28.763 1.00 39.29  ? 178 PHE O   1 
989  A . A N   ARG 1 128 N  ATOM   ? 1.741   6.075  -26.981 1.00 38.61  ? 179 ARG N   1 
990  A . A CA  ARG 1 128 C  ATOM   ? 1.427   7.496  -27.069 1.00 38.18  ? 179 ARG CA  1 
991  A . A CB  ARG 1 128 C  ATOM   ? -0.010  7.751  -26.650 1.00 38.44  ? 179 ARG CB  1 
992  A . A CG  ARG 1 128 C  ATOM   ? -0.998  6.899  -27.429 1.00 40.36  ? 179 ARG CG  1 
993  A . A CD  ARG 1 128 C  ATOM   ? -2.426  7.293  -27.089 1.00 40.04  ? 179 ARG CD  1 
994  A . A NE  ARG 1 128 N  ATOM   ? -2.869  8.454  -27.837 1.00 36.85  ? 179 ARG NE  1 
995  A . A CZ  ARG 1 128 C  ATOM   ? -3.900  9.212  -27.488 1.00 37.99  ? 179 ARG CZ  1 
996  A . A NH1 ARG 1 128 N  ATOM   ? -4.562  9.015  -26.350 1.00 38.98  ? 179 ARG NH1 1 
997  A . A NH2 ARG 1 128 N  ATOM   ? -4.268  10.186 -28.294 1.00 39.11  ? 179 ARG NH2 1 
998  A . A C   ARG 1 128 C  ATOM   ? 2.379   8.381  -26.291 1.00 39.76  ? 179 ARG C   1 
999  A . A O   ARG 1 128 O  ATOM   ? 1.957   9.297  -25.601 1.00 43.96  ? 179 ARG O   1 
1000 A . A N   THR 1 129 N  ATOM   ? 3.674   8.097  -26.432 1.00 40.38  ? 180 THR N   1 
1001 A . A CA  THR 1 129 C  ATOM   ? 4.743   8.850  -25.811 1.00 41.18  ? 180 THR CA  1 
1002 A . A CB  THR 1 129 C  ATOM   ? 5.885   7.946  -25.357 1.00 42.68  ? 180 THR CB  1 
1003 A . A OG1 THR 1 129 O  ATOM   ? 6.440   7.269  -26.498 1.00 41.31  ? 180 THR OG1 1 
1004 A . A CG2 THR 1 129 C  ATOM   ? 5.404   6.934  -24.324 1.00 44.10  ? 180 THR CG2 1 
1005 A . A C   THR 1 129 C  ATOM   ? 5.336   9.777  -26.863 1.00 39.73  ? 180 THR C   1 
1006 A . A O   THR 1 129 O  ATOM   ? 5.340   9.440  -28.053 1.00 36.81  ? 180 THR O   1 
1007 A . A N   PRO 1 130 N  ATOM   ? 5.885   10.942 -26.443 1.00 39.32  ? 181 PRO N   1 
1008 A . A CA  PRO 1 130 C  ATOM   ? 6.624   11.812 -27.358 1.00 39.32  ? 181 PRO CA  1 
1009 A . A CB  PRO 1 130 C  ATOM   ? 7.190   12.925 -26.443 1.00 39.98  ? 181 PRO CB  1 
1010 A . A CG  PRO 1 130 C  ATOM   ? 6.662   12.689 -25.072 1.00 41.75  ? 181 PRO CG  1 
1011 A . A CD  PRO 1 130 C  ATOM   ? 5.807   11.453 -25.062 1.00 41.15  ? 181 PRO CD  1 
1012 A . A C   PRO 1 130 C  ATOM   ? 7.764   11.079 -28.111 1.00 38.15  ? 181 PRO C   1 
1013 A . A O   PRO 1 130 O  ATOM   ? 8.035   11.336 -29.270 1.00 36.12  ? 181 PRO O   1 
1014 A . A N   ARG 1 131 N  ATOM   ? 8.402   10.133 -27.437 1.00 40.48  ? 182 ARG N   1 
1015 A . A CA  ARG 1 131 C  ATOM   ? 9.486   9.398  -28.034 1.00 43.42  ? 182 ARG CA  1 
1016 A . A CB  ARG 1 131 C  ATOM   ? 10.112  8.501  -26.990 1.00 48.15  ? 182 ARG CB  1 
1017 A . A CG  ARG 1 131 C  ATOM   ? 11.421  7.888  -27.431 1.00 53.36  ? 182 ARG CG  1 
1018 A . A CD  ARG 1 131 C  ATOM   ? 12.035  7.118  -26.285 1.00 58.55  ? 182 ARG CD  1 
1019 A . A NE  ARG 1 131 N  ATOM   ? 13.398  6.731  -26.619 1.00 67.84  ? 182 ARG NE  1 
1020 A . A CZ  ARG 1 131 C  ATOM   ? 13.725  5.659  -27.344 1.00 69.41  ? 182 ARG CZ  1 
1021 A . A NH1 ARG 1 131 N  ATOM   ? 12.782  4.834  -27.817 1.00 64.91  ? 182 ARG NH1 1 
1022 A . A NH2 ARG 1 131 N  ATOM   ? 15.011  5.406  -27.587 1.00 70.92  ? 182 ARG NH2 1 
1023 A . A C   ARG 1 131 C  ATOM   ? 8.996   8.601  -29.240 1.00 40.99  ? 182 ARG C   1 
1024 A . A O   ARG 1 131 O  ATOM   ? 9.613   8.593  -30.291 1.00 38.20  ? 182 ARG O   1 
1025 A . A N   ASN 1 132 N  ATOM   ? 7.864   7.922  -29.081 1.00 41.93  ? 183 ASN N   1 
1026 A . A CA  ASN 1 132 C  ATOM   ? 7.306   7.129  -30.158 1.00 39.97  ? 183 ASN CA  1 
1027 A . A CB  ASN 1 132 C  ATOM   ? 6.261   6.163  -29.643 1.00 41.27  ? 183 ASN CB  1 
1028 A . A CG  ASN 1 132 C  ATOM   ? 6.885   4.910  -29.119 1.00 44.80  ? 183 ASN CG  1 
1029 A . A OD1 ASN 1 132 O  ATOM   ? 7.968   4.507  -29.558 1.00 45.51  ? 183 ASN OD1 1 
1030 A . A ND2 ASN 1 132 N  ATOM   ? 6.225   4.288  -28.170 1.00 46.58  ? 183 ASN ND2 1 
1031 A . A C   ASN 1 132 C  ATOM   ? 6.771   7.935  -31.300 1.00 36.28  ? 183 ASN C   1 
1032 A . A O   ASN 1 132 O  ATOM   ? 6.884   7.527  -32.442 1.00 34.83  ? 183 ASN O   1 
1033 A . A N   ALA 1 133 N  ATOM   ? 6.209   9.099  -30.990 1.00 37.19  ? 184 ALA N   1 
1034 A . A CA  ALA 1 133 C  ATOM   ? 5.690   9.970  -32.015 1.00 35.87  ? 184 ALA CA  1 
1035 A . A CB  ALA 1 133 C  ATOM   ? 4.939   11.118 -31.390 1.00 35.34  ? 184 ALA CB  1 
1036 A . A C   ALA 1 133 C  ATOM   ? 6.842   10.451 -32.924 1.00 36.83  ? 184 ALA C   1 
1037 A . A O   ALA 1 133 O  ATOM   ? 6.683   10.535 -34.139 1.00 39.40  ? 184 ALA O   1 
1038 A . A N   LYS 1 134 N  ATOM   ? 7.998   10.764 -32.326 1.00 37.64  ? 185 LYS N   1 
1039 A . A CA  LYS 1 134 C  ATOM   ? 9.215   11.089 -33.101 1.00 39.44  ? 185 LYS CA  1 
1040 A . A CB  LYS 1 134 C  ATOM   ? 10.326  11.606 -32.195 1.00 42.99  ? 185 LYS CB  1 
1041 A . A CG  LYS 1 134 C  ATOM   ? 10.049  13.037 -31.739 1.00 47.88  ? 185 LYS CG  1 
1042 A . A CD  LYS 1 134 C  ATOM   ? 10.926  13.477 -30.585 1.00 55.05  ? 185 LYS CD  1 
1043 A . A CE  LYS 1 134 C  ATOM   ? 10.657  14.935 -30.258 1.00 66.47  ? 185 LYS CE  1 
1044 A . A NZ  LYS 1 134 N  ATOM   ? 11.482  15.453 -29.126 1.00 76.43  ? 185 LYS NZ  1 
1045 A . A C   LYS 1 134 C  ATOM   ? 9.710   9.916  -33.970 1.00 37.25  ? 185 LYS C   1 
1046 A . A O   LYS 1 134 O  ATOM   ? 9.974   10.076 -35.144 1.00 37.66  ? 185 LYS O   1 
1047 A . A N   ILE 1 135 N  ATOM   ? 9.783   8.720  -33.395 1.00 35.09  ? 186 ILE N   1 
1048 A . A CA  ILE 1 135 C  ATOM   ? 10.167  7.578  -34.161 1.00 35.98  ? 186 ILE CA  1 
1049 A . A CB  ILE 1 135 C  ATOM   ? 10.234  6.344  -33.249 1.00 37.81  ? 186 ILE CB  1 
1050 A . A CG1 ILE 1 135 C  ATOM   ? 11.445  6.477  -32.321 1.00 39.69  ? 186 ILE CG1 1 
1051 A . A CD1 ILE 1 135 C  ATOM   ? 11.458  5.464  -31.190 1.00 41.55  ? 186 ILE CD1 1 
1052 A . A CG2 ILE 1 135 C  ATOM   ? 10.293  5.069  -34.078 1.00 37.43  ? 186 ILE CG2 1 
1053 A . A C   ILE 1 135 C  ATOM   ? 9.192   7.377  -35.349 1.00 37.18  ? 186 ILE C   1 
1054 A . A O   ILE 1 135 O  ATOM   ? 9.620   7.092  -36.474 1.00 35.54  ? 186 ILE O   1 
1055 A . A N   VAL 1 136 N  ATOM   ? 7.882   7.539  -35.095 1.00 35.88  ? 187 VAL N   1 
1056 A . A CA  VAL 1 136 C  ATOM   ? 6.874   7.319  -36.121 1.00 35.83  ? 187 VAL CA  1 
1057 A . A CB  VAL 1 136 C  ATOM   ? 5.444   7.318  -35.540 1.00 36.59  ? 187 VAL CB  1 
1058 A . A CG1 VAL 1 136 C  ATOM   ? 4.403   7.492  -36.638 1.00 35.10  ? 187 VAL CG1 1 
1059 A . A CG2 VAL 1 136 C  ATOM   ? 5.219   6.003  -34.794 1.00 38.88  ? 187 VAL CG2 1 
1060 A . A C   VAL 1 136 C  ATOM   ? 7.004   8.295  -37.284 1.00 36.06  ? 187 VAL C   1 
1061 A . A O   VAL 1 136 O  ATOM   ? 6.875   7.889  -38.454 1.00 34.40  ? 187 VAL O   1 
1062 A . A N   ASN 1 137 N  ATOM   ? 7.240   9.572  -36.958 1.00 33.89  ? 188 ASN N   1 
1063 A . A CA  ASN 1 137 C  ATOM   ? 7.523   10.603 -37.948 1.00 36.40  ? 188 ASN CA  1 
1064 A . A CB  ASN 1 137 C  ATOM   ? 7.716   11.977 -37.270 1.00 34.38  ? 188 ASN CB  1 
1065 A . A CG  ASN 1 137 C  ATOM   ? 6.396   12.597 -36.796 1.00 35.44  ? 188 ASN CG  1 
1066 A . A OD1 ASN 1 137 O  ATOM   ? 5.309   12.228 -37.254 1.00 36.60  ? 188 ASN OD1 1 
1067 A . A ND2 ASN 1 137 N  ATOM   ? 6.492   13.568 -35.887 1.00 36.73  ? 188 ASN ND2 1 
1068 A . A C   ASN 1 137 C  ATOM   ? 8.762   10.262 -38.797 1.00 37.19  ? 188 ASN C   1 
1069 A . A O   ASN 1 137 O  ATOM   ? 8.763   10.475 -39.995 1.00 36.03  ? 188 ASN O   1 
1070 A . A N   VAL 1 138 N  ATOM   ? 9.793   9.677  -38.170 1.00 36.85  ? 189 VAL N   1 
1071 A . A CA  VAL 1 138 C  ATOM   ? 10.984  9.285  -38.911 1.00 37.26  ? 189 VAL CA  1 
1072 A . A CB  VAL 1 138 C  ATOM   ? 12.158  8.930  -37.989 1.00 40.27  ? 189 VAL CB  1 
1073 A . A CG1 VAL 1 138 C  ATOM   ? 13.324  8.312  -38.787 1.00 40.83  ? 189 VAL CG1 1 
1074 A . A CG2 VAL 1 138 C  ATOM   ? 12.636  10.182 -37.249 1.00 39.22  ? 189 VAL CG2 1 
1075 A . A C   VAL 1 138 C  ATOM   ? 10.642  8.117  -39.851 1.00 36.63  ? 189 VAL C   1 
1076 A . A O   VAL 1 138 O  ATOM   ? 10.993  8.141  -41.023 1.00 34.21  ? 189 VAL O   1 
1077 A . A N   CYS 1 139 N  ATOM   ? 9.942   7.109  -39.317 1.00 36.95  ? 190 CYS N   1 
1078 A . A CA  CYS 1 139 C  ATOM   ? 9.507   5.959  -40.106 1.00 38.72  ? 190 CYS CA  1 
1079 A . A CB  CYS 1 139 C  ATOM   ? 8.744   4.948  -39.262 1.00 36.98  ? 190 CYS CB  1 
1080 A . A SG  CYS 1 139 S  ATOM   ? 9.776   4.103  -38.033 1.00 40.20  ? 190 CYS SG  1 
1081 A . A C   CYS 1 139 C  ATOM   ? 8.661   6.399  -41.325 1.00 39.40  ? 190 CYS C   1 
1082 A . A O   CYS 1 139 O  ATOM   ? 8.867   5.908  -42.441 1.00 40.54  ? 190 CYS O   1 
1083 A . A N   ASN 1 140 N  ATOM   ? 7.716   7.312  -41.102 1.00 35.31  ? 191 ASN N   1 
1084 A . A CA  ASN 1 140 C  ATOM   ? 6.895   7.833  -42.183 1.00 35.97  ? 191 ASN CA  1 
1085 A . A CB  ASN 1 140 C  ATOM   ? 5.775   8.717  -41.638 1.00 35.82  ? 191 ASN CB  1 
1086 A . A CG  ASN 1 140 C  ATOM   ? 4.676   7.897  -40.961 1.00 38.14  ? 191 ASN CG  1 
1087 A . A OD1 ASN 1 140 O  ATOM   ? 4.520   6.694  -41.228 1.00 38.90  ? 191 ASN OD1 1 
1088 A . A ND2 ASN 1 140 N  ATOM   ? 3.928   8.536  -40.068 1.00 34.74  ? 191 ASN ND2 1 
1089 A . A C   ASN 1 140 C  ATOM   ? 7.741   8.580  -43.205 1.00 35.55  ? 191 ASN C   1 
1090 A . A O   ASN 1 140 O  ATOM   ? 7.492   8.521  -44.404 1.00 34.41  ? 191 ASN O   1 
1091 A . A N   TRP 1 141 N  ATOM   ? 8.766   9.276  -42.730 1.00 35.76  ? 192 TRP N   1 
1092 A . A CA  TRP 1 141 C  ATOM   ? 9.617   9.998  -43.628 1.00 37.75  ? 192 TRP CA  1 
1093 A . A CB  TRP 1 141 C  ATOM   ? 10.514  10.934 -42.855 1.00 38.07  ? 192 TRP CB  1 
1094 A . A CG  TRP 1 141 C  ATOM   ? 11.367  11.726 -43.764 1.00 43.56  ? 192 TRP CG  1 
1095 A . A CD1 TRP 1 141 C  ATOM   ? 11.027  12.899 -44.407 1.00 45.19  ? 192 TRP CD1 1 
1096 A . A NE1 TRP 1 141 N  ATOM   ? 12.080  13.326 -45.172 1.00 46.16  ? 192 TRP NE1 1 
1097 A . A CE2 TRP 1 141 C  ATOM   ? 13.133  12.456 -45.027 1.00 47.75  ? 192 TRP CE2 1 
1098 A . A CD2 TRP 1 141 C  ATOM   ? 12.719  11.430 -44.145 1.00 45.26  ? 192 TRP CD2 1 
1099 A . A CE3 TRP 1 141 C  ATOM   ? 13.611  10.389 -43.841 1.00 48.48  ? 192 TRP CE3 1 
1100 A . A CZ3 TRP 1 141 C  ATOM   ? 14.874  10.405 -44.422 1.00 53.05  ? 192 TRP CZ3 1 
1101 A . A CH2 TRP 1 141 C  ATOM   ? 15.263  11.450 -45.289 1.00 52.52  ? 192 TRP CH2 1 
1102 A . A CZ2 TRP 1 141 C  ATOM   ? 14.401  12.475 -45.610 1.00 50.17  ? 192 TRP CZ2 1 
1103 A . A C   TRP 1 141 C  ATOM   ? 10.416  8.999  -44.507 1.00 37.37  ? 192 TRP C   1 
1104 A . A O   TRP 1 141 O  ATOM   ? 10.585  9.184  -45.721 1.00 37.02  ? 192 TRP O   1 
1105 A . A N   ILE 1 142 N  ATOM   ? 10.890  7.925  -43.886 1.00 38.49  ? 193 ILE N   1 
1106 A . A CA  ILE 1 142 C  ATOM   ? 11.580  6.857  -44.607 1.00 38.46  ? 193 ILE CA  1 
1107 A . A CB  ILE 1 142 C  ATOM   ? 12.090  5.777  -43.640 1.00 39.24  ? 193 ILE CB  1 
1108 A . A CG1 ILE 1 142 C  ATOM   ? 13.250  6.353  -42.813 1.00 41.07  ? 193 ILE CG1 1 
1109 A . A CD1 ILE 1 142 C  ATOM   ? 13.668  5.492  -41.638 1.00 44.23  ? 193 ILE CD1 1 
1110 A . A CG2 ILE 1 142 C  ATOM   ? 12.570  4.523  -44.398 1.00 42.12  ? 193 ILE CG2 1 
1111 A . A C   ILE 1 142 C  ATOM   ? 10.687  6.328  -45.724 1.00 38.10  ? 193 ILE C   1 
1112 A . A O   ILE 1 142 O  ATOM   ? 11.112  6.186  -46.879 1.00 40.45  ? 193 ILE O   1 
1113 A . A N   LEU 1 143 N  ATOM   ? 9.421   6.083  -45.391 1.00 39.35  ? 194 LEU N   1 
1114 A . A CA  LEU 1 143 C  ATOM   ? 8.473   5.505  -46.317 1.00 39.96  ? 194 LEU CA  1 
1115 A . A CB  LEU 1 143 C  ATOM   ? 7.172   5.213  -45.588 1.00 41.22  ? 194 LEU CB  1 
1116 A . A CG  LEU 1 143 C  ATOM   ? 6.107   4.476  -46.386 1.00 44.19  ? 194 LEU CG  1 
1117 A . A CD1 LEU 1 143 C  ATOM   ? 6.608   3.091  -46.824 1.00 45.81  ? 194 LEU CD1 1 
1118 A . A CD2 LEU 1 143 C  ATOM   ? 4.813   4.408  -45.565 1.00 48.29  ? 194 LEU CD2 1 
1119 A . A C   LEU 1 143 C  ATOM   ? 8.260   6.487  -47.465 1.00 40.02  ? 194 LEU C   1 
1120 A . A O   LEU 1 143 O  ATOM   ? 8.301   6.112  -48.623 1.00 42.26  ? 194 LEU O   1 
1121 A . A N   SER 1 144 N  ATOM   ? 8.041   7.756  -47.122 1.00 37.24  ? 195 SER N   1 
1122 A . A CA  SER 1 144 C  ATOM   ? 7.914   8.824  -48.091 1.00 38.13  ? 195 SER CA  1 
1123 A . A CB  SER 1 144 C  ATOM   ? 7.731   10.143 -47.343 1.00 37.25  ? 195 SER CB  1 
1124 A . A OG  SER 1 144 O  ATOM   ? 6.509   10.100 -46.635 1.00 41.84  ? 195 SER OG  1 
1125 A . A C   SER 1 144 C  ATOM   ? 9.122   8.929  -49.026 1.00 38.32  ? 195 SER C   1 
1126 A . A O   SER 1 144 O  ATOM   ? 8.982   9.325  -50.180 1.00 38.56  ? 195 SER O   1 
1127 A . A N   SER 1 145 N  ATOM   ? 10.313  8.614  -48.507 1.00 38.85  ? 196 SER N   1 
1128 A . A CA  SER 1 145 C  ATOM   ? 11.545  8.656  -49.303 1.00 41.19  ? 196 SER CA  1 
1129 A . A CB  SER 1 145 C  ATOM   ? 12.774  8.443  -48.418 1.00 41.67  ? 196 SER CB  1 
1130 A . A OG  SER 1 145 O  ATOM   ? 12.909  9.491  -47.475 1.00 43.78  ? 196 SER OG  1 
1131 A . A C   SER 1 145 C  ATOM   ? 11.550  7.641  -50.457 1.00 41.13  ? 196 SER C   1 
1132 A . A O   SER 1 145 O  ATOM   ? 12.210  7.868  -51.474 1.00 42.39  ? 196 SER O   1 
1133 A . A N   ALA 1 146 N  ATOM   ? 10.818  6.528  -50.300 1.00 41.56  ? 197 ALA N   1 
1134 A . A CA  ALA 1 146 C  ATOM   ? 10.716  5.527  -51.365 1.00 44.77  ? 197 ALA CA  1 
1135 A . A CB  ALA 1 146 C  ATOM   ? 9.829   4.378  -50.952 1.00 43.63  ? 197 ALA CB  1 
1136 A . A C   ALA 1 146 C  ATOM   ? 10.225  6.135  -52.690 1.00 47.96  ? 197 ALA C   1 
1137 A . A O   ALA 1 146 O  ATOM   ? 10.552  5.614  -53.753 1.00 47.23  ? 197 ALA O   1 
1138 A . A N   ILE 1 147 N  ATOM   ? 9.456   7.235  -52.618 1.00 44.90  ? 198 ILE N   1 
1139 A . A CA  ILE 1 147 C  ATOM   ? 9.061   8.000  -53.800 1.00 46.03  ? 198 ILE CA  1 
1140 A . A CB  ILE 1 147 C  ATOM   ? 7.499   8.102  -53.943 1.00 47.78  ? 198 ILE CB  1 
1141 A . A CG1 ILE 1 147 C  ATOM   ? 6.939   6.771  -54.492 1.00 50.97  ? 198 ILE CG1 1 
1142 A . A CD1 ILE 1 147 C  ATOM   ? 5.464   6.504  -54.239 1.00 50.84  ? 198 ILE CD1 1 
1143 A . A CG2 ILE 1 147 C  ATOM   ? 7.108   9.211  -54.916 1.00 48.28  ? 198 ILE CG2 1 
1144 A . A C   ILE 1 147 C  ATOM   ? 9.747   9.358  -53.866 1.00 46.88  ? 198 ILE C   1 
1145 A . A O   ILE 1 147 O  ATOM   ? 10.126  9.820  -54.952 1.00 45.91  ? 198 ILE O   1 
1146 A . A N   GLY 1 148 N  ATOM   ? 9.925   10.005 -52.711 1.00 44.09  ? 199 GLY N   1 
1147 A . A CA  GLY 1 148 C  ATOM   ? 10.485  11.350 -52.681 1.00 45.48  ? 199 GLY CA  1 
1148 A . A C   GLY 1 148 C  ATOM   ? 11.890  11.489 -53.236 1.00 45.85  ? 199 GLY C   1 
1149 A . A O   GLY 1 148 O  ATOM   ? 12.221  12.507 -53.843 1.00 47.11  ? 199 GLY O   1 
1150 A . A N   LEU 1 149 N  ATOM   ? 12.722  10.472 -53.002 1.00 47.87  ? 200 LEU N   1 
1151 A . A CA  LEU 1 149 C  ATOM   ? 14.112  10.461 -53.466 1.00 51.16  ? 200 LEU CA  1 
1152 A . A CB  LEU 1 149 C  ATOM   ? 14.981  9.517  -52.627 1.00 57.97  ? 200 LEU CB  1 
1153 A . A CG  LEU 1 149 C  ATOM   ? 15.439  10.066 -51.295 1.00 60.76  ? 200 LEU CG  1 
1154 A . A CD1 LEU 1 149 C  ATOM   ? 16.259  8.991  -50.601 1.00 63.42  ? 200 LEU CD1 1 
1155 A . A CD2 LEU 1 149 C  ATOM   ? 16.212  11.351 -51.491 1.00 63.27  ? 200 LEU CD2 1 
1156 A . A C   LEU 1 149 C  ATOM   ? 14.259  10.066 -54.934 1.00 48.98  ? 200 LEU C   1 
1157 A . A O   LEU 1 149 O  ATOM   ? 14.953  10.759 -55.674 1.00 44.81  ? 200 LEU O   1 
1158 A . A N   PRO 1 150 N  ATOM   ? 13.669  8.938  -55.400 1.00 43.09  ? 201 PRO N   1 
1159 A . A CA  PRO 1 150 C  ATOM   ? 13.679  8.627  -56.830 1.00 46.22  ? 201 PRO CA  1 
1160 A . A CB  PRO 1 150 C  ATOM   ? 12.744  7.426  -56.929 1.00 45.20  ? 201 PRO CB  1 
1161 A . A CG  PRO 1 150 C  ATOM   ? 12.908  6.728  -55.602 1.00 44.32  ? 201 PRO CG  1 
1162 A . A CD  PRO 1 150 C  ATOM   ? 13.033  7.882  -54.602 1.00 43.12  ? 201 PRO CD  1 
1163 A . A C   PRO 1 150 C  ATOM   ? 13.237  9.799  -57.744 1.00 48.05  ? 201 PRO C   1 
1164 A . A O   PRO 1 150 O  ATOM   ? 13.918  10.057 -58.764 1.00 51.31  ? 201 PRO O   1 
1165 A . A N   VAL 1 151 N  ATOM   ? 12.172  10.527 -57.374 1.00 46.12  ? 202 VAL N   1 
1166 A . A CA  VAL 1 151 C  ATOM   ? 11.705  11.631 -58.235 1.00 46.44  ? 202 VAL CA  1 
1167 A . A CB  VAL 1 151 C  ATOM   ? 10.327  12.222 -57.876 1.00 44.65  ? 202 VAL CB  1 
1168 A . A CG1 VAL 1 151 C  ATOM   ? 9.249   11.150 -57.972 1.00 43.29  ? 202 VAL CG1 1 
1169 A . A CG2 VAL 1 151 C  ATOM   ? 10.348  12.945 -56.541 1.00 45.56  ? 202 VAL CG2 1 
1170 A . A C   VAL 1 151 C  ATOM   ? 12.720  12.738 -58.346 1.00 46.50  ? 202 VAL C   1 
1171 A . A O   VAL 1 151 O  ATOM   ? 12.798  13.412 -59.369 1.00 48.33  ? 202 VAL O   1 
1172 A . A N   MET 1 152 N  ATOM   ? 13.517  12.914 -57.297 1.00 48.35  ? 203 MET N   1 
1173 A . A CA  MET 1 152 C  ATOM   ? 14.623  13.843 -57.335 1.00 54.80  ? 203 MET CA  1 
1174 A . A CB  MET 1 152 C  ATOM   ? 15.274  13.894 -55.952 1.00 61.49  ? 203 MET CB  1 
1175 A . A CG  MET 1 152 C  ATOM   ? 16.555  14.702 -55.893 1.00 75.19  ? 203 MET CG  1 
1176 A . A SD  MET 1 152 S  ATOM   ? 16.437  15.962 -54.625 1.00 92.23  ? 203 MET SD  1 
1177 A . A CE  MET 1 152 C  ATOM   ? 15.618  17.230 -55.570 1.00 86.32  ? 203 MET CE  1 
1178 A . A C   MET 1 152 C  ATOM   ? 15.622  13.482 -58.462 1.00 52.36  ? 203 MET C   1 
1179 A . A O   MET 1 152 O  ATOM   ? 16.165  14.357 -59.153 1.00 50.84  ? 203 MET O   1 
1180 A . A N   PHE 1 153 N  ATOM   ? 15.847  12.181 -58.662 1.00 50.77  ? 204 PHE N   1 
1181 A . A CA  PHE 1 153 C  ATOM   ? 16.684  11.693 -59.765 1.00 51.83  ? 204 PHE CA  1 
1182 A . A CB  PHE 1 153 C  ATOM   ? 17.191  10.275 -59.466 1.00 57.31  ? 204 PHE CB  1 
1183 A . A CG  PHE 1 153 C  ATOM   ? 18.307  10.257 -58.479 1.00 60.48  ? 204 PHE CG  1 
1184 A . A CD1 PHE 1 153 C  ATOM   ? 19.603  10.493 -58.886 1.00 64.88  ? 204 PHE CD1 1 
1185 A . A CE1 PHE 1 153 C  ATOM   ? 20.645  10.489 -57.970 1.00 69.07  ? 204 PHE CE1 1 
1186 A . A CZ  PHE 1 153 C  ATOM   ? 20.390  10.266 -56.630 1.00 65.45  ? 204 PHE CZ  1 
1187 A . A CE2 PHE 1 153 C  ATOM   ? 19.095  10.042 -56.212 1.00 64.51  ? 204 PHE CE2 1 
1188 A . A CD2 PHE 1 153 C  ATOM   ? 18.059  10.042 -57.137 1.00 63.05  ? 204 PHE CD2 1 
1189 A . A C   PHE 1 153 C  ATOM   ? 15.950  11.734 -61.093 1.00 48.78  ? 204 PHE C   1 
1190 A . A O   PHE 1 153 O  ATOM   ? 16.509  12.157 -62.101 1.00 48.71  ? 204 PHE O   1 
1191 A . A N   MET 1 154 N  ATOM   ? 14.672  11.335 -61.082 1.00 46.00  ? 205 MET N   1 
1192 A . A CA  MET 1 154 C  ATOM   ? 13.882  11.243 -62.308 1.00 47.97  ? 205 MET CA  1 
1193 A . A CB  MET 1 154 C  ATOM   ? 12.658  10.383 -62.074 1.00 48.67  ? 205 MET CB  1 
1194 A . A CG  MET 1 154 C  ATOM   ? 12.973  8.930  -61.680 1.00 52.45  ? 205 MET CG  1 
1195 A . A SD  MET 1 154 S  ATOM   ? 11.538  8.228  -60.811 1.00 56.56  ? 205 MET SD  1 
1196 A . A CE  MET 1 154 C  ATOM   ? 10.488  8.037  -62.221 1.00 58.13  ? 205 MET CE  1 
1197 A . A C   MET 1 154 C  ATOM   ? 13.452  12.606 -62.878 1.00 46.83  ? 205 MET C   1 
1198 A . A O   MET 1 154 O  ATOM   ? 13.307  12.767 -64.094 1.00 45.39  ? 205 MET O   1 
1199 A . A N   ALA 1 155 N  ATOM   ? 13.238  13.583 -61.996 1.00 44.98  ? 206 ALA N   1 
1200 A . A CA  ALA 1 155 C  ATOM   ? 12.725  14.892 -62.429 1.00 46.09  ? 206 ALA CA  1 
1201 A . A CB  ALA 1 155 C  ATOM   ? 12.350  15.764 -61.247 1.00 45.24  ? 206 ALA CB  1 
1202 A . A C   ALA 1 155 C  ATOM   ? 13.741  15.584 -63.292 1.00 47.01  ? 206 ALA C   1 
1203 A . A O   ALA 1 155 O  ATOM   ? 14.926  15.598 -62.981 1.00 50.44  ? 206 ALA O   1 
1204 A . A N   THR 1 156 N  ATOM   ? 13.277  16.144 -64.405 1.00 48.50  ? 207 THR N   1 
1205 A . A CA  THR 1 156 C  ATOM   ? 14.132  16.940 -65.264 1.00 51.60  ? 207 THR CA  1 
1206 A . A CB  THR 1 156 C  ATOM   ? 15.040  16.048 -66.157 1.00 55.26  ? 207 THR CB  1 
1207 A . A OG1 THR 1 156 O  ATOM   ? 16.116  16.831 -66.689 1.00 60.15  ? 207 THR OG1 1 
1208 A . A CG2 THR 1 156 C  ATOM   ? 14.250  15.409 -67.301 1.00 54.34  ? 207 THR CG2 1 
1209 A . A C   THR 1 156 C  ATOM   ? 13.282  17.839 -66.117 1.00 51.60  ? 207 THR C   1 
1210 A . A O   THR 1 156 O  ATOM   ? 12.098  17.599 -66.286 1.00 51.81  ? 207 THR O   1 
1211 A . A N   THR 1 157 N  ATOM   ? 13.902  18.889 -66.651 1.00 56.39  ? 208 THR N   1 
1212 A . A CA  THR 1 157 C  ATOM   ? 13.288  19.722 -67.658 1.00 59.85  ? 208 THR CA  1 
1213 A . A CB  THR 1 157 C  ATOM   ? 13.815  21.177 -67.599 1.00 58.80  ? 208 THR CB  1 
1214 A . A OG1 THR 1 157 O  ATOM   ? 15.244  21.176 -67.555 1.00 57.24  ? 208 THR OG1 1 
1215 A . A CG2 THR 1 157 C  ATOM   ? 13.283  21.876 -66.362 1.00 57.10  ? 208 THR CG2 1 
1216 A . A C   THR 1 157 C  ATOM   ? 13.633  19.140 -69.008 1.00 63.70  ? 208 THR C   1 
1217 A . A O   THR 1 157 O  ATOM   ? 14.773  18.745 -69.228 1.00 65.77  ? 208 THR O   1 
1218 A . A N   LYS 1 158 N  ATOM   ? 12.647  19.098 -69.909 1.00 67.15  ? 209 LYS N   1 
1219 A . A CA  LYS 1 158 C  ATOM   ? 12.894  18.801 -71.312 1.00 77.57  ? 209 LYS CA  1 
1220 A . A CB  LYS 1 158 C  ATOM   ? 12.750  17.291 -71.582 1.00 80.82  ? 209 LYS CB  1 
1221 A . A CG  LYS 1 158 C  ATOM   ? 11.322  16.800 -71.748 1.00 81.94  ? 209 LYS CG  1 
1222 A . A CD  LYS 1 158 C  ATOM   ? 11.207  15.300 -71.515 1.00 88.49  ? 209 LYS CD  1 
1223 A . A CE  LYS 1 158 C  ATOM   ? 11.813  14.487 -72.648 1.00 94.99  ? 209 LYS CE  1 
1224 A . A NZ  LYS 1 158 N  ATOM   ? 10.909  14.392 -73.832 1.00 98.87  ? 209 LYS NZ  1 
1225 A . A C   LYS 1 158 C  ATOM   ? 11.972  19.625 -72.223 1.00 82.18  ? 209 LYS C   1 
1226 A . A O   LYS 1 158 O  ATOM   ? 10.842  19.980 -71.833 1.00 78.01  ? 209 LYS O   1 
1227 A . A N   TYR 1 159 N  ATOM   ? 12.465  19.912 -73.436 1.00 87.78  ? 210 TYR N   1 
1228 A . A CA  TYR 1 159 C  ATOM   ? 11.698  20.608 -74.469 1.00 90.49  ? 210 TYR CA  1 
1229 A . A CB  TYR 1 159 C  ATOM   ? 12.594  20.992 -75.638 1.00 94.46  ? 210 TYR CB  1 
1230 A . A CG  TYR 1 159 C  ATOM   ? 13.546  22.114 -75.315 1.00 102.25 ? 210 TYR CG  1 
1231 A . A CD1 TYR 1 159 C  ATOM   ? 13.070  23.409 -75.078 1.00 107.36 ? 210 TYR CD1 1 
1232 A . A CE1 TYR 1 159 C  ATOM   ? 13.941  24.450 -74.782 1.00 108.18 ? 210 TYR CE1 1 
1233 A . A CZ  TYR 1 159 C  ATOM   ? 15.308  24.203 -74.726 1.00 111.14 ? 210 TYR CZ  1 
1234 A . A OH  TYR 1 159 O  ATOM   ? 16.178  25.232 -74.437 1.00 115.76 ? 210 TYR OH  1 
1235 A . A CE2 TYR 1 159 C  ATOM   ? 15.805  22.928 -74.963 1.00 106.69 ? 210 TYR CE2 1 
1236 A . A CD2 TYR 1 159 C  ATOM   ? 14.927  21.896 -75.259 1.00 105.08 ? 210 TYR CD2 1 
1237 A . A C   TYR 1 159 C  ATOM   ? 10.489  19.798 -74.963 1.00 89.70  ? 210 TYR C   1 
1238 A . A O   TYR 1 159 O  ATOM   ? 10.524  18.566 -75.038 1.00 87.16  ? 210 TYR O   1 
1239 A . A N   ARG 1 160 N  ATOM   ? 9.421   20.530 -75.294 1.00 91.61  ? 211 ARG N   1 
1240 A . A CA  ARG 1 160 C  ATOM   ? 8.102   19.987 -75.582 1.00 95.99  ? 211 ARG CA  1 
1241 A . A CB  ARG 1 160 C  ATOM   ? 7.391   19.637 -74.264 1.00 98.97  ? 211 ARG CB  1 
1242 A . A CG  ARG 1 160 C  ATOM   ? 5.994   19.051 -74.399 1.00 99.07  ? 211 ARG CG  1 
1243 A . A CD  ARG 1 160 C  ATOM   ? 6.042   17.582 -74.762 1.00 101.35 ? 211 ARG CD  1 
1244 A . A NE  ARG 1 160 N  ATOM   ? 5.118   17.268 -75.850 1.00 108.34 ? 211 ARG NE  1 
1245 A . A CZ  ARG 1 160 C  ATOM   ? 5.150   16.147 -76.572 1.00 108.05 ? 211 ARG CZ  1 
1246 A . A NH1 ARG 1 160 N  ATOM   ? 6.058   15.202 -76.332 1.00 104.35 ? 211 ARG NH1 1 
1247 A . A NH2 ARG 1 160 N  ATOM   ? 4.262   15.965 -77.545 1.00 109.46 ? 211 ARG NH2 1 
1248 A . A C   ARG 1 160 C  ATOM   ? 7.333   21.054 -76.377 1.00 104.32 ? 211 ARG C   1 
1249 A . A O   ARG 1 160 O  ATOM   ? 6.539   21.812 -75.812 1.00 112.98 ? 211 ARG O   1 
1250 A . A N   GLN 1 161 N  ATOM   ? 7.615   21.116 -77.688 1.00 106.66 ? 212 GLN N   1 
1251 A . A CA  GLN 1 161 C  ATOM   ? 6.987   22.037 -78.643 1.00 104.01 ? 212 GLN CA  1 
1252 A . A CB  GLN 1 161 C  ATOM   ? 5.460   21.879 -78.623 1.00 103.40 ? 212 GLN CB  1 
1253 A . A CG  GLN 1 161 C  ATOM   ? 5.012   20.427 -78.528 1.00 104.99 ? 212 GLN CG  1 
1254 A . A CD  GLN 1 161 C  ATOM   ? 3.587   20.208 -78.990 1.00 108.29 ? 212 GLN CD  1 
1255 A . A OE1 GLN 1 161 O  ATOM   ? 3.231   20.565 -80.114 1.00 110.72 ? 212 GLN OE1 1 
1256 A . A NE2 GLN 1 161 N  ATOM   ? 2.767   19.595 -78.131 1.00 100.11 ? 212 GLN NE2 1 
1257 A . A C   GLN 1 161 C  ATOM   ? 7.408   23.487 -78.391 1.00 103.85 ? 212 GLN C   1 
1258 A . A O   GLN 1 161 O  ATOM   ? 6.566   24.372 -78.218 1.00 99.69  ? 212 GLN O   1 
1259 A . A N   GLY 1 162 N  ATOM   ? 8.727   23.717 -78.370 1.00 105.41 ? 213 GLY N   1 
1260 A . A CA  GLY 1 162 C  ATOM   ? 9.307   25.013 -78.046 1.00 106.36 ? 213 GLY CA  1 
1261 A . A C   GLY 1 162 C  ATOM   ? 9.348   25.277 -76.546 1.00 105.49 ? 213 GLY C   1 
1262 A . A O   GLY 1 162 O  ATOM   ? 10.369  25.727 -76.024 1.00 108.17 ? 213 GLY O   1 
1263 A . A N   SER 1 163 N  ATOM   ? 8.235   24.963 -75.865 1.00 102.07 ? 214 SER N   1 
1264 A . A CA  SER 1 163 C  ATOM   ? 8.014   25.218 -74.435 1.00 90.87  ? 214 SER CA  1 
1265 A . A CB  SER 1 163 C  ATOM   ? 6.502   25.249 -74.166 1.00 86.81  ? 214 SER CB  1 
1266 A . A OG  SER 1 163 O  ATOM   ? 6.078   24.114 -73.443 1.00 88.38  ? 214 SER OG  1 
1267 A . A C   SER 1 163 C  ATOM   ? 8.703   24.166 -73.543 1.00 87.77  ? 214 SER C   1 
1268 A . A O   SER 1 163 O  ATOM   ? 9.229   23.176 -74.045 1.00 90.65  ? 214 SER O   1 
1269 A . A N   ILE 1 164 N  ATOM   ? 8.675   24.383 -72.220 1.00 80.58  ? 215 ILE N   1 
1270 A . A CA  ILE 1 164 C  ATOM   ? 9.397   23.540 -71.253 1.00 72.76  ? 215 ILE CA  1 
1271 A . A CB  ILE 1 164 C  ATOM   ? 10.518  24.319 -70.525 1.00 71.64  ? 215 ILE CB  1 
1272 A . A CG1 ILE 1 164 C  ATOM   ? 11.463  24.956 -71.544 1.00 70.94  ? 215 ILE CG1 1 
1273 A . A CD1 ILE 1 164 C  ATOM   ? 12.480  25.888 -70.924 1.00 71.53  ? 215 ILE CD1 1 
1274 A . A CG2 ILE 1 164 C  ATOM   ? 11.285  23.411 -69.570 1.00 69.43  ? 215 ILE CG2 1 
1275 A . A C   ILE 1 164 C  ATOM   ? 8.479   22.860 -70.225 1.00 69.33  ? 215 ILE C   1 
1276 A . A O   ILE 1 164 O  ATOM   ? 7.717   23.528 -69.500 1.00 61.21  ? 215 ILE O   1 
1277 A . A N   ASP 1 165 N  ATOM   ? 8.561   21.519 -70.202 1.00 66.20  ? 216 ASP N   1 
1278 A . A CA  ASP 1 165 C  ATOM   ? 7.875   20.647 -69.259 1.00 65.61  ? 216 ASP CA  1 
1279 A . A CB  ASP 1 165 C  ATOM   ? 7.430   19.352 -69.985 1.00 70.26  ? 216 ASP CB  1 
1280 A . A CG  ASP 1 165 C  ATOM   ? 6.368   18.529 -69.218 1.00 74.03  ? 216 ASP CG  1 
1281 A . A OD1 ASP 1 165 O  ATOM   ? 5.936   18.894 -68.095 1.00 78.71  ? 216 ASP OD1 1 
1282 A . A OD2 ASP 1 165 O  ATOM   ? 5.966   17.472 -69.757 1.00 86.05  ? 216 ASP OD2 1 
1283 A . A C   ASP 1 165 C  ATOM   ? 8.897   20.350 -68.145 1.00 64.23  ? 216 ASP C   1 
1284 A . A O   ASP 1 165 O  ATOM   ? 10.088  20.146 -68.427 1.00 64.73  ? 216 ASP O   1 
1285 A . A N   CYS 1 166 N  ATOM   ? 8.433   20.387 -66.886 1.00 60.89  ? 217 CYS N   1 
1286 A . A CA  CYS 1 166 C  ATOM   ? 9.187   19.883 -65.747 1.00 57.24  ? 217 CYS CA  1 
1287 A . A CB  CYS 1 166 C  ATOM   ? 9.090   20.794 -64.498 1.00 55.45  ? 217 CYS CB  1 
1288 A . A SG  CYS 1 166 S  ATOM   ? 9.638   20.056 -62.912 1.00 55.03  ? 217 CYS SG  1 
1289 A . A C   CYS 1 166 C  ATOM   ? 8.527   18.548 -65.536 1.00 52.87  ? 217 CYS C   1 
1290 A . A O   CYS 1 166 O  ATOM   ? 7.369   18.480 -65.132 1.00 52.09  ? 217 CYS O   1 
1291 A . A N   THR 1 167 N  ATOM   ? 9.260   17.476 -65.840 1.00 53.96  ? 218 THR N   1 
1292 A . A CA  THR 1 167 C  ATOM   ? 8.642   16.155 -65.974 1.00 55.02  ? 218 THR CA  1 
1293 A . A CB  THR 1 167 C  ATOM   ? 8.332   15.879 -67.479 1.00 58.18  ? 218 THR CB  1 
1294 A . A OG1 THR 1 167 O  ATOM   ? 7.337   14.867 -67.590 1.00 61.41  ? 218 THR OG1 1 
1295 A . A CG2 THR 1 167 C  ATOM   ? 9.576   15.489 -68.262 1.00 60.34  ? 218 THR CG2 1 
1296 A . A C   THR 1 167 C  ATOM   ? 9.506   15.079 -65.330 1.00 51.28  ? 218 THR C   1 
1297 A . A O   THR 1 167 O  ATOM   ? 10.536  15.376 -64.756 1.00 52.06  ? 218 THR O   1 
1298 A . A N   LEU 1 168 N  ATOM   ? 9.034   13.833 -65.389 1.00 51.75  ? 219 LEU N   1 
1299 A . A CA  LEU 1 168 C  ATOM   ? 9.728   12.664 -64.836 1.00 49.54  ? 219 LEU CA  1 
1300 A . A CB  LEU 1 168 C  ATOM   ? 8.798   11.856 -63.956 1.00 47.35  ? 219 LEU CB  1 
1301 A . A CG  LEU 1 168 C  ATOM   ? 8.241   12.565 -62.740 1.00 48.72  ? 219 LEU CG  1 
1302 A . A CD1 LEU 1 168 C  ATOM   ? 7.206   11.696 -62.027 1.00 49.41  ? 219 LEU CD1 1 
1303 A . A CD2 LEU 1 168 C  ATOM   ? 9.350   12.959 -61.783 1.00 50.10  ? 219 LEU CD2 1 
1304 A . A C   LEU 1 168 C  ATOM   ? 10.200  11.823 -66.016 1.00 48.96  ? 219 LEU C   1 
1305 A . A O   LEU 1 168 O  ATOM   ? 9.460   11.614 -66.969 1.00 50.06  ? 219 LEU O   1 
1306 A . A N   THR 1 169 N  ATOM   ? 11.474  11.437 -65.997 1.00 49.18  ? 220 THR N   1 
1307 A . A CA  THR 1 169 C  ATOM   ? 11.998  10.483 -66.965 1.00 52.95  ? 220 THR CA  1 
1308 A . A CB  THR 1 169 C  ATOM   ? 13.321  10.947 -67.566 1.00 58.62  ? 220 THR CB  1 
1309 A . A OG1 THR 1 169 O  ATOM   ? 14.214  11.274 -66.501 1.00 66.77  ? 220 THR OG1 1 
1310 A . A CG2 THR 1 169 C  ATOM   ? 13.103  12.186 -68.429 1.00 60.22  ? 220 THR CG2 1 
1311 A . A C   THR 1 169 C  ATOM   ? 12.129  9.128  -66.261 1.00 48.90  ? 220 THR C   1 
1312 A . A O   THR 1 169 O  ATOM   ? 12.458  9.043  -65.078 1.00 50.78  ? 220 THR O   1 
1313 A . A N   PHE 1 170 N  ATOM   ? 11.818  8.062  -66.990 1.00 47.81  ? 221 PHE N   1 
1314 A . A CA  PHE 1 170 C  ATOM   ? 11.693  6.734  -66.416 1.00 45.32  ? 221 PHE CA  1 
1315 A . A CB  PHE 1 170 C  ATOM   ? 10.274  6.245  -66.605 1.00 44.54  ? 221 PHE CB  1 
1316 A . A CG  PHE 1 170 C  ATOM   ? 9.283   7.014  -65.831 1.00 44.72  ? 221 PHE CG  1 
1317 A . A CD1 PHE 1 170 C  ATOM   ? 9.000   6.682  -64.531 1.00 42.90  ? 221 PHE CD1 1 
1318 A . A CE1 PHE 1 170 C  ATOM   ? 8.072   7.420  -63.805 1.00 43.77  ? 221 PHE CE1 1 
1319 A . A CZ  PHE 1 170 C  ATOM   ? 7.454   8.512  -64.371 1.00 41.82  ? 221 PHE CZ  1 
1320 A . A CE2 PHE 1 170 C  ATOM   ? 7.731   8.844  -65.673 1.00 43.24  ? 221 PHE CE2 1 
1321 A . A CD2 PHE 1 170 C  ATOM   ? 8.648   8.117  -66.392 1.00 45.81  ? 221 PHE CD2 1 
1322 A . A C   PHE 1 170 C  ATOM   ? 12.608  5.830  -67.147 1.00 46.25  ? 221 PHE C   1 
1323 A . A O   PHE 1 170 O  ATOM   ? 12.907  6.069  -68.301 1.00 47.35  ? 221 PHE O   1 
1324 A . A N   SER 1 171 N  ATOM   ? 12.999  4.732  -66.496 1.00 48.75  ? 222 SER N   1 
1325 A . A CA  SER 1 171 C  ATOM   ? 13.722  3.644  -67.165 1.00 52.37  ? 222 SER CA  1 
1326 A . A CB  SER 1 171 C  ATOM   ? 14.134  2.564  -66.159 1.00 55.60  ? 222 SER CB  1 
1327 A . A OG  SER 1 171 O  ATOM   ? 14.564  3.124  -64.935 1.00 57.66  ? 222 SER OG  1 
1328 A . A C   SER 1 171 C  ATOM   ? 12.855  2.968  -68.231 1.00 52.48  ? 222 SER C   1 
1329 A . A O   SER 1 171 O  ATOM   ? 11.630  3.143  -68.292 1.00 49.61  ? 222 SER O   1 
1330 A . A N   HIS 1 172 N  ATOM   ? 13.500  2.141  -69.040 1.00 55.74  ? 223 HIS N   1 
1331 A . A CA  HIS 1 172 C  ATOM   ? 12.816  1.349  -70.036 1.00 60.64  ? 223 HIS CA  1 
1332 A . A CB  HIS 1 172 C  ATOM   ? 13.801  0.942  -71.123 1.00 66.06  ? 223 HIS CB  1 
1333 A . A CG  HIS 1 172 C  ATOM   ? 14.404  2.113  -71.842 1.00 75.51  ? 223 HIS CG  1 
1334 A . A ND1 HIS 1 172 N  ATOM   ? 13.728  3.307  -72.010 1.00 77.15  ? 223 HIS ND1 1 
1335 A . A CE1 HIS 1 172 C  ATOM   ? 14.489  4.147  -72.687 1.00 82.21  ? 223 HIS CE1 1 
1336 A . A NE2 HIS 1 172 N  ATOM   ? 15.633  3.541  -72.970 1.00 84.65  ? 223 HIS NE2 1 
1337 A . A CD2 HIS 1 172 C  ATOM   ? 15.607  2.269  -72.452 1.00 82.09  ? 223 HIS CD2 1 
1338 A . A C   HIS 1 172 C  ATOM   ? 12.134  0.147  -69.379 1.00 58.06  ? 223 HIS C   1 
1339 A . A O   HIS 1 172 O  ATOM   ? 12.604  -0.358 -68.363 1.00 57.25  ? 223 HIS O   1 
1340 A . A N   PRO 1 173 N  ATOM   ? 10.942  -0.277 -69.856 1.00 56.24  ? 224 PRO N   1 
1341 A . A CA  PRO 1 173 C  ATOM   ? 10.137  0.531  -70.775 1.00 53.84  ? 224 PRO CA  1 
1342 A . A CB  PRO 1 173 C  ATOM   ? 9.207   -0.487 -71.415 1.00 57.68  ? 224 PRO CB  1 
1343 A . A CG  PRO 1 173 C  ATOM   ? 9.096   -1.604 -70.413 1.00 58.83  ? 224 PRO CG  1 
1344 A . A CD  PRO 1 173 C  ATOM   ? 10.320  -1.570 -69.527 1.00 58.44  ? 224 PRO CD  1 
1345 A . A C   PRO 1 173 C  ATOM   ? 9.360   1.578  -70.002 1.00 48.16  ? 224 PRO C   1 
1346 A . A O   PRO 1 173 O  ATOM   ? 8.822   1.302  -68.918 1.00 44.55  ? 224 PRO O   1 
1347 A . A N   THR 1 174 N  ATOM   ? 9.328   2.802  -70.537 1.00 45.90  ? 225 THR N   1 
1348 A . A CA  THR 1 174 C  ATOM   ? 8.747   3.947  -69.827 1.00 44.70  ? 225 THR CA  1 
1349 A . A CB  THR 1 174 C  ATOM   ? 8.899   5.264  -70.625 1.00 45.04  ? 225 THR CB  1 
1350 A . A OG1 THR 1 174 O  ATOM   ? 8.418   5.038  -71.949 1.00 48.24  ? 225 THR OG1 1 
1351 A . A CG2 THR 1 174 C  ATOM   ? 10.363  5.652  -70.720 1.00 46.23  ? 225 THR CG2 1 
1352 A . A C   THR 1 174 C  ATOM   ? 7.293   3.718  -69.496 1.00 42.23  ? 225 THR C   1 
1353 A . A O   THR 1 174 O  ATOM   ? 6.831   4.111  -68.429 1.00 40.41  ? 225 THR O   1 
1354 A . A N   TRP 1 175 N  ATOM   ? 6.581   3.052  -70.411 1.00 44.60  ? 226 TRP N   1 
1355 A . A CA  TRP 1 175 C  ATOM   ? 5.158   2.780  -70.229 1.00 45.03  ? 226 TRP CA  1 
1356 A . A CB  TRP 1 175 C  ATOM   ? 4.482   2.323  -71.527 1.00 45.45  ? 226 TRP CB  1 
1357 A . A CG  TRP 1 175 C  ATOM   ? 5.226   1.299  -72.282 1.00 47.64  ? 226 TRP CG  1 
1358 A . A CD1 TRP 1 175 C  ATOM   ? 6.018   1.513  -73.355 1.00 49.20  ? 226 TRP CD1 1 
1359 A . A NE1 TRP 1 175 N  ATOM   ? 6.554   0.331  -73.791 1.00 50.06  ? 226 TRP NE1 1 
1360 A . A CE2 TRP 1 175 C  ATOM   ? 6.115   -0.679 -72.978 1.00 48.91  ? 226 TRP CE2 1 
1361 A . A CD2 TRP 1 175 C  ATOM   ? 5.269   -0.111 -72.023 1.00 46.42  ? 226 TRP CD2 1 
1362 A . A CE3 TRP 1 175 C  ATOM   ? 4.688   -0.941 -71.063 1.00 45.47  ? 226 TRP CE3 1 
1363 A . A CZ3 TRP 1 175 C  ATOM   ? 4.959   -2.328 -71.117 1.00 45.97  ? 226 TRP CZ3 1 
1364 A . A CH2 TRP 1 175 C  ATOM   ? 5.795   -2.852 -72.069 1.00 48.05  ? 226 TRP CH2 1 
1365 A . A CZ2 TRP 1 175 C  ATOM   ? 6.382   -2.058 -73.024 1.00 50.41  ? 226 TRP CZ2 1 
1366 A . A C   TRP 1 175 C  ATOM   ? 4.866   1.809  -69.069 1.00 45.66  ? 226 TRP C   1 
1367 A . A O   TRP 1 175 O  ATOM   ? 3.749   1.781  -68.539 1.00 47.99  ? 226 TRP O   1 
1368 A . A N   TYR 1 176 N  ATOM   ? 5.863   1.037  -68.629 1.00 42.89  ? 227 TYR N   1 
1369 A . A CA  TYR 1 176 C  ATOM   ? 5.637   0.232  -67.440 1.00 40.18  ? 227 TYR CA  1 
1370 A . A CB  TYR 1 176 C  ATOM   ? 6.503   -1.022 -67.475 1.00 41.26  ? 227 TYR CB  1 
1371 A . A CG  TYR 1 176 C  ATOM   ? 6.308   -1.923 -66.291 1.00 40.61  ? 227 TYR CG  1 
1372 A . A CD1 TYR 1 176 C  ATOM   ? 6.905   -1.634 -65.064 1.00 40.01  ? 227 TYR CD1 1 
1373 A . A CE1 TYR 1 176 C  ATOM   ? 6.690   -2.452 -63.965 1.00 40.01  ? 227 TYR CE1 1 
1374 A . A CZ  TYR 1 176 C  ATOM   ? 5.899   -3.571 -64.110 1.00 39.53  ? 227 TYR CZ  1 
1375 A . A OH  TYR 1 176 O  ATOM   ? 5.734   -4.409 -63.056 1.00 40.88  ? 227 TYR OH  1 
1376 A . A CE2 TYR 1 176 C  ATOM   ? 5.283   -3.859 -65.299 1.00 39.76  ? 227 TYR CE2 1 
1377 A . A CD2 TYR 1 176 C  ATOM   ? 5.500   -3.059 -66.383 1.00 40.54  ? 227 TYR CD2 1 
1378 A . A C   TYR 1 176 C  ATOM   ? 5.872   1.077  -66.222 1.00 38.27  ? 227 TYR C   1 
1379 A . A O   TYR 1 176 O  ATOM   ? 4.965   1.275  -65.368 1.00 36.63  ? 227 TYR O   1 
1380 A . A N   TRP 1 177 N  ATOM   ? 7.092   1.602  -66.096 1.00 38.51  ? 228 TRP N   1 
1381 A . A CA  TRP 1 177 C  ATOM   ? 7.487   2.257  -64.843 1.00 37.75  ? 228 TRP CA  1 
1382 A . A CB  TRP 1 177 C  ATOM   ? 9.024   2.536  -64.819 1.00 38.78  ? 228 TRP CB  1 
1383 A . A CG  TRP 1 177 C  ATOM   ? 9.780   1.279  -64.945 1.00 40.11  ? 228 TRP CG  1 
1384 A . A CD1 TRP 1 177 C  ATOM   ? 10.450  0.848  -66.006 1.00 41.91  ? 228 TRP CD1 1 
1385 A . A NE1 TRP 1 177 N  ATOM   ? 10.964  -0.395 -65.755 1.00 43.96  ? 228 TRP NE1 1 
1386 A . A CE2 TRP 1 177 C  ATOM   ? 10.604  -0.770 -64.494 1.00 42.25  ? 228 TRP CE2 1 
1387 A . A CD2 TRP 1 177 C  ATOM   ? 9.847   0.245  -63.969 1.00 40.08  ? 228 TRP CD2 1 
1388 A . A CE3 TRP 1 177 C  ATOM   ? 9.359   0.116  -62.668 1.00 41.67  ? 228 TRP CE3 1 
1389 A . A CZ3 TRP 1 177 C  ATOM   ? 9.637   -1.033 -61.974 1.00 41.09  ? 228 TRP CZ3 1 
1390 A . A CH2 TRP 1 177 C  ATOM   ? 10.376  -2.034 -62.536 1.00 42.22  ? 228 TRP CH2 1 
1391 A . A CZ2 TRP 1 177 C  ATOM   ? 10.880  -1.924 -63.793 1.00 44.38  ? 228 TRP CZ2 1 
1392 A . A C   TRP 1 177 C  ATOM   ? 6.684   3.526  -64.576 1.00 36.83  ? 228 TRP C   1 
1393 A . A O   TRP 1 177 O  ATOM   ? 6.390   3.855  -63.416 1.00 35.96  ? 228 TRP O   1 
1394 A . A N   GLU 1 178 N  ATOM   ? 6.326   4.253  -65.636 1.00 38.90  ? 229 GLU N   1 
1395 A . A CA  GLU 1 178 C  ATOM   ? 5.510   5.454  -65.447 1.00 41.54  ? 229 GLU CA  1 
1396 A . A CB  GLU 1 178 C  ATOM   ? 5.406   6.257  -66.734 1.00 45.07  ? 229 GLU CB  1 
1397 A . A CG  GLU 1 178 C  ATOM   ? 4.535   7.459  -66.532 1.00 52.52  ? 229 GLU CG  1 
1398 A . A CD  GLU 1 178 C  ATOM   ? 4.553   8.437  -67.691 1.00 60.46  ? 229 GLU CD  1 
1399 A . A OE1 GLU 1 178 O  ATOM   ? 4.871   8.025  -68.831 1.00 61.70  ? 229 GLU OE1 1 
1400 A . A OE2 GLU 1 178 O  ATOM   ? 4.225   9.620  -67.425 1.00 65.98  ? 229 GLU OE2 1 
1401 A . A C   GLU 1 178 C  ATOM   ? 4.103   5.109  -64.892 1.00 39.00  ? 229 GLU C   1 
1402 A . A O   GLU 1 178 O  ATOM   ? 3.590   5.755  -63.983 1.00 37.54  ? 229 GLU O   1 
1403 A . A N   ASN 1 179 N  ATOM   ? 3.490   4.054  -65.414 1.00 39.92  ? 230 ASN N   1 
1404 A . A CA  ASN 1 179 C  ATOM   ? 2.198   3.636  -64.891 1.00 41.86  ? 230 ASN CA  1 
1405 A . A CB  ASN 1 179 C  ATOM   ? 1.478   2.790  -65.919 1.00 42.82  ? 230 ASN CB  1 
1406 A . A CG  ASN 1 179 C  ATOM   ? 1.093   3.619  -67.125 1.00 44.08  ? 230 ASN CG  1 
1407 A . A OD1 ASN 1 179 O  ATOM   ? 0.476   4.657  -66.978 1.00 43.37  ? 230 ASN OD1 1 
1408 A . A ND2 ASN 1 179 N  ATOM   ? 1.530   3.218  -68.291 1.00 44.53  ? 230 ASN ND2 1 
1409 A . A C   ASN 1 179 C  ATOM   ? 2.273   3.003  -63.502 1.00 44.10  ? 230 ASN C   1 
1410 A . A O   ASN 1 179 O  ATOM   ? 1.398   3.229  -62.644 1.00 40.53  ? 230 ASN O   1 
1411 A . A N   LEU 1 180 N  ATOM   ? 3.362   2.281  -63.235 1.00 44.40  ? 231 LEU N   1 
1412 A . A CA  LEU 1 180 C  ATOM   ? 3.597   1.813  -61.880 1.00 44.06  ? 231 LEU CA  1 
1413 A . A CB  LEU 1 180 C  ATOM   ? 4.874   0.985  -61.816 1.00 47.49  ? 231 LEU CB  1 
1414 A . A CG  LEU 1 180 C  ATOM   ? 5.151   0.372  -60.442 1.00 51.22  ? 231 LEU CG  1 
1415 A . A CD1 LEU 1 180 C  ATOM   ? 4.031   -0.584 -60.013 1.00 49.83  ? 231 LEU CD1 1 
1416 A . A CD2 LEU 1 180 C  ATOM   ? 6.485   -0.343 -60.510 1.00 51.82  ? 231 LEU CD2 1 
1417 A . A C   LEU 1 180 C  ATOM   ? 3.669   2.991  -60.899 1.00 40.50  ? 231 LEU C   1 
1418 A . A O   LEU 1 180 O  ATOM   ? 3.060   2.978  -59.822 1.00 40.38  ? 231 LEU O   1 
1419 A . A N   LEU 1 181 N  ATOM   ? 4.410   4.038  -61.264 1.00 39.38  ? 232 LEU N   1 
1420 A . A CA  LEU 1 181 C  ATOM   ? 4.495   5.181  -60.370 1.00 37.28  ? 232 LEU CA  1 
1421 A . A CB  LEU 1 181 C  ATOM   ? 5.403   6.278  -60.907 1.00 40.16  ? 232 LEU CB  1 
1422 A . A CG  LEU 1 181 C  ATOM   ? 5.432   7.582  -60.085 1.00 40.95  ? 232 LEU CG  1 
1423 A . A CD1 LEU 1 181 C  ATOM   ? 5.994   7.294  -58.703 1.00 44.41  ? 232 LEU CD1 1 
1424 A . A CD2 LEU 1 181 C  ATOM   ? 6.248   8.691  -60.733 1.00 42.52  ? 232 LEU CD2 1 
1425 A . A C   LEU 1 181 C  ATOM   ? 3.083   5.695  -60.083 1.00 36.22  ? 232 LEU C   1 
1426 A . A O   LEU 1 181 O  ATOM   ? 2.721   5.909  -58.927 1.00 38.81  ? 232 LEU O   1 
1427 A . A N   LYS 1 182 N  ATOM   ? 2.279   5.905  -61.129 1.00 35.59  ? 233 LYS N   1 
1428 A . A CA  LYS 1 182 C  ATOM   ? 0.919   6.437  -60.959 1.00 35.51  ? 233 LYS CA  1 
1429 A . A CB  LYS 1 182 C  ATOM   ? 0.241   6.601  -62.305 1.00 35.75  ? 233 LYS CB  1 
1430 A . A CG  LYS 1 182 C  ATOM   ? 0.791   7.808  -63.013 1.00 37.06  ? 233 LYS CG  1 
1431 A . A CD  LYS 1 182 C  ATOM   ? 0.218   7.959  -64.380 1.00 39.78  ? 233 LYS CD  1 
1432 A . A CE  LYS 1 182 C  ATOM   ? 0.936   9.104  -65.084 1.00 42.61  ? 233 LYS CE  1 
1433 A . A NZ  LYS 1 182 N  ATOM   ? 0.238   9.319  -66.368 1.00 46.19  ? 233 LYS NZ  1 
1434 A . A C   LYS 1 182 C  ATOM   ? 0.063   5.584  -60.053 1.00 35.35  ? 233 LYS C   1 
1435 A . A O   LYS 1 182 O  ATOM   ? -0.641  6.077  -59.164 1.00 33.20  ? 233 LYS O   1 
1436 A . A N   ILE 1 183 N  ATOM   ? 0.126   4.275  -60.287 1.00 38.02  ? 234 ILE N   1 
1437 A . A CA  ILE 1 183 C  ATOM   ? -0.548  3.308  -59.456 1.00 37.44  ? 234 ILE CA  1 
1438 A . A CB  ILE 1 183 C  ATOM   ? -0.318  1.879  -59.996 1.00 42.05  ? 234 ILE CB  1 
1439 A . A CG1 ILE 1 183 C  ATOM   ? -1.097  1.718  -61.272 1.00 46.71  ? 234 ILE CG1 1 
1440 A . A CD1 ILE 1 183 C  ATOM   ? -2.488  2.272  -61.192 1.00 52.85  ? 234 ILE CD1 1 
1441 A . A CG2 ILE 1 183 C  ATOM   ? -0.709  0.812  -58.974 1.00 42.49  ? 234 ILE CG2 1 
1442 A . A C   ILE 1 183 C  ATOM   ? -0.126  3.368  -58.012 1.00 36.47  ? 234 ILE C   1 
1443 A . A O   ILE 1 183 O  ATOM   ? -0.983  3.289  -57.125 1.00 37.39  ? 234 ILE O   1 
1444 A . A N   CYS 1 184 N  ATOM   ? 1.185   3.437  -57.760 1.00 38.55  ? 235 CYS N   1 
1445 A . A CA  CYS 1 184 C  ATOM   ? 1.671   3.454  -56.396 1.00 40.12  ? 235 CYS CA  1 
1446 A . A CB  CYS 1 184 C  ATOM   ? 3.190   3.280  -56.321 1.00 44.22  ? 235 CYS CB  1 
1447 A . A SG  CYS 1 184 S  ATOM   ? 3.671   1.575  -56.709 1.00 56.38  ? 235 CYS SG  1 
1448 A . A C   CYS 1 184 C  ATOM   ? 1.243   4.714  -55.681 1.00 42.02  ? 235 CYS C   1 
1449 A . A O   CYS 1 184 O  ATOM   ? 0.927   4.689  -54.479 1.00 39.30  ? 235 CYS O   1 
1450 A . A N   VAL 1 185 N  ATOM   ? 1.263   5.841  -56.401 1.00 38.74  ? 236 VAL N   1 
1451 A . A CA  VAL 1 185 C  ATOM   ? 0.865   7.090  -55.793 1.00 34.58  ? 236 VAL CA  1 
1452 A . A CB  VAL 1 185 C  ATOM   ? 1.108   8.274  -56.713 1.00 34.78  ? 236 VAL CB  1 
1453 A . A CG1 VAL 1 185 C  ATOM   ? 0.464   9.524  -56.138 1.00 33.52  ? 236 VAL CG1 1 
1454 A . A CG2 VAL 1 185 C  ATOM   ? 2.590   8.463  -56.864 1.00 35.96  ? 236 VAL CG2 1 
1455 A . A C   VAL 1 185 C  ATOM   ? -0.592  6.990  -55.421 1.00 32.38  ? 236 VAL C   1 
1456 A . A O   VAL 1 185 O  ATOM   ? -0.960  7.347  -54.321 1.00 39.58  ? 236 VAL O   1 
1457 A . A N   PHE 1 186 N  ATOM   ? -1.417  6.491  -56.341 1.00 33.15  ? 237 PHE N   1 
1458 A . A CA  PHE 1 186 C  ATOM   ? -2.835  6.297  -56.098 1.00 36.32  ? 237 PHE CA  1 
1459 A . A CB  PHE 1 186 C  ATOM   ? -3.491  5.758  -57.336 1.00 36.64  ? 237 PHE CB  1 
1460 A . A CG  PHE 1 186 C  ATOM   ? -4.983  5.547  -57.205 1.00 39.66  ? 237 PHE CG  1 
1461 A . A CD1 PHE 1 186 C  ATOM   ? -5.833  6.608  -56.948 1.00 42.50  ? 237 PHE CD1 1 
1462 A . A CE1 PHE 1 186 C  ATOM   ? -7.206  6.438  -56.867 1.00 43.48  ? 237 PHE CE1 1 
1463 A . A CZ  PHE 1 186 C  ATOM   ? -7.756  5.172  -57.068 1.00 42.55  ? 237 PHE CZ  1 
1464 A . A CE2 PHE 1 186 C  ATOM   ? -6.918  4.110  -57.327 1.00 40.68  ? 237 PHE CE2 1 
1465 A . A CD2 PHE 1 186 C  ATOM   ? -5.548  4.296  -57.401 1.00 42.09  ? 237 PHE CD2 1 
1466 A . A C   PHE 1 186 C  ATOM   ? -3.163  5.401  -54.871 1.00 40.69  ? 237 PHE C   1 
1467 A . A O   PHE 1 186 O  ATOM   ? -4.035  5.725  -54.086 1.00 41.07  ? 237 PHE O   1 
1468 A A A N   ILE 1 187 N  ATOM   ? -2.416  4.310  -54.688 0.54 41.62  ? 238 ILE N   1 
1469 A B A N   ILE 1 187 N  ATOM   ? -2.442  4.283  -54.729 0.46 43.40  ? 238 ILE N   1 
1470 A A A CA  ILE 1 187 C  ATOM   ? -2.692  3.402  -53.575 0.54 41.69  ? 238 ILE CA  1 
1471 A B A CA  ILE 1 187 C  ATOM   ? -2.612  3.384  -53.588 0.46 44.55  ? 238 ILE CA  1 
1472 A A A CB  ILE 1 187 C  ATOM   ? -2.393  1.934  -53.932 0.54 44.51  ? 238 ILE CB  1 
1473 A B A CB  ILE 1 187 C  ATOM   ? -1.821  2.086  -53.763 0.46 50.63  ? 238 ILE CB  1 
1474 A A A CG1 ILE 1 187 C  ATOM   ? -0.879  1.709  -54.111 0.54 44.83  ? 238 ILE CG1 1 
1475 A B A CG1 ILE 1 187 C  ATOM   ? -2.453  1.228  -54.865 0.46 51.80  ? 238 ILE CG1 1 
1476 A A A CD1 ILE 1 187 C  ATOM   ? -0.542  0.460  -54.903 0.54 44.58  ? 238 ILE CD1 1 
1477 A B A CD1 ILE 1 187 C  ATOM   ? -1.494  0.216  -55.448 0.46 53.18  ? 238 ILE CD1 1 
1478 A A A CG2 ILE 1 187 C  ATOM   ? -3.214  1.521  -55.155 0.54 45.24  ? 238 ILE CG2 1 
1479 A B A CG2 ILE 1 187 C  ATOM   ? -1.778  1.319  -52.446 0.46 52.91  ? 238 ILE CG2 1 
1480 A A A C   ILE 1 187 C  ATOM   ? -2.078  3.814  -52.217 0.54 40.16  ? 238 ILE C   1 
1481 A B A C   ILE 1 187 C  ATOM   ? -2.172  4.033  -52.276 0.46 41.88  ? 238 ILE C   1 
1482 A A A O   ILE 1 187 O  ATOM   ? -2.681  3.591  -51.178 0.54 46.03  ? 238 ILE O   1 
1483 A B A O   ILE 1 187 O  ATOM   ? -2.972  4.201  -51.352 0.46 44.23  ? 238 ILE O   1 
1484 A . A N   PHE 1 188 N  ATOM   ? -0.907  4.449  -52.231 1.00 37.49  ? 239 PHE N   1 
1485 A . A CA  PHE 1 188 C  ATOM   ? -0.310  4.935  -51.028 1.00 38.40  ? 239 PHE CA  1 
1486 A . A CB  PHE 1 188 C  ATOM   ? 1.202   4.962  -51.167 1.00 44.24  ? 239 PHE CB  1 
1487 A . A CG  PHE 1 188 C  ATOM   ? 1.831   3.638  -50.951 1.00 48.07  ? 239 PHE CG  1 
1488 A . A CD1 PHE 1 188 C  ATOM   ? 1.981   3.138  -49.662 1.00 51.82  ? 239 PHE CD1 1 
1489 A . A CE1 PHE 1 188 C  ATOM   ? 2.554   1.908  -49.446 1.00 48.04  ? 239 PHE CE1 1 
1490 A . A CZ  PHE 1 188 C  ATOM   ? 2.994   1.172  -50.517 1.00 53.04  ? 239 PHE CZ  1 
1491 A . A CE2 PHE 1 188 C  ATOM   ? 2.856   1.655  -51.801 1.00 58.97  ? 239 PHE CE2 1 
1492 A . A CD2 PHE 1 188 C  ATOM   ? 2.268   2.888  -52.013 1.00 53.18  ? 239 PHE CD2 1 
1493 A . A C   PHE 1 188 C  ATOM   ? -0.784  6.308  -50.580 1.00 40.45  ? 239 PHE C   1 
1494 A . A O   PHE 1 188 O  ATOM   ? -0.761  6.602  -49.395 1.00 37.26  ? 239 PHE O   1 
1495 A . A N   ALA 1 189 N  ATOM   ? -1.167  7.171  -51.523 1.00 37.04  ? 240 ALA N   1 
1496 A . A CA  ALA 1 189 C  ATOM   ? -1.618  8.504  -51.152 1.00 37.59  ? 240 ALA CA  1 
1497 A . A CB  ALA 1 189 C  ATOM   ? -1.140  9.538  -52.156 1.00 39.71  ? 240 ALA CB  1 
1498 A . A C   ALA 1 189 C  ATOM   ? -3.132  8.557  -51.006 1.00 36.52  ? 240 ALA C   1 
1499 A . A O   ALA 1 189 O  ATOM   ? -3.662  9.430  -50.332 1.00 39.63  ? 240 ALA O   1 
1500 A . A N   PHE 1 190 N  ATOM   ? -3.851  7.611  -51.613 1.00 34.55  ? 241 PHE N   1 
1501 A . A CA  PHE 1 190 C  ATOM   ? -5.298  7.680  -51.584 1.00 33.91  ? 241 PHE CA  1 
1502 A . A CB  PHE 1 190 C  ATOM   ? -5.851  8.006  -52.971 1.00 35.80  ? 241 PHE CB  1 
1503 A . A CG  PHE 1 190 C  ATOM   ? -7.312  8.277  -52.951 1.00 36.67  ? 241 PHE CG  1 
1504 A . A CD1 PHE 1 190 C  ATOM   ? -7.804  9.409  -52.313 1.00 37.79  ? 241 PHE CD1 1 
1505 A . A CE1 PHE 1 190 C  ATOM   ? -9.167  9.631  -52.234 1.00 40.91  ? 241 PHE CE1 1 
1506 A . A CZ  PHE 1 190 C  ATOM   ? -10.055 8.722  -52.779 1.00 43.28  ? 241 PHE CZ  1 
1507 A . A CE2 PHE 1 190 C  ATOM   ? -9.572  7.580  -53.385 1.00 45.69  ? 241 PHE CE2 1 
1508 A . A CD2 PHE 1 190 C  ATOM   ? -8.202  7.358  -53.457 1.00 41.26  ? 241 PHE CD2 1 
1509 A . A C   PHE 1 190 C  ATOM   ? -5.971  6.434  -50.989 1.00 37.09  ? 241 PHE C   1 
1510 A . A O   PHE 1 190 O  ATOM   ? -6.646  6.523  -49.969 1.00 37.23  ? 241 PHE O   1 
1511 A . A N   ILE 1 191 N  ATOM   ? -5.777  5.265  -51.617 1.00 42.39  ? 242 ILE N   1 
1512 A . A CA  ILE 1 191 C  ATOM   ? -6.515  4.064  -51.228 1.00 43.63  ? 242 ILE CA  1 
1513 A . A CB  ILE 1 191 C  ATOM   ? -6.276  2.873  -52.177 1.00 46.78  ? 242 ILE CB  1 
1514 A . A CG1 ILE 1 191 C  ATOM   ? -6.728  3.224  -53.592 1.00 49.13  ? 242 ILE CG1 1 
1515 A . A CD1 ILE 1 191 C  ATOM   ? -8.193  3.557  -53.722 1.00 51.93  ? 242 ILE CD1 1 
1516 A . A CG2 ILE 1 191 C  ATOM   ? -7.001  1.626  -51.673 1.00 47.90  ? 242 ILE CG2 1 
1517 A . A C   ILE 1 191 C  ATOM   ? -6.205  3.626  -49.806 1.00 38.24  ? 242 ILE C   1 
1518 A . A O   ILE 1 191 O  ATOM   ? -7.112  3.450  -49.021 1.00 43.85  ? 242 ILE O   1 
1519 A . A N   MET 1 192 N  ATOM   ? -4.927  3.449  -49.507 1.00 35.38  ? 243 MET N   1 
1520 A . A CA  MET 1 192 C  ATOM   ? -4.476  3.009  -48.210 1.00 42.06  ? 243 MET CA  1 
1521 A . A CB  MET 1 192 C  ATOM   ? -2.943  2.817  -48.192 1.00 47.53  ? 243 MET CB  1 
1522 A . A CG  MET 1 192 C  ATOM   ? -2.280  2.555  -46.811 1.00 56.47  ? 243 MET CG  1 
1523 A . A SD  MET 1 192 S  ATOM   ? -0.442  2.528  -46.693 1.00 68.59  ? 243 MET SD  1 
1524 A . A CE  MET 1 192 C  ATOM   ? -0.060  4.224  -46.230 1.00 67.79  ? 243 MET CE  1 
1525 A . A C   MET 1 192 C  ATOM   ? -4.942  3.987  -47.129 1.00 44.51  ? 243 MET C   1 
1526 A . A O   MET 1 192 O  ATOM   ? -5.502  3.575  -46.120 1.00 37.45  ? 243 MET O   1 
1527 A . A N   PRO 1 193 N  ATOM   ? -4.686  5.307  -47.271 1.00 39.93  ? 244 PRO N   1 
1528 A . A CA  PRO 1 193 C  ATOM   ? -5.165  6.276  -46.285 1.00 38.32  ? 244 PRO CA  1 
1529 A . A CB  PRO 1 193 C  ATOM   ? -4.695  7.605  -46.868 1.00 37.78  ? 244 PRO CB  1 
1530 A . A CG  PRO 1 193 C  ATOM   ? -3.491  7.244  -47.654 1.00 37.69  ? 244 PRO CG  1 
1531 A . A CD  PRO 1 193 C  ATOM   ? -3.817  5.925  -48.286 1.00 40.02  ? 244 PRO CD  1 
1532 A . A C   PRO 1 193 C  ATOM   ? -6.678  6.253  -46.050 1.00 35.21  ? 244 PRO C   1 
1533 A . A O   PRO 1 193 O  ATOM   ? -7.092  6.235  -44.896 1.00 34.25  ? 244 PRO O   1 
1534 A . A N   VAL 1 194 N  ATOM   ? -7.473  6.184  -47.119 1.00 35.05  ? 245 VAL N   1 
1535 A . A CA  VAL 1 194 C  ATOM   ? -8.913  6.129  -46.975 1.00 36.40  ? 245 VAL CA  1 
1536 A . A CB  VAL 1 194 C  ATOM   ? -9.678  6.129  -48.310 1.00 38.20  ? 245 VAL CB  1 
1537 A . A CG1 VAL 1 194 C  ATOM   ? -11.168 5.800  -48.092 1.00 40.89  ? 245 VAL CG1 1 
1538 A . A CG2 VAL 1 194 C  ATOM   ? -9.580  7.489  -48.984 1.00 40.80  ? 245 VAL CG2 1 
1539 A . A C   VAL 1 194 C  ATOM   ? -9.292  4.885  -46.151 1.00 40.68  ? 245 VAL C   1 
1540 A . A O   VAL 1 194 O  ATOM   ? -10.134 4.964  -45.273 1.00 39.97  ? 245 VAL O   1 
1541 A . A N   LEU 1 195 N  ATOM   ? -8.652  3.745  -46.426 1.00 38.26  ? 246 LEU N   1 
1542 A . A CA  LEU 1 195 C  ATOM   ? -8.955  2.523  -45.685 1.00 39.87  ? 246 LEU CA  1 
1543 A . A CB  LEU 1 195 C  ATOM   ? -8.294  1.305  -46.340 1.00 40.95  ? 246 LEU CB  1 
1544 A . A CG  LEU 1 195 C  ATOM   ? -8.932  0.950  -47.685 1.00 45.97  ? 246 LEU CG  1 
1545 A . A CD1 LEU 1 195 C  ATOM   ? -8.106  -0.141 -48.348 1.00 53.73  ? 246 LEU CD1 1 
1546 A . A CD2 LEU 1 195 C  ATOM   ? -10.373 0.507  -47.525 1.00 47.36  ? 246 LEU CD2 1 
1547 A . A C   LEU 1 195 C  ATOM   ? -8.529  2.638  -44.222 1.00 37.72  ? 246 LEU C   1 
1548 A . A O   LEU 1 195 O  ATOM   ? -9.283  2.298  -43.319 1.00 38.57  ? 246 LEU O   1 
1549 A . A N   ILE 1 196 N  ATOM   ? -7.316  3.139  -43.989 1.00 36.68  ? 247 ILE N   1 
1550 A . A CA  ILE 1 196 C  ATOM   ? -6.809  3.270  -42.631 1.00 38.43  ? 247 ILE CA  1 
1551 A . A CB  ILE 1 196 C  ATOM   ? -5.378  3.787  -42.596 1.00 37.96  ? 247 ILE CB  1 
1552 A . A CG1 ILE 1 196 C  ATOM   ? -4.441  2.700  -43.102 1.00 40.12  ? 247 ILE CG1 1 
1553 A . A CD1 ILE 1 196 C  ATOM   ? -3.042  3.191  -43.451 1.00 41.76  ? 247 ILE CD1 1 
1554 A . A CG2 ILE 1 196 C  ATOM   ? -4.986  4.176  -41.184 1.00 39.19  ? 247 ILE CG2 1 
1555 A . A C   ILE 1 196 C  ATOM   ? -7.727  4.131  -41.737 1.00 36.96  ? 247 ILE C   1 
1556 A . A O   ILE 1 196 O  ATOM   ? -8.165  3.685  -40.685 1.00 34.62  ? 247 ILE O   1 
1557 A . A N   ILE 1 197 N  ATOM   ? -8.046  5.342  -42.186 1.00 36.22  ? 248 ILE N   1 
1558 A . A CA  ILE 1 197 C  ATOM   ? -8.804  6.273  -41.374 1.00 36.70  ? 248 ILE CA  1 
1559 A . A CB  ILE 1 197 C  ATOM   ? -8.692  7.742  -41.866 1.00 34.86  ? 248 ILE CB  1 
1560 A . A CG1 ILE 1 197 C  ATOM   ? -9.453  7.948  -43.168 1.00 39.44  ? 248 ILE CG1 1 
1561 A . A CD1 ILE 1 197 C  ATOM   ? -9.614  9.389  -43.620 1.00 43.03  ? 248 ILE CD1 1 
1562 A . A CG2 ILE 1 197 C  ATOM   ? -7.220  8.129  -41.980 1.00 35.25  ? 248 ILE CG2 1 
1563 A . A C   ILE 1 197 C  ATOM   ? -10.261 5.824  -41.197 1.00 36.13  ? 248 ILE C   1 
1564 A . A O   ILE 1 197 O  ATOM   ? -10.812 5.957  -40.126 1.00 39.03  ? 248 ILE O   1 
1565 A . A N   THR 1 198 N  ATOM   ? -10.880 5.267  -42.239 1.00 34.88  ? 249 THR N   1 
1566 A . A CA  THR 1 198 C  ATOM   ? -12.249 4.802  -42.107 1.00 37.45  ? 249 THR CA  1 
1567 A . A CB  THR 1 198 C  ATOM   ? -12.934 4.501  -43.450 1.00 39.66  ? 249 THR CB  1 
1568 A . A OG1 THR 1 198 O  ATOM   ? -12.247 3.445  -44.125 1.00 44.95  ? 249 THR OG1 1 
1569 A . A CG2 THR 1 198 C  ATOM   ? -12.926 5.723  -44.324 1.00 40.47  ? 249 THR CG2 1 
1570 A . A C   THR 1 198 C  ATOM   ? -12.327 3.579  -41.165 1.00 38.30  ? 249 THR C   1 
1571 A . A O   THR 1 198 O  ATOM   ? -13.261 3.453  -40.379 1.00 39.90  ? 249 THR O   1 
1572 A . A N   VAL 1 199 N  ATOM   ? -11.335 2.689  -41.225 1.00 40.11  ? 250 VAL N   1 
1573 A . A CA  VAL 1 199 C  ATOM   ? -11.373 1.483  -40.380 1.00 39.98  ? 250 VAL CA  1 
1574 A . A CB  VAL 1 199 C  ATOM   ? -10.462 0.358  -40.904 1.00 42.21  ? 250 VAL CB  1 
1575 A . A CG1 VAL 1 199 C  ATOM   ? -10.295 -0.773 -39.883 1.00 43.42  ? 250 VAL CG1 1 
1576 A . A CG2 VAL 1 199 C  ATOM   ? -11.073 -0.199 -42.182 1.00 45.79  ? 250 VAL CG2 1 
1577 A . A C   VAL 1 199 C  ATOM   ? -11.063 1.864  -38.931 1.00 37.07  ? 250 VAL C   1 
1578 A . A O   VAL 1 199 O  ATOM   ? -11.796 1.483  -38.015 1.00 38.46  ? 250 VAL O   1 
1579 A . A N   CYS 1 200 N  ATOM   ? -10.010 2.648  -38.734 1.00 33.45  ? 251 CYS N   1 
1580 A . A CA  CYS 1 200 C  ATOM   ? -9.577  3.045  -37.397 1.00 34.77  ? 251 CYS CA  1 
1581 A . A CB  CYS 1 200 C  ATOM   ? -8.269  3.823  -37.453 1.00 37.83  ? 251 CYS CB  1 
1582 A . A SG  CYS 1 200 S  ATOM   ? -6.878  2.743  -37.843 1.00 43.11  ? 251 CYS SG  1 
1583 A . A C   CYS 1 200 C  ATOM   ? -10.666 3.849  -36.696 1.00 36.61  ? 251 CYS C   1 
1584 A . A O   CYS 1 200 O  ATOM   ? -11.002 3.554  -35.566 1.00 37.01  ? 251 CYS O   1 
1585 A . A N   TYR 1 201 N  ATOM   ? -11.253 4.829  -37.398 1.00 36.69  ? 252 TYR N   1 
1586 A . A CA  TYR 1 201 C  ATOM   ? -12.269 5.685  -36.798 1.00 36.73  ? 252 TYR CA  1 
1587 A . A CB  TYR 1 201 C  ATOM   ? -12.492 6.961  -37.601 1.00 35.94  ? 252 TYR CB  1 
1588 A . A CG  TYR 1 201 C  ATOM   ? -11.391 7.999  -37.453 1.00 36.00  ? 252 TYR CG  1 
1589 A . A CD1 TYR 1 201 C  ATOM   ? -10.862 8.332  -36.193 1.00 37.72  ? 252 TYR CD1 1 
1590 A . A CE1 TYR 1 201 C  ATOM   ? -9.892  9.302  -36.055 1.00 37.94  ? 252 TYR CE1 1 
1591 A . A CZ  TYR 1 201 C  ATOM   ? -9.432  9.967  -37.182 1.00 38.56  ? 252 TYR CZ  1 
1592 A . A OH  TYR 1 201 O  ATOM   ? -8.467  10.931 -37.083 1.00 37.74  ? 252 TYR OH  1 
1593 A . A CE2 TYR 1 201 C  ATOM   ? -9.932  9.649  -38.431 1.00 37.75  ? 252 TYR CE2 1 
1594 A . A CD2 TYR 1 201 C  ATOM   ? -10.912 8.677  -38.555 1.00 35.72  ? 252 TYR CD2 1 
1595 A . A C   TYR 1 201 C  ATOM   ? -13.561 4.946  -36.632 1.00 38.06  ? 252 TYR C   1 
1596 A . A O   TYR 1 201 O  ATOM   ? -14.255 5.119  -35.627 1.00 39.39  ? 252 TYR O   1 
1597 A . A N   GLY 1 202 N  ATOM   ? -13.881 4.090  -37.607 1.00 37.46  ? 253 GLY N   1 
1598 A . A CA  GLY 1 202 C  ATOM   ? -15.069 3.263  -37.519 1.00 39.48  ? 253 GLY CA  1 
1599 A . A C   GLY 1 202 C  ATOM   ? -14.994 2.299  -36.327 1.00 40.13  ? 253 GLY C   1 
1600 A . A O   GLY 1 202 O  ATOM   ? -15.947 2.162  -35.596 1.00 39.58  ? 253 GLY O   1 
1601 A . A N   LEU 1 203 N  ATOM   ? -13.859 1.624  -36.140 1.00 38.06  ? 254 LEU N   1 
1602 A . A CA  LEU 1 203 C  ATOM   ? -13.695 0.740  -34.968 1.00 39.01  ? 254 LEU CA  1 
1603 A . A CB  LEU 1 203 C  ATOM   ? -12.429 -0.107 -35.081 1.00 37.05  ? 254 LEU CB  1 
1604 A . A CG  LEU 1 203 C  ATOM   ? -12.466 -1.195 -36.173 1.00 38.41  ? 254 LEU CG  1 
1605 A . A CD1 LEU 1 203 C  ATOM   ? -11.163 -1.985 -36.148 1.00 38.73  ? 254 LEU CD1 1 
1606 A . A CD2 LEU 1 203 C  ATOM   ? -13.644 -2.144 -36.039 1.00 40.46  ? 254 LEU CD2 1 
1607 A . A C   LEU 1 203 C  ATOM   ? -13.687 1.529  -33.636 1.00 38.92  ? 254 LEU C   1 
1608 A . A O   LEU 1 203 O  ATOM   ? -14.143 1.036  -32.605 1.00 37.51  ? 254 LEU O   1 
1609 A . A N   MET 1 204 N  ATOM   ? -13.167 2.761  -33.682 1.00 37.53  ? 255 MET N   1 
1610 A . A CA  MET 1 204 C  ATOM   ? -13.162 3.634  -32.510 1.00 39.30  ? 255 MET CA  1 
1611 A . A CB  MET 1 204 C  ATOM   ? -12.319 4.869  -32.808 1.00 38.15  ? 255 MET CB  1 
1612 A . A CG  MET 1 204 C  ATOM   ? -12.154 5.849  -31.658 1.00 40.80  ? 255 MET CG  1 
1613 A . A SD  MET 1 204 S  ATOM   ? -11.468 7.452  -32.233 1.00 40.91  ? 255 MET SD  1 
1614 A . A CE  MET 1 204 C  ATOM   ? -12.980 8.151  -32.920 1.00 39.17  ? 255 MET CE  1 
1615 A . A C   MET 1 204 C  ATOM   ? -14.615 3.955  -32.098 1.00 39.24  ? 255 MET C   1 
1616 A . A O   MET 1 204 O  ATOM   ? -15.020 3.763  -30.949 1.00 39.54  ? 255 MET O   1 
1617 A . A N   ILE 1 205 N  ATOM   ? -15.421 4.381  -33.068 1.00 40.39  ? 256 ILE N   1 
1618 A . A CA  ILE 1 205 C  ATOM   ? -16.819 4.691  -32.823 1.00 43.54  ? 256 ILE CA  1 
1619 A . A CB  ILE 1 205 C  ATOM   ? -17.500 5.267  -34.064 1.00 43.93  ? 256 ILE CB  1 
1620 A . A CG1 ILE 1 205 C  ATOM   ? -17.051 6.715  -34.230 1.00 45.82  ? 256 ILE CG1 1 
1621 A . A CD1 ILE 1 205 C  ATOM   ? -17.196 7.158  -35.669 1.00 50.47  ? 256 ILE CD1 1 
1622 A . A CG2 ILE 1 205 C  ATOM   ? -19.013 5.212  -33.958 1.00 45.41  ? 256 ILE CG2 1 
1623 A . A C   ILE 1 205 C  ATOM   ? -17.544 3.469  -32.303 1.00 45.05  ? 256 ILE C   1 
1624 A . A O   ILE 1 205 O  ATOM   ? -18.289 3.570  -31.337 1.00 44.21  ? 256 ILE O   1 
1625 A . A N   LEU 1 206 N  ATOM   ? -17.311 2.313  -32.933 1.00 45.25  ? 257 LEU N   1 
1626 A . A CA  LEU 1 206 C  ATOM   ? -17.938 1.067  -32.491 1.00 47.96  ? 257 LEU CA  1 
1627 A . A CB  LEU 1 206 C  ATOM   ? -17.539 -0.110 -33.389 1.00 53.54  ? 257 LEU CB  1 
1628 A . A CG  LEU 1 206 C  ATOM   ? -18.534 -0.661 -34.431 1.00 65.67  ? 257 LEU CG  1 
1629 A . A CD1 LEU 1 206 C  ATOM   ? -19.765 0.198  -34.723 1.00 69.29  ? 257 LEU CD1 1 
1630 A . A CD2 LEU 1 206 C  ATOM   ? -17.779 -0.980 -35.727 1.00 67.49  ? 257 LEU CD2 1 
1631 A . A C   LEU 1 206 C  ATOM   ? -17.644 0.762  -31.028 1.00 44.71  ? 257 LEU C   1 
1632 A . A O   LEU 1 206 O  ATOM   ? -18.553 0.459  -30.271 1.00 45.51  ? 257 LEU O   1 
1633 A A A N   ARG 1 207 N  ATOM   ? -16.372 0.858  -30.612 0.62 42.80  ? 258 ARG N   1 
1634 A B A N   ARG 1 207 N  ATOM   ? -16.369 0.868  -30.635 0.38 43.64  ? 258 ARG N   1 
1635 A A A CA  ARG 1 207 C  ATOM   ? -16.050 0.597  -29.199 0.62 42.91  ? 258 ARG CA  1 
1636 A B A CA  ARG 1 207 C  ATOM   ? -15.977 0.637  -29.248 0.38 44.10  ? 258 ARG CA  1 
1637 A A A CB  ARG 1 207 C  ATOM   ? -14.543 0.623  -28.910 0.62 41.46  ? 258 ARG CB  1 
1638 A B A CB  ARG 1 207 C  ATOM   ? -14.468 0.811  -29.083 0.38 43.23  ? 258 ARG CB  1 
1639 A A A CG  ARG 1 207 C  ATOM   ? -14.172 0.360  -27.444 0.62 42.18  ? 258 ARG CG  1 
1640 A B A CG  ARG 1 207 C  ATOM   ? -13.887 0.063  -27.895 0.38 44.29  ? 258 ARG CG  1 
1641 A A A CD  ARG 1 207 C  ATOM   ? -14.448 -1.070 -26.944 0.62 42.98  ? 258 ARG CD  1 
1642 A B A CD  ARG 1 207 C  ATOM   ? -13.857 -1.451 -28.121 0.38 45.58  ? 258 ARG CD  1 
1643 A A A NE  ARG 1 207 N  ATOM   ? -13.693 -2.052 -27.728 0.62 43.78  ? 258 ARG NE  1 
1644 A B A NE  ARG 1 207 N  ATOM   ? -15.112 -2.113 -27.769 0.38 46.89  ? 258 ARG NE  1 
1645 A A A CZ  ARG 1 207 C  ATOM   ? -12.384 -2.280 -27.610 0.62 43.69  ? 258 ARG CZ  1 
1646 A B A CZ  ARG 1 207 C  ATOM   ? -15.947 -2.675 -28.643 0.38 47.37  ? 258 ARG CZ  1 
1647 A A A NH1 ARG 1 207 N  ATOM   ? -11.645 -1.645 -26.702 0.62 45.12  ? 258 ARG NH1 1 
1648 A B A NH1 ARG 1 207 N  ATOM   ? -17.063 -3.250 -28.214 0.38 49.74  ? 258 ARG NH1 1 
1649 A A A NH2 ARG 1 207 N  ATOM   ? -11.805 -3.151 -28.407 0.62 43.36  ? 258 ARG NH2 1 
1650 A B A NH2 ARG 1 207 N  ATOM   ? -15.676 -2.668 -29.939 0.38 45.52  ? 258 ARG NH2 1 
1651 A A A C   ARG 1 207 C  ATOM   ? -16.817 1.584  -28.308 0.62 43.68  ? 258 ARG C   1 
1652 A B A C   ARG 1 207 C  ATOM   ? -16.753 1.582  -28.312 0.38 44.62  ? 258 ARG C   1 
1653 A A A O   ARG 1 207 O  ATOM   ? -17.443 1.192  -27.324 0.62 44.63  ? 258 ARG O   1 
1654 A B A O   ARG 1 207 O  ATOM   ? -17.321 1.155  -27.308 0.38 45.71  ? 258 ARG O   1 
1655 A . A N   LEU 1 208 N  ATOM   ? -16.783 2.869  -28.674 1.00 43.24  ? 259 LEU N   1 
1656 A . A CA  LEU 1 208 C  ATOM   ? -17.457 3.891  -27.896 1.00 46.74  ? 259 LEU CA  1 
1657 A . A CB  LEU 1 208 C  ATOM   ? -17.181 5.301  -28.471 1.00 45.05  ? 259 LEU CB  1 
1658 A . A CG  LEU 1 208 C  ATOM   ? -15.746 5.737  -28.233 1.00 42.69  ? 259 LEU CG  1 
1659 A . A CD1 LEU 1 208 C  ATOM   ? -15.452 7.028  -28.965 1.00 43.03  ? 259 LEU CD1 1 
1660 A . A CD2 LEU 1 208 C  ATOM   ? -15.476 5.844  -26.742 1.00 43.66  ? 259 LEU CD2 1 
1661 A . A C   LEU 1 208 C  ATOM   ? -18.966 3.635  -27.762 1.00 52.41  ? 259 LEU C   1 
1662 A . A O   LEU 1 208 O  ATOM   ? -19.520 3.744  -26.671 1.00 54.61  ? 259 LEU O   1 
1663 A . A N   LYS 1 209 N  ATOM   ? -19.610 3.255  -28.868 1.00 54.78  ? 260 LYS N   1 
1664 A . A CA  LYS 1 209 C  ATOM   ? -21.034 2.993  -28.862 1.00 61.89  ? 260 LYS CA  1 
1665 A . A CB  LYS 1 209 C  ATOM   ? -21.583 2.847  -30.299 1.00 69.82  ? 260 LYS CB  1 
1666 A . A CG  LYS 1 209 C  ATOM   ? -21.942 1.429  -30.726 1.00 80.28  ? 260 LYS CG  1 
1667 A . A CD  LYS 1 209 C  ATOM   ? -22.501 1.395  -32.142 1.00 90.80  ? 260 LYS CD  1 
1668 A . A CE  LYS 1 209 C  ATOM   ? -23.285 0.110  -32.393 1.00 98.01  ? 260 LYS CE  1 
1669 A . A NZ  LYS 1 209 N  ATOM   ? -23.563 -0.116 -33.840 1.00 100.26 ? 260 LYS NZ  1 
1670 A . A C   LYS 1 209 C  ATOM   ? -21.350 1.772  -27.979 1.00 61.90  ? 260 LYS C   1 
1671 A . A O   LYS 1 209 O  ATOM   ? -22.455 1.647  -27.476 1.00 61.75  ? 260 LYS O   1 
1672 A . A N   SER 1 210 N  ATOM   ? -20.366 0.887  -27.773 1.00 60.32  ? 261 SER N   1 
1673 A . A CA  SER 1 210 C  ATOM   ? -20.596 -0.342 -27.016 1.00 62.57  ? 261 SER CA  1 
1674 A . A CB  SER 1 210 C  ATOM   ? -19.599 -1.428 -27.397 1.00 61.83  ? 261 SER CB  1 
1675 A . A OG  SER 1 210 O  ATOM   ? -18.305 -1.157 -26.869 1.00 62.76  ? 261 SER OG  1 
1676 A . A C   SER 1 210 C  ATOM   ? -20.574 -0.164 -25.505 1.00 64.59  ? 261 SER C   1 
1677 A . A O   SER 1 210 O  ATOM   ? -20.935 -1.072 -24.798 1.00 69.80  ? 261 SER O   1 
1678 A . A N   VAL 1 211 N  ATOM   ? -20.148 1.001  -25.009 1.00 68.42  ? 262 VAL N   1 
1679 A . A CA  VAL 1 211 C  ATOM   ? -20.009 1.181  -23.575 1.00 71.58  ? 262 VAL CA  1 
1680 A . A CB  VAL 1 211 C  ATOM   ? -19.062 2.333  -23.168 1.00 73.82  ? 262 VAL CB  1 
1681 A . A CG1 VAL 1 211 C  ATOM   ? -19.559 3.681  -23.659 1.00 75.47  ? 262 VAL CG1 1 
1682 A . A CG2 VAL 1 211 C  ATOM   ? -18.897 2.362  -21.645 1.00 77.41  ? 262 VAL CG2 1 
1683 A . A C   VAL 1 211 C  ATOM   ? -21.372 1.378  -22.939 1.00 78.01  ? 262 VAL C   1 
1684 A . A O   VAL 1 211 O  ATOM   ? -22.212 2.121  -23.454 1.00 72.99  ? 262 VAL O   1 
1685 A . A N   ARG 1 212 N  ATOM   ? -21.580 0.682  -21.819 1.00 87.32  ? 263 ARG N   1 
1686 A . A CA  ARG 1 212 C  ATOM   ? -22.744 0.851  -20.970 1.00 98.78  ? 263 ARG CA  1 
1687 A . A CB  ARG 1 212 C  ATOM   ? -23.605 -0.416 -20.967 1.00 102.38 ? 263 ARG CB  1 
1688 A . A CG  ARG 1 212 C  ATOM   ? -24.301 -0.698 -22.292 1.00 107.81 ? 263 ARG CG  1 
1689 A . A CD  ARG 1 212 C  ATOM   ? -25.315 0.390  -22.636 1.00 114.94 ? 263 ARG CD  1 
1690 A . A NE  ARG 1 212 N  ATOM   ? -25.979 0.166  -23.922 1.00 120.68 ? 263 ARG NE  1 
1691 A . A CZ  ARG 1 212 C  ATOM   ? -25.439 0.400  -25.120 1.00 120.93 ? 263 ARG CZ  1 
1692 A . A NH1 ARG 1 212 N  ATOM   ? -24.196 0.861  -25.241 1.00 115.98 ? 263 ARG NH1 1 
1693 A . A NH2 ARG 1 212 N  ATOM   ? -26.149 0.159  -26.216 1.00 126.45 ? 263 ARG NH2 1 
1694 A . A C   ARG 1 212 C  ATOM   ? -22.271 1.177  -19.568 1.00 102.93 ? 263 ARG C   1 
1695 A . A O   ARG 1 212 O  ATOM   ? -21.333 0.569  -19.056 1.00 111.68 ? 263 ARG O   1 
1696 A . A N   MET 1 213 N  ATOM   ? -22.930 2.161  -18.957 1.00 114.64 ? 264 MET N   1 
1697 A . A CA  MET 1 213 C  ATOM   ? -22.703 2.549  -17.574 1.00 121.23 ? 264 MET CA  1 
1698 A . A CB  MET 1 213 C  ATOM   ? -22.054 3.929  -17.529 1.00 128.34 ? 264 MET CB  1 
1699 A . A CG  MET 1 213 C  ATOM   ? -22.840 5.006  -18.266 1.00 135.60 ? 264 MET CG  1 
1700 A . A SD  MET 1 213 S  ATOM   ? -23.311 4.699  -19.990 1.00 137.51 ? 264 MET SD  1 
1701 A . A CE  MET 1 213 C  ATOM   ? -21.707 4.677  -20.786 1.00 133.89 ? 264 MET CE  1 
1702 A . A C   MET 1 213 C  ATOM   ? -24.070 2.560  -16.901 1.00 117.08 ? 264 MET C   1 
1703 A . A O   MET 1 213 O  ATOM   ? -25.023 3.104  -17.459 1.00 115.80 ? 264 MET O   1 
1704 A . A N   LEU 1 214 N  ATOM   ? -24.163 1.960  -15.706 1.00 115.93 ? 265 LEU N   1 
1705 A . A CA  LEU 1 214 C  ATOM   ? -25.449 1.767  -15.019 1.00 115.63 ? 265 LEU CA  1 
1706 A . A CB  LEU 1 214 C  ATOM   ? -25.258 1.091  -13.645 1.00 115.68 ? 265 LEU CB  1 
1707 A . A CG  LEU 1 214 C  ATOM   ? -26.472 0.300  -13.114 1.00 120.41 ? 265 LEU CG  1 
1708 A . A CD1 LEU 1 214 C  ATOM   ? -26.596 -1.069 -13.773 1.00 118.76 ? 265 LEU CD1 1 
1709 A . A CD2 LEU 1 214 C  ATOM   ? -26.417 0.142  -11.600 1.00 121.94 ? 265 LEU CD2 1 
1710 A . A C   LEU 1 214 C  ATOM   ? -26.272 3.070  -14.892 1.00 114.31 ? 265 LEU C   1 
1711 A . A O   LEU 1 214 O  ATOM   ? -27.502 3.019  -14.820 1.00 121.97 ? 265 LEU O   1 
1712 A . A N   SER 1 215 N  ATOM   ? -25.586 4.223  -14.898 1.00 109.36 ? 266 SER N   1 
1713 A . A CA  SER 1 215 C  ATOM   ? -26.214 5.540  -14.802 1.00 108.13 ? 266 SER CA  1 
1714 A . A CB  SER 1 215 C  ATOM   ? -25.573 6.326  -13.662 1.00 104.23 ? 266 SER CB  1 
1715 A . A OG  SER 1 215 O  ATOM   ? -25.976 7.676  -13.699 1.00 101.63 ? 266 SER OG  1 
1716 A . A C   SER 1 215 C  ATOM   ? -26.163 6.348  -16.109 1.00 112.29 ? 266 SER C   1 
1717 A . A O   SER 1 215 O  ATOM   ? -27.203 6.631  -16.710 1.00 116.63 ? 266 SER O   1 
1718 A . A N   GLY 1 216 N  ATOM   ? -24.950 6.734  -16.522 1.00 113.19 ? 267 GLY N   1 
1719 A . A CA  GLY 1 216 C  ATOM   ? -24.712 7.406  -17.792 1.00 118.34 ? 267 GLY CA  1 
1720 A . A C   GLY 1 216 C  ATOM   ? -25.331 8.796  -17.913 1.00 121.28 ? 267 GLY C   1 
1721 A . A O   GLY 1 216 O  ATOM   ? -25.414 9.511  -16.917 1.00 128.41 ? 267 GLY O   1 
1722 A . A N   SER 1 217 N  ATOM   ? -25.800 9.175  -19.112 1.00 116.04 ? 268 SER N   1 
1723 A . A CA  SER 1 217 C  ATOM   ? -26.046 8.283  -20.238 1.00 112.61 ? 268 SER CA  1 
1724 A . A CB  SER 1 217 C  ATOM   ? -27.202 7.318  -19.928 1.00 116.03 ? 268 SER CB  1 
1725 A . A OG  SER 1 217 O  ATOM   ? -27.600 6.591  -21.077 1.00 114.24 ? 268 SER OG  1 
1726 A . A C   SER 1 217 C  ATOM   ? -26.411 9.124  -21.463 1.00 112.43 ? 268 SER C   1 
1727 A . A O   SER 1 217 O  ATOM   ? -25.853 8.944  -22.551 1.00 116.78 ? 268 SER O   1 
1728 A . A N   LYS 1 218 N  ATOM   ? -27.375 10.032 -21.273 1.00 107.00 ? 269 LYS N   1 
1729 A . A CA  LYS 1 218 C  ATOM   ? -27.636 11.136 -22.186 1.00 104.98 ? 269 LYS CA  1 
1730 A . A CB  LYS 1 218 C  ATOM   ? -28.624 12.117 -21.533 1.00 105.06 ? 269 LYS CB  1 
1731 A . A CG  LYS 1 218 C  ATOM   ? -28.754 13.477 -22.203 1.00 105.27 ? 269 LYS CG  1 
1732 A . A CD  LYS 1 218 C  ATOM   ? -29.914 14.283 -21.624 1.00 107.59 ? 269 LYS CD  1 
1733 A . A CE  LYS 1 218 C  ATOM   ? -31.246 13.927 -22.271 1.00 109.03 ? 269 LYS CE  1 
1734 A . A NZ  LYS 1 218 N  ATOM   ? -31.303 14.272 -23.721 1.00 106.19 ? 269 LYS NZ  1 
1735 A . A C   LYS 1 218 C  ATOM   ? -26.311 11.830 -22.554 1.00 100.80 ? 269 LYS C   1 
1736 A . A O   LYS 1 218 O  ATOM   ? -26.123 12.244 -23.700 1.00 95.66  ? 269 LYS O   1 
1737 A . A N   GLU 1 219 N  ATOM   ? -25.409 11.941 -21.567 1.00 98.77  ? 270 GLU N   1 
1738 A . A CA  GLU 1 219 C  ATOM   ? -24.044 12.444 -21.757 1.00 101.37 ? 270 GLU CA  1 
1739 A . A CB  GLU 1 219 C  ATOM   ? -23.289 12.493 -20.432 1.00 105.69 ? 270 GLU CB  1 
1740 A . A CG  GLU 1 219 C  ATOM   ? -23.535 13.750 -19.619 1.00 111.81 ? 270 GLU CG  1 
1741 A . A CD  GLU 1 219 C  ATOM   ? -22.524 13.918 -18.499 1.00 117.21 ? 270 GLU CD  1 
1742 A . A OE1 GLU 1 219 O  ATOM   ? -21.547 13.135 -18.446 1.00 113.97 ? 270 GLU OE1 1 
1743 A . A OE2 GLU 1 219 O  ATOM   ? -22.709 14.831 -17.665 1.00 122.94 ? 270 GLU OE2 1 
1744 A . A C   GLU 1 219 C  ATOM   ? -23.226 11.604 -22.719 1.00 93.28  ? 270 GLU C   1 
1745 A . A O   GLU 1 219 O  ATOM   ? -22.495 12.145 -23.550 1.00 96.16  ? 270 GLU O   1 
1746 A . A N   LYS 1 220 N  ATOM   ? -23.328 10.279 -22.582 1.00 88.61  ? 271 LYS N   1 
1747 A . A CA  LYS 1 220 C  ATOM   ? -22.662 9.348  -23.490 1.00 83.21  ? 271 LYS CA  1 
1748 A . A CB  LYS 1 220 C  ATOM   ? -22.808 7.908  -22.999 1.00 82.13  ? 271 LYS CB  1 
1749 A . A CG  LYS 1 220 C  ATOM   ? -21.936 6.934  -23.760 1.00 82.89  ? 271 LYS CG  1 
1750 A . A CD  LYS 1 220 C  ATOM   ? -22.661 6.240  -24.909 1.00 84.82  ? 271 LYS CD  1 
1751 A . A CE  LYS 1 220 C  ATOM   ? -23.161 4.863  -24.510 1.00 85.48  ? 271 LYS CE  1 
1752 A . A NZ  LYS 1 220 N  ATOM   ? -22.988 3.873  -25.607 1.00 85.24  ? 271 LYS NZ  1 
1753 A . A C   LYS 1 220 C  ATOM   ? -23.168 9.496  -24.939 1.00 79.02  ? 271 LYS C   1 
1754 A . A O   LYS 1 220 O  ATOM   ? -22.357 9.586  -25.867 1.00 72.52  ? 271 LYS O   1 
1755 A . A N   ASP 1 221 N  ATOM   ? -24.498 9.529  -25.122 1.00 76.37  ? 272 ASP N   1 
1756 A . A CA  ASP 1 221 C  ATOM   ? -25.111 9.794  -26.433 1.00 77.76  ? 272 ASP CA  1 
1757 A . A CB  ASP 1 221 C  ATOM   ? -26.636 9.971  -26.334 1.00 81.15  ? 272 ASP CB  1 
1758 A . A CG  ASP 1 221 C  ATOM   ? -27.386 8.667  -26.066 1.00 87.79  ? 272 ASP CG  1 
1759 A . A OD1 ASP 1 221 O  ATOM   ? -26.964 7.594  -26.557 1.00 87.64  ? 272 ASP OD1 1 
1760 A . A OD2 ASP 1 221 O  ATOM   ? -28.435 8.722  -25.370 1.00 97.79  ? 272 ASP OD2 1 
1761 A . A C   ASP 1 221 C  ATOM   ? -24.514 11.066 -27.065 1.00 74.96  ? 272 ASP C   1 
1762 A . A O   ASP 1 221 O  ATOM   ? -24.169 11.079 -28.250 1.00 67.87  ? 272 ASP O   1 
1763 A . A N   ARG 1 222 N  ATOM   ? -24.397 12.116 -26.244 1.00 75.26  ? 273 ARG N   1 
1764 A . A CA  ARG 1 222 C  ATOM   ? -23.989 13.445 -26.660 1.00 77.55  ? 273 ARG CA  1 
1765 A . A CB  ARG 1 222 C  ATOM   ? -24.130 14.424 -25.484 1.00 87.50  ? 273 ARG CB  1 
1766 A . A CG  ARG 1 222 C  ATOM   ? -24.102 15.901 -25.858 1.00 95.93  ? 273 ARG CG  1 
1767 A . A CD  ARG 1 222 C  ATOM   ? -22.691 16.483 -25.862 1.00 104.36 ? 273 ARG CD  1 
1768 A . A NE  ARG 1 222 N  ATOM   ? -22.641 17.792 -26.521 1.00 109.51 ? 273 ARG NE  1 
1769 A . A CZ  ARG 1 222 C  ATOM   ? -22.574 17.990 -27.839 1.00 109.32 ? 273 ARG CZ  1 
1770 A . A NH1 ARG 1 222 N  ATOM   ? -22.549 16.965 -28.692 1.00 105.55 ? 273 ARG NH1 1 
1771 A . A NH2 ARG 1 222 N  ATOM   ? -22.539 19.232 -28.310 1.00 110.73 ? 273 ARG NH2 1 
1772 A . A C   ARG 1 222 C  ATOM   ? -22.564 13.409 -27.149 1.00 76.86  ? 273 ARG C   1 
1773 A . A O   ARG 1 222 O  ATOM   ? -22.259 13.913 -28.228 1.00 74.05  ? 273 ARG O   1 
1774 A . A N   ASN 1 223 N  ATOM   ? -21.689 12.811 -26.334 1.00 78.81  ? 274 ASN N   1 
1775 A . A CA  ASN 1 223 C  ATOM   ? -20.292 12.594 -26.679 1.00 74.26  ? 274 ASN CA  1 
1776 A . A CB  ASN 1 223 C  ATOM   ? -19.589 11.817 -25.565 1.00 83.56  ? 274 ASN CB  1 
1777 A . A CG  ASN 1 223 C  ATOM   ? -18.606 12.669 -24.810 1.00 83.31  ? 274 ASN CG  1 
1778 A . A OD1 ASN 1 223 O  ATOM   ? -17.490 12.908 -25.282 1.00 84.52  ? 274 ASN OD1 1 
1779 A . A ND2 ASN 1 223 N  ATOM   ? -19.015 13.147 -23.642 1.00 80.68  ? 274 ASN ND2 1 
1780 A . A C   ASN 1 223 C  ATOM   ? -20.090 11.872 -27.997 1.00 68.94  ? 274 ASN C   1 
1781 A . A O   ASN 1 223 O  ATOM   ? -19.345 12.348 -28.852 1.00 67.84  ? 274 ASN O   1 
1782 A . A N   LEU 1 224 N  ATOM   ? -20.742 10.711 -28.141 1.00 65.74  ? 275 LEU N   1 
1783 A . A CA  LEU 1 224 C  ATOM   ? -20.744 9.950  -29.390 1.00 64.73  ? 275 LEU CA  1 
1784 A . A CB  LEU 1 224 C  ATOM   ? -21.652 8.722  -29.326 1.00 66.24  ? 275 LEU CB  1 
1785 A . A CG  LEU 1 224 C  ATOM   ? -20.989 7.404  -28.980 1.00 70.60  ? 275 LEU CG  1 
1786 A . A CD1 LEU 1 224 C  ATOM   ? -19.876 7.050  -29.961 1.00 72.84  ? 275 LEU CD1 1 
1787 A . A CD2 LEU 1 224 C  ATOM   ? -20.461 7.481  -27.561 1.00 74.41  ? 275 LEU CD2 1 
1788 A . A C   LEU 1 224 C  ATOM   ? -21.176 10.773 -30.591 1.00 62.59  ? 275 LEU C   1 
1789 A . A O   LEU 1 224 O  ATOM   ? -20.640 10.588 -31.685 1.00 62.43  ? 275 LEU O   1 
1790 A . A N   ARG 1 225 N  ATOM   ? -22.165 11.650 -30.391 1.00 61.06  ? 276 ARG N   1 
1791 A . A CA  ARG 1 225 C  ATOM   ? -22.666 12.506 -31.461 1.00 62.52  ? 276 ARG CA  1 
1792 A . A CB  ARG 1 225 C  ATOM   ? -23.904 13.271 -31.016 1.00 67.49  ? 276 ARG CB  1 
1793 A . A CG  ARG 1 225 C  ATOM   ? -24.442 14.214 -32.065 1.00 73.98  ? 276 ARG CG  1 
1794 A . A CD  ARG 1 225 C  ATOM   ? -25.699 14.897 -31.569 1.00 82.04  ? 276 ARG CD  1 
1795 A . A NE  ARG 1 225 N  ATOM   ? -26.110 15.974 -32.465 1.00 88.93  ? 276 ARG NE  1 
1796 A . A CZ  ARG 1 225 C  ATOM   ? -27.171 16.752 -32.264 1.00 94.95  ? 276 ARG CZ  1 
1797 A . A NH1 ARG 1 225 N  ATOM   ? -27.932 16.586 -31.186 1.00 98.01  ? 276 ARG NH1 1 
1798 A . A NH2 ARG 1 225 N  ATOM   ? -27.471 17.708 -33.138 1.00 98.10  ? 276 ARG NH2 1 
1799 A . A C   ARG 1 225 C  ATOM   ? -21.589 13.478 -31.952 1.00 57.64  ? 276 ARG C   1 
1800 A . A O   ARG 1 225 O  ATOM   ? -21.411 13.654 -33.154 1.00 53.35  ? 276 ARG O   1 
1801 A . A N   ARG 1 226 N  ATOM   ? -20.889 14.120 -31.014 1.00 57.14  ? 277 ARG N   1 
1802 A . A CA  ARG 1 226 C  ATOM   ? -19.828 15.061 -31.353 1.00 59.36  ? 277 ARG CA  1 
1803 A . A CB  ARG 1 226 C  ATOM   ? -19.365 15.851 -30.126 1.00 66.03  ? 277 ARG CB  1 
1804 A . A CG  ARG 1 226 C  ATOM   ? -18.217 16.814 -30.404 1.00 73.10  ? 277 ARG CG  1 
1805 A . A CD  ARG 1 226 C  ATOM   ? -17.600 17.329 -29.120 1.00 83.08  ? 277 ARG CD  1 
1806 A . A NE  ARG 1 226 N  ATOM   ? -18.382 18.418 -28.536 1.00 93.07  ? 277 ARG NE  1 
1807 A . A CZ  ARG 1 226 C  ATOM   ? -18.219 19.712 -28.818 1.00 102.43 ? 277 ARG CZ  1 
1808 A . A NH1 ARG 1 226 N  ATOM   ? -17.301 20.114 -29.697 1.00 102.16 ? 277 ARG NH1 1 
1809 A . A NH2 ARG 1 226 N  ATOM   ? -18.987 20.618 -28.215 1.00 105.79 ? 277 ARG NH2 1 
1810 A . A C   ARG 1 226 C  ATOM   ? -18.632 14.346 -32.015 1.00 53.92  ? 277 ARG C   1 
1811 A . A O   ARG 1 226 O  ATOM   ? -18.040 14.856 -32.966 1.00 47.17  ? 277 ARG O   1 
1812 A . A N   ILE 1 227 N  ATOM   ? -18.291 13.157 -31.517 1.00 49.65  ? 278 ILE N   1 
1813 A . A CA  ILE 1 227 C  ATOM   ? -17.148 12.427 -32.053 1.00 49.12  ? 278 ILE CA  1 
1814 A . A CB  ILE 1 227 C  ATOM   ? -16.644 11.334 -31.080 1.00 50.66  ? 278 ILE CB  1 
1815 A . A CG1 ILE 1 227 C  ATOM   ? -16.004 12.011 -29.858 1.00 53.76  ? 278 ILE CG1 1 
1816 A . A CD1 ILE 1 227 C  ATOM   ? -15.977 11.130 -28.622 1.00 59.01  ? 278 ILE CD1 1 
1817 A . A CG2 ILE 1 227 C  ATOM   ? -15.624 10.426 -31.747 1.00 48.88  ? 278 ILE CG2 1 
1818 A . A C   ILE 1 227 C  ATOM   ? -17.469 11.889 -33.436 1.00 46.13  ? 278 ILE C   1 
1819 A . A O   ILE 1 227 O  ATOM   ? -16.665 12.009 -34.362 1.00 46.06  ? 278 ILE O   1 
1820 A . A N   THR 1 228 N  ATOM   ? -18.660 11.324 -33.587 1.00 45.74  ? 279 THR N   1 
1821 A . A CA  THR 1 228 C  ATOM   ? -19.085 10.790 -34.864 1.00 47.17  ? 279 THR CA  1 
1822 A . A CB  THR 1 228 C  ATOM   ? -20.444 10.079 -34.722 1.00 49.51  ? 279 THR CB  1 
1823 A . A OG1 THR 1 228 O  ATOM   ? -20.300 9.078  -33.714 1.00 55.81  ? 279 THR OG1 1 
1824 A . A CG2 THR 1 228 C  ATOM   ? -20.873 9.405  -36.020 1.00 48.20  ? 279 THR CG2 1 
1825 A . A C   THR 1 228 C  ATOM   ? -19.100 11.884 -35.937 1.00 44.46  ? 279 THR C   1 
1826 A . A O   THR 1 228 O  ATOM   ? -18.620 11.679 -37.043 1.00 42.94  ? 279 THR O   1 
1827 A . A N   ARG 1 229 N  ATOM   ? -19.611 13.059 -35.579 1.00 47.06  ? 280 ARG N   1 
1828 A . A CA  ARG 1 229 C  ATOM   ? -19.676 14.183 -36.499 1.00 50.19  ? 280 ARG CA  1 
1829 A . A CB  ARG 1 229 C  ATOM   ? -20.413 15.357 -35.862 1.00 56.01  ? 280 ARG CB  1 
1830 A . A CG  ARG 1 229 C  ATOM   ? -20.607 16.537 -36.794 1.00 64.96  ? 280 ARG CG  1 
1831 A . A CD  ARG 1 229 C  ATOM   ? -21.605 17.549 -36.232 1.00 77.09  ? 280 ARG CD  1 
1832 A . A NE  ARG 1 229 N  ATOM   ? -21.080 18.232 -35.042 1.00 84.01  ? 280 ARG NE  1 
1833 A . A CZ  ARG 1 229 C  ATOM   ? -21.621 18.209 -33.821 1.00 87.59  ? 280 ARG CZ  1 
1834 A . A NH1 ARG 1 229 N  ATOM   ? -22.752 17.545 -33.570 1.00 92.40  ? 280 ARG NH1 1 
1835 A . A NH2 ARG 1 229 N  ATOM   ? -21.023 18.874 -32.835 1.00 83.22  ? 280 ARG NH2 1 
1836 A . A C   ARG 1 229 C  ATOM   ? -18.267 14.568 -36.935 1.00 46.82  ? 280 ARG C   1 
1837 A . A O   ARG 1 229 O  ATOM   ? -18.022 14.779 -38.129 1.00 43.69  ? 280 ARG O   1 
1838 A . A N   MET 1 230 N  ATOM   ? -17.335 14.600 -35.975 1.00 44.90  ? 281 MET N   1 
1839 A . A CA  MET 1 230 C  ATOM   ? -15.953 14.956 -36.265 1.00 46.77  ? 281 MET CA  1 
1840 A . A CB  MET 1 230 C  ATOM   ? -15.105 15.112 -35.001 1.00 49.80  ? 281 MET CB  1 
1841 A . A CG  MET 1 230 C  ATOM   ? -13.780 15.823 -35.270 1.00 56.60  ? 281 MET CG  1 
1842 A . A SD  MET 1 230 S  ATOM   ? -14.000 17.515 -35.963 1.00 67.71  ? 281 MET SD  1 
1843 A . A CE  MET 1 230 C  ATOM   ? -15.251 18.156 -34.855 1.00 72.73  ? 281 MET CE  1 
1844 A . A C   MET 1 230 C  ATOM   ? -15.295 13.951 -37.205 1.00 43.56  ? 281 MET C   1 
1845 A . A O   MET 1 230 O  ATOM   ? -14.628 14.331 -38.147 1.00 41.59  ? 281 MET O   1 
1846 A . A N   VAL 1 231 N  ATOM   ? -15.501 12.658 -36.939 1.00 43.05  ? 282 VAL N   1 
1847 A . A CA  VAL 1 231 C  ATOM   ? -15.037 11.615 -37.830 1.00 39.29  ? 282 VAL CA  1 
1848 A . A CB  VAL 1 231 C  ATOM   ? -15.406 10.233 -37.301 1.00 39.22  ? 282 VAL CB  1 
1849 A . A CG1 VAL 1 231 C  ATOM   ? -15.143 9.185  -38.369 1.00 38.84  ? 282 VAL CG1 1 
1850 A . A CG2 VAL 1 231 C  ATOM   ? -14.595 9.944  -36.049 1.00 39.31  ? 282 VAL CG2 1 
1851 A . A C   VAL 1 231 C  ATOM   ? -15.568 11.805 -39.250 1.00 40.23  ? 282 VAL C   1 
1852 A . A O   VAL 1 231 O  ATOM   ? -14.794 11.760 -40.218 1.00 38.73  ? 282 VAL O   1 
1853 A . A N   LEU 1 232 N  ATOM   ? -16.880 12.027 -39.382 1.00 40.82  ? 283 LEU N   1 
1854 A . A CA  LEU 1 232 C  ATOM   ? -17.462 12.214 -40.697 1.00 43.10  ? 283 LEU CA  1 
1855 A . A CB  LEU 1 232 C  ATOM   ? -18.983 12.319 -40.628 1.00 46.03  ? 283 LEU CB  1 
1856 A . A CG  LEU 1 232 C  ATOM   ? -19.686 11.055 -40.143 1.00 50.53  ? 283 LEU CG  1 
1857 A . A CD1 LEU 1 232 C  ATOM   ? -21.184 11.264 -39.987 1.00 53.08  ? 283 LEU CD1 1 
1858 A . A CD2 LEU 1 232 C  ATOM   ? -19.416 9.888  -41.079 1.00 52.48  ? 283 LEU CD2 1 
1859 A . A C   LEU 1 232 C  ATOM   ? -16.868 13.430 -41.411 1.00 42.89  ? 283 LEU C   1 
1860 A . A O   LEU 1 232 O  ATOM   ? -16.636 13.383 -42.614 1.00 40.25  ? 283 LEU O   1 
1861 A . A N   VAL 1 233 N  ATOM   ? -16.600 14.511 -40.663 1.00 42.09  ? 284 VAL N   1 
1862 A . A CA  VAL 1 233 C  ATOM   ? -16.003 15.683 -41.262 1.00 40.43  ? 284 VAL CA  1 
1863 A . A CB  VAL 1 233 C  ATOM   ? -16.030 16.898 -40.329 1.00 43.22  ? 284 VAL CB  1 
1864 A . A CG1 VAL 1 233 C  ATOM   ? -15.218 18.069 -40.918 1.00 42.59  ? 284 VAL CG1 1 
1865 A . A CG2 VAL 1 233 C  ATOM   ? -17.474 17.344 -40.090 1.00 46.51  ? 284 VAL CG2 1 
1866 A . A C   VAL 1 233 C  ATOM   ? -14.585 15.409 -41.773 1.00 39.00  ? 284 VAL C   1 
1867 A . A O   VAL 1 233 O  ATOM   ? -14.282 15.737 -42.935 1.00 38.17  ? 284 VAL O   1 
1868 A . A N   VAL 1 234 N  ATOM   ? -13.710 14.833 -40.936 1.00 37.95  ? 285 VAL N   1 
1869 A . A CA  VAL 1 234 C  ATOM   ? -12.316 14.669 -41.352 1.00 37.84  ? 285 VAL CA  1 
1870 A . A CB  VAL 1 234 C  ATOM   ? -11.296 14.336 -40.219 1.00 38.20  ? 285 VAL CB  1 
1871 A . A CG1 VAL 1 234 C  ATOM   ? -11.521 15.207 -38.998 1.00 41.40  ? 285 VAL CG1 1 
1872 A . A CG2 VAL 1 234 C  ATOM   ? -11.295 12.873 -39.839 1.00 41.83  ? 285 VAL CG2 1 
1873 A . A C   VAL 1 234 C  ATOM   ? -12.204 13.704 -42.536 1.00 38.35  ? 285 VAL C   1 
1874 A . A O   VAL 1 234 O  ATOM   ? -11.368 13.912 -43.409 1.00 38.09  ? 285 VAL O   1 
1875 A . A N   VAL 1 235 N  ATOM   ? -13.073 12.681 -42.577 1.00 39.57  ? 286 VAL N   1 
1876 A . A CA  VAL 1 235 C  ATOM   ? -13.078 11.695 -43.664 1.00 38.56  ? 286 VAL CA  1 
1877 A . A CB  VAL 1 235 C  ATOM   ? -13.849 10.394 -43.288 1.00 39.25  ? 286 VAL CB  1 
1878 A . A CG1 VAL 1 235 C  ATOM   ? -13.944 9.431  -44.460 1.00 39.23  ? 286 VAL CG1 1 
1879 A . A CG2 VAL 1 235 C  ATOM   ? -13.130 9.674  -42.171 1.00 39.76  ? 286 VAL CG2 1 
1880 A . A C   VAL 1 235 C  ATOM   ? -13.611 12.323 -44.950 1.00 39.34  ? 286 VAL C   1 
1881 A . A O   VAL 1 235 O  ATOM   ? -13.002 12.184 -46.001 1.00 38.06  ? 286 VAL O   1 
1882 A . A N   ALA 1 236 N  ATOM   ? -14.746 13.021 -44.844 1.00 40.17  ? 287 ALA N   1 
1883 A . A CA  ALA 1 236 C  ATOM   ? -15.355 13.712 -45.967 1.00 42.48  ? 287 ALA CA  1 
1884 A . A CB  ALA 1 236 C  ATOM   ? -16.668 14.371 -45.559 1.00 42.67  ? 287 ALA CB  1 
1885 A . A C   ALA 1 236 C  ATOM   ? -14.397 14.756 -46.578 1.00 40.96  ? 287 ALA C   1 
1886 A . A O   ALA 1 236 O  ATOM   ? -14.246 14.835 -47.791 1.00 41.07  ? 287 ALA O   1 
1887 A . A N   VAL 1 237 N  ATOM   ? -13.727 15.537 -45.733 1.00 40.56  ? 288 VAL N   1 
1888 A . A CA  VAL 1 237 C  ATOM   ? -12.763 16.505 -46.248 1.00 40.58  ? 288 VAL CA  1 
1889 A . A CB  VAL 1 237 C  ATOM   ? -12.217 17.403 -45.138 1.00 41.72  ? 288 VAL CB  1 
1890 A . A CG1 VAL 1 237 C  ATOM   ? -10.985 18.155 -45.625 1.00 44.39  ? 288 VAL CG1 1 
1891 A . A CG2 VAL 1 237 C  ATOM   ? -13.298 18.359 -44.684 1.00 40.94  ? 288 VAL CG2 1 
1892 A . A C   VAL 1 237 C  ATOM   ? -11.632 15.821 -47.031 1.00 37.92  ? 288 VAL C   1 
1893 A . A O   VAL 1 237 O  ATOM   ? -11.308 16.226 -48.152 1.00 34.91  ? 288 VAL O   1 
1894 A . A N   PHE 1 238 N  ATOM   ? -11.051 14.771 -46.446 1.00 36.65  ? 289 PHE N   1 
1895 A . A CA  PHE 1 238 C  ATOM   ? -10.021 14.009 -47.124 1.00 37.06  ? 289 PHE CA  1 
1896 A . A CB  PHE 1 238 C  ATOM   ? -9.541  12.810 -46.297 1.00 36.26  ? 289 PHE CB  1 
1897 A . A CG  PHE 1 238 C  ATOM   ? -8.323  12.149 -46.884 1.00 35.49  ? 289 PHE CG  1 
1898 A . A CD1 PHE 1 238 C  ATOM   ? -8.443  11.210 -47.877 1.00 35.11  ? 289 PHE CD1 1 
1899 A . A CE1 PHE 1 238 C  ATOM   ? -7.327  10.660 -48.454 1.00 35.15  ? 289 PHE CE1 1 
1900 A . A CZ  PHE 1 238 C  ATOM   ? -6.076  11.029 -48.051 1.00 32.59  ? 289 PHE CZ  1 
1901 A . A CE2 PHE 1 238 C  ATOM   ? -5.948  11.976 -47.058 1.00 34.19  ? 289 PHE CE2 1 
1902 A . A CD2 PHE 1 238 C  ATOM   ? -7.066  12.528 -46.492 1.00 35.23  ? 289 PHE CD2 1 
1903 A . A C   PHE 1 238 C  ATOM   ? -10.496 13.527 -48.495 1.00 37.91  ? 289 PHE C   1 
1904 A . A O   PHE 1 238 O  ATOM   ? -9.765  13.633 -49.508 1.00 37.03  ? 289 PHE O   1 
1905 A . A N   ILE 1 239 N  ATOM   ? -11.724 13.003 -48.531 1.00 38.65  ? 290 ILE N   1 
1906 A . A CA  ILE 1 239 C  ATOM   ? -12.277 12.421 -49.742 1.00 39.94  ? 290 ILE CA  1 
1907 A . A CB  ILE 1 239 C  ATOM   ? -13.472 11.510 -49.403 1.00 42.48  ? 290 ILE CB  1 
1908 A . A CG1 ILE 1 239 C  ATOM   ? -12.924 10.232 -48.763 1.00 43.20  ? 290 ILE CG1 1 
1909 A . A CD1 ILE 1 239 C  ATOM   ? -14.011 9.334  -48.205 1.00 47.32  ? 290 ILE CD1 1 
1910 A . A CG2 ILE 1 239 C  ATOM   ? -14.294 11.177 -50.634 1.00 43.16  ? 290 ILE CG2 1 
1911 A . A C   ILE 1 239 C  ATOM   ? -12.594 13.467 -50.808 1.00 39.23  ? 290 ILE C   1 
1912 A . A O   ILE 1 239 O  ATOM   ? -12.279 13.291 -51.971 1.00 38.95  ? 290 ILE O   1 
1913 A . A N   VAL 1 240 N  ATOM   ? -13.206 14.572 -50.403 1.00 38.84  ? 291 VAL N   1 
1914 A . A CA  VAL 1 240 C  ATOM   ? -13.556 15.633 -51.342 1.00 41.51  ? 291 VAL CA  1 
1915 A . A CB  VAL 1 240 C  ATOM   ? -14.457 16.674 -50.655 1.00 41.78  ? 291 VAL CB  1 
1916 A . A CG1 VAL 1 240 C  ATOM   ? -14.587 17.925 -51.505 1.00 45.36  ? 291 VAL CG1 1 
1917 A . A CG2 VAL 1 240 C  ATOM   ? -15.828 16.054 -50.361 1.00 43.10  ? 291 VAL CG2 1 
1918 A . A C   VAL 1 240 C  ATOM   ? -12.295 16.287 -51.931 1.00 39.41  ? 291 VAL C   1 
1919 A . A O   VAL 1 240 O  ATOM   ? -12.237 16.584 -53.119 1.00 40.33  ? 291 VAL O   1 
1920 A . A N   CYS 1 241 N  ATOM   ? -11.286 16.498 -51.087 1.00 38.51  ? 292 CYS N   1 
1921 A . A CA  CYS 1 241 C  ATOM   ? -10.063 17.187 -51.491 1.00 38.85  ? 292 CYS CA  1 
1922 A . A CB  CYS 1 241 C  ATOM   ? -9.294  17.656 -50.257 1.00 40.21  ? 292 CYS CB  1 
1923 A . A SG  CYS 1 241 S  ATOM   ? -10.120 19.099 -49.473 1.00 43.92  ? 292 CYS SG  1 
1924 A . A C   CYS 1 241 C  ATOM   ? -9.152  16.393 -52.405 1.00 38.61  ? 292 CYS C   1 
1925 A . A O   CYS 1 241 O  ATOM   ? -8.587  16.953 -53.330 1.00 38.45  ? 292 CYS O   1 
1926 A . A N   TRP 1 242 N  ATOM   ? -9.040  15.081 -52.158 1.00 36.77  ? 293 TRP N   1 
1927 A . A CA  TRP 1 242 C  ATOM   ? -8.057  14.251 -52.821 1.00 37.46  ? 293 TRP CA  1 
1928 A . A CB  TRP 1 242 C  ATOM   ? -7.338  13.430 -51.780 1.00 37.25  ? 293 TRP CB  1 
1929 A . A CG  TRP 1 242 C  ATOM   ? -6.186  14.114 -51.156 1.00 38.46  ? 293 TRP CG  1 
1930 A . A CD1 TRP 1 242 C  ATOM   ? -5.993  14.367 -49.823 1.00 36.46  ? 293 TRP CD1 1 
1931 A . A NE1 TRP 1 242 N  ATOM   ? -4.763  14.955 -49.638 1.00 38.38  ? 293 TRP NE1 1 
1932 A . A CE2 TRP 1 242 C  ATOM   ? -4.131  15.064 -50.848 1.00 37.06  ? 293 TRP CE2 1 
1933 A . A CD2 TRP 1 242 C  ATOM   ? -4.996  14.541 -51.824 1.00 37.09  ? 293 TRP CD2 1 
1934 A . A CE3 TRP 1 242 C  ATOM   ? -4.587  14.544 -53.158 1.00 39.76  ? 293 TRP CE3 1 
1935 A . A CZ3 TRP 1 242 C  ATOM   ? -3.329  15.086 -53.474 1.00 39.41  ? 293 TRP CZ3 1 
1936 A . A CH2 TRP 1 242 C  ATOM   ? -2.494  15.577 -52.475 1.00 37.27  ? 293 TRP CH2 1 
1937 A . A CZ2 TRP 1 242 C  ATOM   ? -2.887  15.593 -51.162 1.00 38.23  ? 293 TRP CZ2 1 
1938 A . A C   TRP 1 242 C  ATOM   ? -8.565  13.312 -53.932 1.00 40.33  ? 293 TRP C   1 
1939 A . A O   TRP 1 242 O  ATOM   ? -7.796  12.919 -54.828 1.00 39.73  ? 293 TRP O   1 
1940 A . A N   THR 1 243 N  ATOM   ? -9.839  12.908 -53.857 1.00 39.04  ? 294 THR N   1 
1941 A . A CA  THR 1 243 C  ATOM   ? -10.384 11.976 -54.827 1.00 38.36  ? 294 THR CA  1 
1942 A . A CB  THR 1 243 C  ATOM   ? -11.859 11.551 -54.493 1.00 40.70  ? 294 THR CB  1 
1943 A . A OG1 THR 1 243 O  ATOM   ? -11.912 10.974 -53.183 1.00 38.87  ? 294 THR OG1 1 
1944 A . A CG2 THR 1 243 C  ATOM   ? -12.353 10.545 -55.483 1.00 42.00  ? 294 THR CG2 1 
1945 A . A C   THR 1 243 C  ATOM   ? -10.323 12.566 -56.235 1.00 38.40  ? 294 THR C   1 
1946 A . A O   THR 1 243 O  ATOM   ? -9.961  11.868 -57.175 1.00 36.70  ? 294 THR O   1 
1947 A . A N   PRO 1 244 N  ATOM   ? -10.703 13.851 -56.459 1.00 38.03  ? 295 PRO N   1 
1948 A . A CA  PRO 1 244 C  ATOM   ? -10.785 14.375 -57.822 1.00 38.76  ? 295 PRO CA  1 
1949 A . A CB  PRO 1 244 C  ATOM   ? -11.288 15.804 -57.617 1.00 40.18  ? 295 PRO CB  1 
1950 A . A CG  PRO 1 244 C  ATOM   ? -12.056 15.712 -56.327 1.00 40.91  ? 295 PRO CG  1 
1951 A . A CD  PRO 1 244 C  ATOM   ? -11.238 14.793 -55.467 1.00 38.13  ? 295 PRO CD  1 
1952 A . A C   PRO 1 244 C  ATOM   ? -9.461  14.292 -58.584 1.00 37.92  ? 295 PRO C   1 
1953 A . A O   PRO 1 244 O  ATOM   ? -9.434  13.788 -59.706 1.00 37.46  ? 295 PRO O   1 
1954 A . A N   ILE 1 245 N  ATOM   ? -8.376  14.788 -57.989 1.00 37.07  ? 296 ILE N   1 
1955 A . A CA  ILE 1 245 C  ATOM   ? -7.091  14.774 -58.681 1.00 35.41  ? 296 ILE CA  1 
1956 A . A CB  ILE 1 245 C  ATOM   ? -6.026  15.666 -58.014 1.00 34.72  ? 296 ILE CB  1 
1957 A . A CG1 ILE 1 245 C  ATOM   ? -4.786  15.806 -58.908 1.00 34.54  ? 296 ILE CG1 1 
1958 A . A CD1 ILE 1 245 C  ATOM   ? -5.077  16.205 -60.338 1.00 35.19  ? 296 ILE CD1 1 
1959 A . A CG2 ILE 1 245 C  ATOM   ? -5.616  15.164 -56.635 1.00 34.77  ? 296 ILE CG2 1 
1960 A . A C   ILE 1 245 C  ATOM   ? -6.612  13.343 -58.930 1.00 36.89  ? 296 ILE C   1 
1961 A . A O   ILE 1 245 O  ATOM   ? -6.119  13.025 -60.035 1.00 35.41  ? 296 ILE O   1 
1962 A . A N   HIS 1 246 N  ATOM   ? -6.820  12.465 -57.943 1.00 35.29  ? 297 HIS N   1 
1963 A . A CA  HIS 1 246 C  ATOM   ? -6.419  11.064 -58.098 1.00 35.27  ? 297 HIS CA  1 
1964 A . A CB  HIS 1 246 C  ATOM   ? -6.541  10.296 -56.804 1.00 32.96  ? 297 HIS CB  1 
1965 A . A CG  HIS 1 246 C  ATOM   ? -5.358  10.495 -55.909 1.00 34.49  ? 297 HIS CG  1 
1966 A . A ND1 HIS 1 246 N  ATOM   ? -4.091  10.080 -56.257 1.00 36.96  ? 297 HIS ND1 1 
1967 A . A CE1 HIS 1 246 C  ATOM   ? -3.244  10.415 -55.309 1.00 36.09  ? 297 HIS CE1 1 
1968 A . A NE2 HIS 1 246 N  ATOM   ? -3.913  11.046 -54.361 1.00 37.28  ? 297 HIS NE2 1 
1969 A . A CD2 HIS 1 246 C  ATOM   ? -5.233  11.119 -54.718 1.00 35.16  ? 297 HIS CD2 1 
1970 A . A C   HIS 1 246 C  ATOM   ? -7.095  10.366 -59.246 1.00 38.88  ? 297 HIS C   1 
1971 A . A O   HIS 1 246 O  ATOM   ? -6.440  9.651  -60.005 1.00 38.88  ? 297 HIS O   1 
1972 A . A N   ILE 1 247 N  ATOM   ? -8.402  10.595 -59.392 1.00 39.83  ? 298 ILE N   1 
1973 A . A CA  ILE 1 247 C  ATOM   ? -9.180  9.961  -60.418 1.00 41.06  ? 298 ILE CA  1 
1974 A . A CB  ILE 1 247 C  ATOM   ? -10.696 10.081 -60.110 1.00 44.27  ? 298 ILE CB  1 
1975 A . A CG1 ILE 1 247 C  ATOM   ? -11.026 9.235  -58.861 1.00 46.08  ? 298 ILE CG1 1 
1976 A . A CD1 ILE 1 247 C  ATOM   ? -10.666 7.767  -58.962 1.00 49.89  ? 298 ILE CD1 1 
1977 A . A CG2 ILE 1 247 C  ATOM   ? -11.562 9.689  -61.311 1.00 44.92  ? 298 ILE CG2 1 
1978 A . A C   ILE 1 247 C  ATOM   ? -8.843  10.566 -61.763 1.00 42.95  ? 298 ILE C   1 
1979 A . A O   ILE 1 247 O  ATOM   ? -8.746  9.853  -62.766 1.00 42.53  ? 298 ILE O   1 
1980 A . A N   TYR 1 248 N  ATOM   ? -8.681  11.894 -61.790 1.00 40.00  ? 299 TYR N   1 
1981 A . A CA  TYR 1 248 C  ATOM   ? -8.348  12.591 -63.004 1.00 41.50  ? 299 TYR CA  1 
1982 A . A CB  TYR 1 248 C  ATOM   ? -8.289  14.086 -62.737 1.00 43.47  ? 299 TYR CB  1 
1983 A . A CG  TYR 1 248 C  ATOM   ? -8.674  14.988 -63.883 1.00 45.00  ? 299 TYR CG  1 
1984 A . A CD1 TYR 1 248 C  ATOM   ? -8.347  14.691 -65.184 1.00 47.66  ? 299 TYR CD1 1 
1985 A . A CE1 TYR 1 248 C  ATOM   ? -8.692  15.540 -66.219 1.00 50.59  ? 299 TYR CE1 1 
1986 A . A CZ  TYR 1 248 C  ATOM   ? -9.342  16.731 -65.952 1.00 51.10  ? 299 TYR CZ  1 
1987 A . A OH  TYR 1 248 O  ATOM   ? -9.658  17.603 -66.991 1.00 55.44  ? 299 TYR OH  1 
1988 A . A CE2 TYR 1 248 C  ATOM   ? -9.678  17.045 -64.668 1.00 48.11  ? 299 TYR CE2 1 
1989 A . A CD2 TYR 1 248 C  ATOM   ? -9.330  16.195 -63.641 1.00 46.74  ? 299 TYR CD2 1 
1990 A . A C   TYR 1 248 C  ATOM   ? -7.003  12.083 -63.560 1.00 41.18  ? 299 TYR C   1 
1991 A . A O   TYR 1 248 O  ATOM   ? -6.877  11.817 -64.754 1.00 43.15  ? 299 TYR O   1 
1992 A . A N   VAL 1 249 N  ATOM   ? -6.012  11.920 -62.687 1.00 38.52  ? 300 VAL N   1 
1993 A . A CA  VAL 1 249 C  ATOM   ? -4.724  11.422 -63.120 1.00 39.79  ? 300 VAL CA  1 
1994 A . A CB  VAL 1 249 C  ATOM   ? -3.696  11.427 -61.964 1.00 37.01  ? 300 VAL CB  1 
1995 A . A CG1 VAL 1 249 C  ATOM   ? -2.496  10.564 -62.296 1.00 39.55  ? 300 VAL CG1 1 
1996 A . A CG2 VAL 1 249 C  ATOM   ? -3.235  12.832 -61.658 1.00 36.87  ? 300 VAL CG2 1 
1997 A . A C   VAL 1 249 C  ATOM   ? -4.861  10.000 -63.751 1.00 41.89  ? 300 VAL C   1 
1998 A . A O   VAL 1 249 O  ATOM   ? -4.280  9.720  -64.801 1.00 40.47  ? 300 VAL O   1 
1999 A . A N   ILE 1 250 N  ATOM   ? -5.642  9.124  -63.116 1.00 43.45  ? 301 ILE N   1 
2000 A . A CA  ILE 1 250 C  ATOM   ? -5.891  7.782  -63.674 1.00 45.55  ? 301 ILE CA  1 
2001 A . A CB  ILE 1 250 C  ATOM   ? -6.741  6.911  -62.753 1.00 45.63  ? 301 ILE CB  1 
2002 A . A CG1 ILE 1 250 C  ATOM   ? -6.059  6.716  -61.405 1.00 46.03  ? 301 ILE CG1 1 
2003 A . A CD1 ILE 1 250 C  ATOM   ? -4.562  6.473  -61.492 1.00 53.21  ? 301 ILE CD1 1 
2004 A . A CG2 ILE 1 250 C  ATOM   ? -7.024  5.542  -63.400 1.00 48.01  ? 301 ILE CG2 1 
2005 A . A C   ILE 1 250 C  ATOM   ? -6.602  7.832  -65.017 1.00 46.93  ? 301 ILE C   1 
2006 A . A O   ILE 1 250 O  ATOM   ? -6.244  7.109  -65.951 1.00 48.26  ? 301 ILE O   1 
2007 A . A N   ILE 1 251 N  ATOM   ? -7.627  8.674  -65.119 1.00 48.61  ? 302 ILE N   1 
2008 A . A CA  ILE 1 251 C  ATOM   ? -8.389  8.747  -66.346 1.00 52.70  ? 302 ILE CA  1 
2009 A . A CB  ILE 1 251 C  ATOM   ? -9.612  9.667  -66.238 1.00 53.26  ? 302 ILE CB  1 
2010 A . A CG1 ILE 1 251 C  ATOM   ? -10.611 9.025  -65.276 1.00 56.75  ? 302 ILE CG1 1 
2011 A . A CD1 ILE 1 251 C  ATOM   ? -11.780 9.899  -64.923 1.00 56.88  ? 302 ILE CD1 1 
2012 A . A CG2 ILE 1 251 C  ATOM   ? -10.261 9.832  -67.603 1.00 55.44  ? 302 ILE CG2 1 
2013 A . A C   ILE 1 251 C  ATOM   ? -7.477  9.165  -67.483 1.00 53.82  ? 302 ILE C   1 
2014 A . A O   ILE 1 251 O  ATOM   ? -7.551  8.607  -68.565 1.00 53.25  ? 302 ILE O   1 
2015 A . A N   LYS 1 252 N  ATOM   ? -6.582  10.121 -67.223 1.00 52.59  ? 303 LYS N   1 
2016 A . A CA  LYS 1 252 C  ATOM   ? -5.688  10.610 -68.275 1.00 55.28  ? 303 LYS CA  1 
2017 A . A CB  LYS 1 252 C  ATOM   ? -5.027  11.929 -67.900 1.00 54.19  ? 303 LYS CB  1 
2018 A . A CG  LYS 1 252 C  ATOM   ? -6.011  13.080 -67.984 1.00 63.15  ? 303 LYS CG  1 
2019 A . A CD  LYS 1 252 C  ATOM   ? -5.464  14.364 -67.388 1.00 69.75  ? 303 LYS CD  1 
2020 A . A CE  LYS 1 252 C  ATOM   ? -4.404  14.979 -68.277 1.00 76.26  ? 303 LYS CE  1 
2021 A . A NZ  LYS 1 252 N  ATOM   ? -3.456  15.778 -67.463 1.00 82.29  ? 303 LYS NZ  1 
2022 A . A C   LYS 1 252 C  ATOM   ? -4.644  9.571  -68.654 1.00 49.71  ? 303 LYS C   1 
2023 A . A O   LYS 1 252 O  ATOM   ? -4.124  9.607  -69.739 1.00 49.61  ? 303 LYS O   1 
2024 A . A N   ALA 1 253 N  ATOM   ? -4.333  8.656  -67.738 1.00 47.27  ? 304 ALA N   1 
2025 A . A CA  ALA 1 253 C  ATOM   ? -3.458  7.557  -68.071 1.00 50.73  ? 304 ALA CA  1 
2026 A . A CB  ALA 1 253 C  ATOM   ? -3.014  6.821  -66.831 1.00 48.22  ? 304 ALA CB  1 
2027 A . A C   ALA 1 253 C  ATOM   ? -4.144  6.609  -69.077 1.00 54.13  ? 304 ALA C   1 
2028 A . A O   ALA 1 253 O  ATOM   ? -3.477  5.996  -69.886 1.00 58.94  ? 304 ALA O   1 
2029 A . A N   LEU 1 254 N  ATOM   ? -5.481  6.543  -69.045 1.00 57.81  ? 305 LEU N   1 
2030 A . A CA  LEU 1 254 C  ATOM   ? -6.242  5.507  -69.743 1.00 56.87  ? 305 LEU CA  1 
2031 A . A CB  LEU 1 254 C  ATOM   ? -7.360  4.990  -68.865 1.00 53.14  ? 305 LEU CB  1 
2032 A . A CG  LEU 1 254 C  ATOM   ? -6.884  4.101  -67.735 1.00 53.42  ? 305 LEU CG  1 
2033 A . A CD1 LEU 1 254 C  ATOM   ? -8.049  3.974  -66.780 1.00 54.67  ? 305 LEU CD1 1 
2034 A . A CD2 LEU 1 254 C  ATOM   ? -6.405  2.712  -68.187 1.00 54.47  ? 305 LEU CD2 1 
2035 A . A C   LEU 1 254 C  ATOM   ? -6.829  5.940  -71.060 1.00 62.18  ? 305 LEU C   1 
2036 A . A O   LEU 1 254 O  ATOM   ? -6.859  5.141  -71.999 1.00 63.03  ? 305 LEU O   1 
2037 A . A N   ILE 1 255 N  ATOM   ? -7.334  7.180  -71.126 1.00 60.83  ? 306 ILE N   1 
2038 A . A CA  ILE 1 255 C  ATOM   ? -7.988  7.696  -72.328 1.00 68.30  ? 306 ILE CA  1 
2039 A . A CB  ILE 1 255 C  ATOM   ? -9.519  7.776  -72.156 1.00 72.22  ? 306 ILE CB  1 
2040 A . A CG1 ILE 1 255 C  ATOM   ? -9.927  9.084  -71.487 1.00 73.53  ? 306 ILE CG1 1 
2041 A . A CD1 ILE 1 255 C  ATOM   ? -11.386 9.132  -71.091 1.00 78.65  ? 306 ILE CD1 1 
2042 A . A CG2 ILE 1 255 C  ATOM   ? -10.023 6.589  -71.343 1.00 75.38  ? 306 ILE CG2 1 
2043 A . A C   ILE 1 255 C  ATOM   ? -7.440  9.059  -72.732 1.00 74.09  ? 306 ILE C   1 
2044 A . A O   ILE 1 255 O  ATOM   ? -6.805  9.738  -71.926 1.00 77.85  ? 306 ILE O   1 
2045 A . A N   THR 1 256 N  ATOM   ? -7.702  9.444  -73.987 1.00 77.57  ? 307 THR N   1 
2046 A . A CA  THR 1 256 C  ATOM   ? -7.357  10.754 -74.526 1.00 83.34  ? 307 THR CA  1 
2047 A . A CB  THR 1 256 C  ATOM   ? -6.890  10.673 -75.998 1.00 91.78  ? 307 THR CB  1 
2048 A . A OG1 THR 1 256 O  ATOM   ? -5.610  10.026 -76.072 1.00 96.62  ? 307 THR OG1 1 
2049 A . A CG2 THR 1 256 C  ATOM   ? -6.789  12.075 -76.624 1.00 90.08  ? 307 THR CG2 1 
2050 A . A C   THR 1 256 C  ATOM   ? -8.607  11.607 -74.465 1.00 86.93  ? 307 THR C   1 
2051 A . A O   THR 1 256 O  ATOM   ? -9.580  11.329 -75.161 1.00 98.44  ? 307 THR O   1 
2052 A . A N   ILE 1 257 N  ATOM   ? -8.566  12.652 -73.634 1.00 87.48  ? 308 ILE N   1 
2053 A . A CA  ILE 1 257 C  ATOM   ? -9.713  13.517 -73.391 1.00 93.34  ? 308 ILE CA  1 
2054 A . A CB  ILE 1 257 C  ATOM   ? -9.899  13.831 -71.884 1.00 95.64  ? 308 ILE CB  1 
2055 A . A CG1 ILE 1 257 C  ATOM   ? -8.736  14.660 -71.325 1.00 94.17  ? 308 ILE CG1 1 
2056 A . A CD1 ILE 1 257 C  ATOM   ? -8.760  14.800 -69.820 1.00 95.25  ? 308 ILE CD1 1 
2057 A . A CG2 ILE 1 257 C  ATOM   ? -10.059 12.531 -71.100 1.00 95.48  ? 308 ILE CG2 1 
2058 A . A C   ILE 1 257 C  ATOM   ? -9.553  14.796 -74.206 1.00 93.65  ? 308 ILE C   1 
2059 A . A O   ILE 1 257 O  ATOM   ? -8.445  15.312 -74.331 1.00 93.96  ? 308 ILE O   1 
2060 A . A N   PRO 1 258 N  ATOM   ? -10.648 15.342 -74.782 1.00 94.30  ? 309 PRO N   1 
2061 A . A CA  PRO 1 258 C  ATOM   ? -10.534 16.483 -75.692 1.00 97.50  ? 309 PRO CA  1 
2062 A . A CB  PRO 1 258 C  ATOM   ? -11.967 16.659 -76.221 1.00 99.61  ? 309 PRO CB  1 
2063 A . A CG  PRO 1 258 C  ATOM   ? -12.848 16.004 -75.208 1.00 97.47  ? 309 PRO CG  1 
2064 A . A CD  PRO 1 258 C  ATOM   ? -12.040 14.913 -74.562 1.00 93.86  ? 309 PRO CD  1 
2065 A . A C   PRO 1 258 C  ATOM   ? -10.071 17.717 -74.938 1.00 92.37  ? 309 PRO C   1 
2066 A . A O   PRO 1 258 O  ATOM   ? -10.645 18.039 -73.897 1.00 90.79  ? 309 PRO O   1 
2067 A . A N   GLU 1 259 N  ATOM   ? -9.018  18.368 -75.441 1.00 91.68  ? 310 GLU N   1 
2068 A . A CA  GLU 1 259 C  ATOM   ? -8.548  19.620 -74.873 1.00 94.27  ? 310 GLU CA  1 
2069 A . A CB  GLU 1 259 C  ATOM   ? -7.277  20.104 -75.572 1.00 103.75 ? 310 GLU CB  1 
2070 A . A CG  GLU 1 259 C  ATOM   ? -6.565  21.241 -74.849 1.00 109.57 ? 310 GLU CG  1 
2071 A . A CD  GLU 1 259 C  ATOM   ? -7.242  22.589 -75.038 1.00 116.57 ? 310 GLU CD  1 
2072 A . A OE1 GLU 1 259 O  ATOM   ? -7.408  23.018 -76.199 1.00 118.34 ? 310 GLU OE1 1 
2073 A . A OE2 GLU 1 259 O  ATOM   ? -7.597  23.230 -74.025 1.00 123.70 ? 310 GLU OE2 1 
2074 A . A C   GLU 1 259 C  ATOM   ? -9.675  20.632 -75.025 1.00 90.29  ? 310 GLU C   1 
2075 A . A O   GLU 1 259 O  ATOM   ? -10.160 20.861 -76.128 1.00 95.69  ? 310 GLU O   1 
2076 A . A N   THR 1 260 N  ATOM   ? -10.106 21.204 -73.898 1.00 85.39  ? 311 THR N   1 
2077 A . A CA  THR 1 260 C  ATOM   ? -11.209 22.160 -73.856 1.00 82.84  ? 311 THR CA  1 
2078 A . A CB  THR 1 260 C  ATOM   ? -12.589 21.450 -73.939 1.00 84.91  ? 311 THR CB  1 
2079 A . A OG1 THR 1 260 O  ATOM   ? -13.633 22.422 -74.069 1.00 92.18  ? 311 THR OG1 1 
2080 A . A CG2 THR 1 260 C  ATOM   ? -12.865 20.587 -72.711 1.00 80.20  ? 311 THR CG2 1 
2081 A . A C   THR 1 260 C  ATOM   ? -11.091 23.021 -72.598 1.00 78.20  ? 311 THR C   1 
2082 A . A O   THR 1 260 O  ATOM   ? -10.324 22.706 -71.690 1.00 71.53  ? 311 THR O   1 
2083 A . A N   THR 1 261 N  ATOM   ? -11.838 24.127 -72.565 1.00 77.05  ? 312 THR N   1 
2084 A . A CA  THR 1 261 C  ATOM   ? -11.816 25.050 -71.442 1.00 75.78  ? 312 THR CA  1 
2085 A . A CB  THR 1 261 C  ATOM   ? -12.729 26.252 -71.708 1.00 75.42  ? 312 THR CB  1 
2086 A . A OG1 THR 1 261 O  ATOM   ? -12.153 27.013 -72.769 1.00 77.90  ? 312 THR OG1 1 
2087 A . A CG2 THR 1 261 C  ATOM   ? -12.879 27.149 -70.469 1.00 74.91  ? 312 THR CG2 1 
2088 A . A C   THR 1 261 C  ATOM   ? -12.213 24.332 -70.163 1.00 75.00  ? 312 THR C   1 
2089 A . A O   THR 1 261 O  ATOM   ? -11.551 24.471 -69.127 1.00 70.59  ? 312 THR O   1 
2090 A . A N   PHE 1 262 N  ATOM   ? -13.282 23.535 -70.258 1.00 78.42  ? 313 PHE N   1 
2091 A . A CA  PHE 1 262 C  ATOM   ? -13.763 22.734 -69.144 1.00 78.52  ? 313 PHE CA  1 
2092 A . A CB  PHE 1 262 C  ATOM   ? -15.076 22.015 -69.502 1.00 78.67  ? 313 PHE CB  1 
2093 A . A CG  PHE 1 262 C  ATOM   ? -15.640 21.226 -68.358 1.00 79.75  ? 313 PHE CG  1 
2094 A . A CD1 PHE 1 262 C  ATOM   ? -16.235 21.875 -67.280 1.00 80.58  ? 313 PHE CD1 1 
2095 A . A CE1 PHE 1 262 C  ATOM   ? -16.724 21.150 -66.203 1.00 81.00  ? 313 PHE CE1 1 
2096 A . A CZ  PHE 1 262 C  ATOM   ? -16.605 19.770 -66.189 1.00 78.08  ? 313 PHE CZ  1 
2097 A . A CE2 PHE 1 262 C  ATOM   ? -16.001 19.118 -67.252 1.00 77.20  ? 313 PHE CE2 1 
2098 A . A CD2 PHE 1 262 C  ATOM   ? -15.512 19.844 -68.321 1.00 77.75  ? 313 PHE CD2 1 
2099 A . A C   PHE 1 262 C  ATOM   ? -12.697 21.738 -68.616 1.00 72.61  ? 313 PHE C   1 
2100 A . A O   PHE 1 262 O  ATOM   ? -12.550 21.598 -67.404 1.00 73.24  ? 313 PHE O   1 
2101 A . A N   GLN 1 263 N  ATOM   ? -11.958 21.093 -69.532 1.00 69.27  ? 314 GLN N   1 
2102 A . A CA  GLN 1 263 C  ATOM   ? -10.873 20.140 -69.217 1.00 70.50  ? 314 GLN CA  1 
2103 A . A CB  GLN 1 263 C  ATOM   ? -10.294 19.502 -70.492 1.00 76.18  ? 314 GLN CB  1 
2104 A . A CG  GLN 1 263 C  ATOM   ? -9.096  18.564 -70.295 1.00 86.05  ? 314 GLN CG  1 
2105 A . A CD  GLN 1 263 C  ATOM   ? -7.741  19.266 -70.104 1.00 97.18  ? 314 GLN CD  1 
2106 A . A OE1 GLN 1 263 O  ATOM   ? -7.295  20.054 -70.957 1.00 103.68 ? 314 GLN OE1 1 
2107 A . A NE2 GLN 1 263 N  ATOM   ? -7.062  18.954 -68.985 1.00 97.97  ? 314 GLN NE2 1 
2108 A . A C   GLN 1 263 C  ATOM   ? -9.745  20.836 -68.470 1.00 65.22  ? 314 GLN C   1 
2109 A . A O   GLN 1 263 O  ATOM   ? -9.280  20.352 -67.440 1.00 61.25  ? 314 GLN O   1 
2110 A . A N   THR 1 264 N  ATOM   ? -9.295  21.964 -69.029 1.00 62.32  ? 315 THR N   1 
2111 A . A CA  THR 1 264 C  ATOM   ? -8.220  22.757 -68.468 1.00 61.10  ? 315 THR CA  1 
2112 A . A CB  THR 1 264 C  ATOM   ? -7.823  23.892 -69.427 1.00 63.37  ? 315 THR CB  1 
2113 A . A OG1 THR 1 264 O  ATOM   ? -7.143  23.315 -70.547 1.00 68.39  ? 315 THR OG1 1 
2114 A . A CG2 THR 1 264 C  ATOM   ? -6.889  24.874 -68.754 1.00 63.49  ? 315 THR CG2 1 
2115 A . A C   THR 1 264 C  ATOM   ? -8.618  23.296 -67.094 1.00 56.48  ? 315 THR C   1 
2116 A . A O   THR 1 264 O  ATOM   ? -7.887  23.104 -66.115 1.00 53.83  ? 315 THR O   1 
2117 A . A N   VAL 1 265 N  ATOM   ? -9.794  23.922 -67.017 1.00 52.55  ? 316 VAL N   1 
2118 A . A CA  VAL 1 265 C  ATOM   ? -10.241 24.508 -65.768 1.00 53.44  ? 316 VAL CA  1 
2119 A . A CB  VAL 1 265 C  ATOM   ? -11.506 25.344 -65.955 1.00 54.29  ? 316 VAL CB  1 
2120 A . A CG1 VAL 1 265 C  ATOM   ? -12.002 25.851 -64.617 1.00 54.19  ? 316 VAL CG1 1 
2121 A . A CG2 VAL 1 265 C  ATOM   ? -11.196 26.516 -66.850 1.00 56.93  ? 316 VAL CG2 1 
2122 A . A C   VAL 1 265 C  ATOM   ? -10.464 23.456 -64.687 1.00 50.12  ? 316 VAL C   1 
2123 A . A O   VAL 1 265 O  ATOM   ? -10.007 23.603 -63.560 1.00 49.17  ? 316 VAL O   1 
2124 A . A N   SER 1 266 N  ATOM   ? -11.141 22.363 -65.042 1.00 51.08  ? 317 SER N   1 
2125 A . A CA  SER 1 266 C  ATOM   ? -11.424 21.313 -64.069 1.00 47.68  ? 317 SER CA  1 
2126 A . A CB  SER 1 266 C  ATOM   ? -12.378 20.294 -64.671 1.00 49.44  ? 317 SER CB  1 
2127 A . A OG  SER 1 266 O  ATOM   ? -11.791 19.706 -65.804 1.00 53.59  ? 317 SER OG  1 
2128 A . A C   SER 1 266 C  ATOM   ? -10.122 20.686 -63.534 1.00 43.35  ? 317 SER C   1 
2129 A . A O   SER 1 266 O  ATOM   ? -10.014 20.374 -62.351 1.00 41.92  ? 317 SER O   1 
2130 A . A N   TRP 1 267 N  ATOM   ? -9.113  20.553 -64.402 1.00 42.50  ? 318 TRP N   1 
2131 A . A CA  TRP 1 267 C  ATOM   ? -7.815  19.996 -64.029 1.00 41.62  ? 318 TRP CA  1 
2132 A . A CB  TRP 1 267 C  ATOM   ? -6.902  19.916 -65.256 1.00 43.71  ? 318 TRP CB  1 
2133 A . A CG  TRP 1 267 C  ATOM   ? -5.484  19.477 -64.986 1.00 43.83  ? 318 TRP CG  1 
2134 A . A CD1 TRP 1 267 C  ATOM   ? -4.373  20.244 -65.071 1.00 46.07  ? 318 TRP CD1 1 
2135 A . A NE1 TRP 1 267 N  ATOM   ? -3.262  19.509 -64.784 1.00 45.50  ? 318 TRP NE1 1 
2136 A . A CE2 TRP 1 267 C  ATOM   ? -3.635  18.232 -64.495 1.00 44.55  ? 318 TRP CE2 1 
2137 A . A CD2 TRP 1 267 C  ATOM   ? -5.035  18.172 -64.618 1.00 44.39  ? 318 TRP CD2 1 
2138 A . A CE3 TRP 1 267 C  ATOM   ? -5.677  16.962 -64.375 1.00 43.29  ? 318 TRP CE3 1 
2139 A . A CZ3 TRP 1 267 C  ATOM   ? -4.911  15.869 -64.025 1.00 44.22  ? 318 TRP CZ3 1 
2140 A . A CH2 TRP 1 267 C  ATOM   ? -3.523  15.951 -63.922 1.00 43.16  ? 318 TRP CH2 1 
2141 A . A CZ2 TRP 1 267 C  ATOM   ? -2.863  17.128 -64.147 1.00 44.82  ? 318 TRP CZ2 1 
2142 A . A C   TRP 1 267 C  ATOM   ? -7.144  20.816 -62.937 1.00 40.89  ? 318 TRP C   1 
2143 A . A O   TRP 1 267 O  ATOM   ? -6.744  20.284 -61.900 1.00 36.88  ? 318 TRP O   1 
2144 A . A N   HIS 1 268 N  ATOM   ? -7.022  22.128 -63.172 1.00 41.53  ? 319 HIS N   1 
2145 A . A CA  HIS 1 268 C  ATOM   ? -6.434  23.005 -62.175 1.00 41.75  ? 319 HIS CA  1 
2146 A . A CB  HIS 1 268 C  ATOM   ? -6.186  24.391 -62.764 1.00 42.61  ? 319 HIS CB  1 
2147 A . A CG  HIS 1 268 C  ATOM   ? -5.136  24.348 -63.808 1.00 44.46  ? 319 HIS CG  1 
2148 A . A ND1 HIS 1 268 N  ATOM   ? -3.817  24.116 -63.499 1.00 44.55  ? 319 HIS ND1 1 
2149 A . A CE1 HIS 1 268 C  ATOM   ? -3.114  24.051 -64.617 1.00 46.97  ? 319 HIS CE1 1 
2150 A . A NE2 HIS 1 268 N  ATOM   ? -3.941  24.179 -65.638 1.00 47.93  ? 319 HIS NE2 1 
2151 A . A CD2 HIS 1 268 C  ATOM   ? -5.215  24.350 -65.159 1.00 46.68  ? 319 HIS CD2 1 
2152 A . A C   HIS 1 268 C  ATOM   ? -7.246  23.057 -60.905 1.00 42.10  ? 319 HIS C   1 
2153 A . A O   HIS 1 268 O  ATOM   ? -6.675  23.086 -59.821 1.00 41.27  ? 319 HIS O   1 
2154 A . A N   PHE 1 269 N  ATOM   ? -8.576  23.011 -61.042 1.00 44.25  ? 320 PHE N   1 
2155 A . A CA  PHE 1 269 C  ATOM   ? -9.444  22.964 -59.891 1.00 44.73  ? 320 PHE CA  1 
2156 A . A CB  PHE 1 269 C  ATOM   ? -10.918 23.069 -60.284 1.00 49.94  ? 320 PHE CB  1 
2157 A . A CG  PHE 1 269 C  ATOM   ? -11.798 23.339 -59.114 1.00 58.69  ? 320 PHE CG  1 
2158 A . A CD1 PHE 1 269 C  ATOM   ? -12.025 24.642 -58.688 1.00 61.84  ? 320 PHE CD1 1 
2159 A . A CE1 PHE 1 269 C  ATOM   ? -12.797 24.893 -57.562 1.00 64.75  ? 320 PHE CE1 1 
2160 A . A CZ  PHE 1 269 C  ATOM   ? -13.344 23.852 -56.840 1.00 62.08  ? 320 PHE CZ  1 
2161 A . A CE2 PHE 1 269 C  ATOM   ? -13.118 22.554 -57.243 1.00 67.35  ? 320 PHE CE2 1 
2162 A . A CD2 PHE 1 269 C  ATOM   ? -12.332 22.292 -58.367 1.00 63.58  ? 320 PHE CD2 1 
2163 A . A C   PHE 1 269 C  ATOM   ? -9.171  21.711 -59.045 1.00 42.49  ? 320 PHE C   1 
2164 A . A O   PHE 1 269 O  ATOM   ? -9.039  21.802 -57.806 1.00 41.08  ? 320 PHE O   1 
2165 A . A N   CYS 1 270 N  ATOM   ? -9.052  20.552 -59.709 1.00 39.00  ? 321 CYS N   1 
2166 A . A CA  CYS 1 270 C  ATOM   ? -8.761  19.318 -59.009 1.00 39.35  ? 321 CYS CA  1 
2167 A . A CB  CYS 1 270 C  ATOM   ? -8.883  18.108 -59.952 1.00 40.90  ? 321 CYS CB  1 
2168 A . A SG  CYS 1 270 S  ATOM   ? -10.624 17.856 -60.444 1.00 45.24  ? 321 CYS SG  1 
2169 A . A C   CYS 1 270 C  ATOM   ? -7.391  19.380 -58.337 1.00 37.41  ? 321 CYS C   1 
2170 A . A O   CYS 1 270 O  ATOM   ? -7.225  18.931 -57.198 1.00 35.67  ? 321 CYS O   1 
2171 A . A N   ILE 1 271 N  ATOM   ? -6.402  19.960 -59.025 1.00 36.81  ? 322 ILE N   1 
2172 A . A CA  ILE 1 271 C  ATOM   ? -5.090  20.134 -58.418 1.00 37.23  ? 322 ILE CA  1 
2173 A . A CB  ILE 1 271 C  ATOM   ? -4.112  20.809 -59.386 1.00 40.80  ? 322 ILE CB  1 
2174 A . A CG1 ILE 1 271 C  ATOM   ? -3.753  19.858 -60.513 1.00 42.24  ? 322 ILE CG1 1 
2175 A . A CD1 ILE 1 271 C  ATOM   ? -2.915  20.501 -61.581 1.00 42.77  ? 322 ILE CD1 1 
2176 A . A CG2 ILE 1 271 C  ATOM   ? -2.836  21.217 -58.657 1.00 43.56  ? 322 ILE CG2 1 
2177 A . A C   ILE 1 271 C  ATOM   ? -5.205  20.972 -57.125 1.00 37.98  ? 322 ILE C   1 
2178 A . A O   ILE 1 271 O  ATOM   ? -4.635  20.620 -56.076 1.00 34.57  ? 322 ILE O   1 
2179 A . A N   ALA 1 272 N  ATOM   ? -5.923  22.100 -57.227 1.00 39.17  ? 323 ALA N   1 
2180 A . A CA  ALA 1 272 C  ATOM   ? -6.093  23.005 -56.098 1.00 41.62  ? 323 ALA CA  1 
2181 A . A CB  ALA 1 272 C  ATOM   ? -6.834  24.278 -56.500 1.00 40.39  ? 323 ALA CB  1 
2182 A . A C   ALA 1 272 C  ATOM   ? -6.794  22.336 -54.922 1.00 41.65  ? 323 ALA C   1 
2183 A . A O   ALA 1 272 O  ATOM   ? -6.427  22.569 -53.783 1.00 40.41  ? 323 ALA O   1 
2184 A . A N   LEU 1 273 N  ATOM   ? -7.788  21.495 -55.219 1.00 42.93  ? 324 LEU N   1 
2185 A . A CA  LEU 1 273 C  ATOM   ? -8.491  20.723 -54.186 1.00 43.56  ? 324 LEU CA  1 
2186 A . A CB  LEU 1 273 C  ATOM   ? -9.566  19.836 -54.790 1.00 43.44  ? 324 LEU CB  1 
2187 A . A CG  LEU 1 273 C  ATOM   ? -10.894 20.553 -54.969 1.00 46.19  ? 324 LEU CG  1 
2188 A . A CD1 LEU 1 273 C  ATOM   ? -11.894 19.544 -55.527 1.00 49.79  ? 324 LEU CD1 1 
2189 A . A CD2 LEU 1 273 C  ATOM   ? -11.408 21.128 -53.657 1.00 46.54  ? 324 LEU CD2 1 
2190 A . A C   LEU 1 273 C  ATOM   ? -7.557  19.888 -53.341 1.00 38.96  ? 324 LEU C   1 
2191 A . A O   LEU 1 273 O  ATOM   ? -7.710  19.836 -52.130 1.00 38.30  ? 324 LEU O   1 
2192 A . A N   GLY 1 274 N  ATOM   ? -6.555  19.274 -53.978 1.00 40.39  ? 325 GLY N   1 
2193 A . A CA  GLY 1 274 C  ATOM   ? -5.535  18.505 -53.276 1.00 38.68  ? 325 GLY CA  1 
2194 A . A C   GLY 1 274 C  ATOM   ? -4.792  19.352 -52.248 1.00 35.62  ? 325 GLY C   1 
2195 A . A O   GLY 1 274 O  ATOM   ? -4.534  18.944 -51.110 1.00 38.26  ? 325 GLY O   1 
2196 A . A N   TYR 1 275 N  ATOM   ? -4.410  20.555 -52.661 1.00 36.99  ? 326 TYR N   1 
2197 A . A CA  TYR 1 275 C  ATOM   ? -3.696  21.463 -51.790 1.00 37.36  ? 326 TYR CA  1 
2198 A . A CB  TYR 1 275 C  ATOM   ? -2.961  22.514 -52.631 1.00 38.61  ? 326 TYR CB  1 
2199 A . A CG  TYR 1 275 C  ATOM   ? -1.842  21.841 -53.414 1.00 35.97  ? 326 TYR CG  1 
2200 A . A CD1 TYR 1 275 C  ATOM   ? -0.625  21.583 -52.827 1.00 36.30  ? 326 TYR CD1 1 
2201 A . A CE1 TYR 1 275 C  ATOM   ? 0.376   20.962 -53.526 1.00 36.30  ? 326 TYR CE1 1 
2202 A . A CZ  TYR 1 275 C  ATOM   ? 0.159   20.587 -54.830 1.00 35.52  ? 326 TYR CZ  1 
2203 A . A OH  TYR 1 275 O  ATOM   ? 1.139   19.941 -55.559 1.00 35.67  ? 326 TYR OH  1 
2204 A . A CE2 TYR 1 275 C  ATOM   ? -1.036  20.848 -55.410 1.00 35.41  ? 326 TYR CE2 1 
2205 A . A CD2 TYR 1 275 C  ATOM   ? -2.025  21.449 -54.696 1.00 35.32  ? 326 TYR CD2 1 
2206 A . A C   TYR 1 275 C  ATOM   ? -4.589  22.094 -50.711 1.00 39.31  ? 326 TYR C   1 
2207 A . A O   TYR 1 275 O  ATOM   ? -4.066  22.558 -49.685 1.00 40.00  ? 326 TYR O   1 
2208 A A A N   THR 1 276 N  ATOM   ? -5.908  22.084 -50.955 0.62 36.67  ? 327 THR N   1 
2209 A B A N   THR 1 276 N  ATOM   ? -5.912  22.114 -50.932 0.38 39.23  ? 327 THR N   1 
2210 A A A CA  THR 1 276 C  ATOM   ? -6.916  22.573 -50.013 0.62 38.67  ? 327 THR CA  1 
2211 A B A CA  THR 1 276 C  ATOM   ? -6.847  22.625 -49.924 0.38 41.79  ? 327 THR CA  1 
2212 A A A CB  THR 1 276 C  ATOM   ? -8.295  22.736 -50.710 0.62 38.39  ? 327 THR CB  1 
2213 A B A CB  THR 1 276 C  ATOM   ? -8.275  22.851 -50.451 0.38 43.80  ? 327 THR CB  1 
2214 A A A OG1 THR 1 276 O  ATOM   ? -8.157  23.633 -51.819 0.62 38.96  ? 327 THR OG1 1 
2215 A B A OG1 THR 1 276 O  ATOM   ? -8.879  21.587 -50.740 0.38 45.88  ? 327 THR OG1 1 
2216 A A A CG2 THR 1 276 C  ATOM   ? -9.366  23.291 -49.768 0.62 38.05  ? 327 THR CG2 1 
2217 A B A CG2 THR 1 276 C  ATOM   ? -8.273  23.752 -51.675 0.38 44.93  ? 327 THR CG2 1 
2218 A A A C   THR 1 276 C  ATOM   ? -7.014  21.689 -48.768 0.62 37.26  ? 327 THR C   1 
2219 A B A C   THR 1 276 C  ATOM   ? -6.960  21.703 -48.725 0.38 39.42  ? 327 THR C   1 
2220 A A A O   THR 1 276 O  ATOM   ? -7.380  22.145 -47.687 0.62 39.06  ? 327 THR O   1 
2221 A B A O   THR 1 276 O  ATOM   ? -7.326  22.139 -47.634 0.38 40.49  ? 327 THR O   1 
2222 A . A N   ASN 1 277 N  ATOM   ? -6.645  20.421 -48.919 1.00 38.06  ? 328 ASN N   1 
2223 A . A CA  ASN 1 277 C  ATOM   ? -6.544  19.510 -47.801 1.00 37.79  ? 328 ASN CA  1 
2224 A . A CB  ASN 1 277 C  ATOM   ? -6.152  18.085 -48.261 1.00 38.49  ? 328 ASN CB  1 
2225 A . A CG  ASN 1 277 C  ATOM   ? -6.384  17.050 -47.184 1.00 39.14  ? 328 ASN CG  1 
2226 A . A OD1 ASN 1 277 O  ATOM   ? -5.432  16.418 -46.685 1.00 42.24  ? 328 ASN OD1 1 
2227 A . A ND2 ASN 1 277 N  ATOM   ? -7.650  16.892 -46.785 1.00 36.59  ? 328 ASN ND2 1 
2228 A . A C   ASN 1 277 C  ATOM   ? -5.517  20.068 -46.801 1.00 39.63  ? 328 ASN C   1 
2229 A . A O   ASN 1 277 O  ATOM   ? -5.750  20.056 -45.590 1.00 38.96  ? 328 ASN O   1 
2230 A . A N   SER 1 278 N  ATOM   ? -4.393  20.569 -47.327 1.00 39.01  ? 329 SER N   1 
2231 A . A CA  SER 1 278 C  ATOM   ? -3.352  21.166 -46.520 1.00 41.55  ? 329 SER CA  1 
2232 A . A CB  SER 1 278 C  ATOM   ? -2.087  21.417 -47.350 1.00 43.48  ? 329 SER CB  1 
2233 A . A OG  SER 1 278 O  ATOM   ? -1.499  20.192 -47.711 1.00 42.71  ? 329 SER OG  1 
2234 A . A C   SER 1 278 C  ATOM   ? -3.810  22.455 -45.840 1.00 43.93  ? 329 SER C   1 
2235 A . A O   SER 1 278 O  ATOM   ? -3.336  22.759 -44.752 1.00 43.97  ? 329 SER O   1 
2236 A . A N   CYS 1 279 N  ATOM   ? -4.723  23.192 -46.492 1.00 42.74  ? 330 CYS N   1 
2237 A . A CA  CYS 1 279 C  ATOM   ? -5.382  24.356 -45.912 1.00 44.80  ? 330 CYS CA  1 
2238 A . A CB  CYS 1 279 C  ATOM   ? -6.170  25.124 -46.962 1.00 47.90  ? 330 CYS CB  1 
2239 A . A SG  CYS 1 279 S  ATOM   ? -5.140  25.782 -48.277 1.00 48.13  ? 330 CYS SG  1 
2240 A . A C   CYS 1 279 C  ATOM   ? -6.364  24.034 -44.794 1.00 46.81  ? 330 CYS C   1 
2241 A . A O   CYS 1 279 O  ATOM   ? -6.528  24.835 -43.893 1.00 40.95  ? 330 CYS O   1 
2242 A . A N   LEU 1 280 N  ATOM   ? -7.045  22.882 -44.879 1.00 42.45  ? 331 LEU N   1 
2243 A . A CA  LEU 1 280 C  ATOM   ? -8.067  22.543 -43.896 1.00 43.49  ? 331 LEU CA  1 
2244 A . A CB  LEU 1 280 C  ATOM   ? -9.249  21.835 -44.549 1.00 42.21  ? 331 LEU CB  1 
2245 A . A CG  LEU 1 280 C  ATOM   ? -9.989  22.693 -45.568 1.00 45.29  ? 331 LEU CG  1 
2246 A . A CD1 LEU 1 280 C  ATOM   ? -10.964 21.807 -46.323 1.00 44.88  ? 331 LEU CD1 1 
2247 A . A CD2 LEU 1 280 C  ATOM   ? -10.717 23.875 -44.947 1.00 47.85  ? 331 LEU CD2 1 
2248 A . A C   LEU 1 280 C  ATOM   ? -7.514  21.727 -42.716 1.00 41.91  ? 331 LEU C   1 
2249 A . A O   LEU 1 280 O  ATOM   ? -8.054  21.796 -41.625 1.00 42.13  ? 331 LEU O   1 
2250 A . A N   ASN 1 281 N  ATOM   ? -6.424  20.986 -42.940 1.00 38.31  ? 332 ASN N   1 
2251 A . A CA  ASN 1 281 C  ATOM   ? -5.785  20.211 -41.869 1.00 41.00  ? 332 ASN CA  1 
2252 A . A CB  ASN 1 281 C  ATOM   ? -4.530  19.516 -42.374 1.00 38.26  ? 332 ASN CB  1 
2253 A . A CG  ASN 1 281 C  ATOM   ? -4.867  18.297 -43.200 1.00 39.64  ? 332 ASN CG  1 
2254 A . A OD1 ASN 1 281 O  ATOM   ? -6.024  17.864 -43.207 1.00 42.02  ? 332 ASN OD1 1 
2255 A . A ND2 ASN 1 281 N  ATOM   ? -3.895  17.774 -43.928 1.00 36.30  ? 332 ASN ND2 1 
2256 A . A C   ASN 1 281 C  ATOM   ? -5.509  20.971 -40.571 1.00 44.99  ? 332 ASN C   1 
2257 A . A O   ASN 1 281 O  ATOM   ? -5.752  20.435 -39.496 1.00 44.83  ? 332 ASN O   1 
2258 A . A N   PRO 1 282 N  ATOM   ? -5.021  22.238 -40.632 1.00 44.39  ? 333 PRO N   1 
2259 A . A CA  PRO 1 282 C  ATOM   ? -4.878  23.071 -39.440 1.00 45.84  ? 333 PRO CA  1 
2260 A . A CB  PRO 1 282 C  ATOM   ? -4.463  24.431 -40.014 1.00 49.33  ? 333 PRO CB  1 
2261 A . A CG  PRO 1 282 C  ATOM   ? -3.825  24.108 -41.305 1.00 47.62  ? 333 PRO CG  1 
2262 A . A CD  PRO 1 282 C  ATOM   ? -4.524  22.902 -41.845 1.00 44.65  ? 333 PRO CD  1 
2263 A . A C   PRO 1 282 C  ATOM   ? -6.167  23.252 -38.665 1.00 46.11  ? 333 PRO C   1 
2264 A . A O   PRO 1 282 O  ATOM   ? -6.124  23.327 -37.440 1.00 48.56  ? 333 PRO O   1 
2265 A . A N   VAL 1 283 N  ATOM   ? -7.296  23.371 -39.372 1.00 43.85  ? 334 VAL N   1 
2266 A . A CA  VAL 1 283 C  ATOM   ? -8.551  23.529 -38.704 1.00 43.97  ? 334 VAL CA  1 
2267 A . A CB  VAL 1 283 C  ATOM   ? -9.689  23.920 -39.644 1.00 48.95  ? 334 VAL CB  1 
2268 A . A CG1 VAL 1 283 C  ATOM   ? -10.985 24.051 -38.846 1.00 50.78  ? 334 VAL CG1 1 
2269 A . A CG2 VAL 1 283 C  ATOM   ? -9.386  25.255 -40.322 1.00 54.22  ? 334 VAL CG2 1 
2270 A . A C   VAL 1 283 C  ATOM   ? -8.882  22.215 -38.018 1.00 45.70  ? 334 VAL C   1 
2271 A . A O   VAL 1 283 O  ATOM   ? -9.157  22.196 -36.807 1.00 45.73  ? 334 VAL O   1 
2272 A . A N   LEU 1 284 N  ATOM   ? -8.802  21.121 -38.794 1.00 42.67  ? 335 LEU N   1 
2273 A . A CA  LEU 1 284 C  ATOM   ? -9.291  19.817 -38.396 1.00 42.29  ? 335 LEU CA  1 
2274 A . A CB  LEU 1 284 C  ATOM   ? -9.359  18.864 -39.584 1.00 44.74  ? 335 LEU CB  1 
2275 A . A CG  LEU 1 284 C  ATOM   ? -10.348 19.218 -40.706 1.00 49.79  ? 335 LEU CG  1 
2276 A . A CD1 LEU 1 284 C  ATOM   ? -10.238 18.215 -41.835 1.00 52.88  ? 335 LEU CD1 1 
2277 A . A CD2 LEU 1 284 C  ATOM   ? -11.768 19.259 -40.180 1.00 53.75  ? 335 LEU CD2 1 
2278 A . A C   LEU 1 284 C  ATOM   ? -8.474  19.213 -37.297 1.00 40.49  ? 335 LEU C   1 
2279 A . A O   LEU 1 284 O  ATOM   ? -9.038  18.688 -36.382 1.00 41.54  ? 335 LEU O   1 
2280 A . A N   TYR 1 285 N  ATOM   ? -7.145  19.345 -37.372 1.00 37.91  ? 336 TYR N   1 
2281 A . A CA  TYR 1 285 C  ATOM   ? -6.242  18.632 -36.500 1.00 37.35  ? 336 TYR CA  1 
2282 A . A CB  TYR 1 285 C  ATOM   ? -5.276  17.844 -37.356 1.00 39.44  ? 336 TYR CB  1 
2283 A . A CG  TYR 1 285 C  ATOM   ? -5.945  16.775 -38.181 1.00 37.61  ? 336 TYR CG  1 
2284 A . A CD1 TYR 1 285 C  ATOM   ? -6.344  15.564 -37.601 1.00 41.23  ? 336 TYR CD1 1 
2285 A . A CE1 TYR 1 285 C  ATOM   ? -6.943  14.555 -38.365 1.00 38.64  ? 336 TYR CE1 1 
2286 A . A CZ  TYR 1 285 C  ATOM   ? -7.140  14.774 -39.711 1.00 36.93  ? 336 TYR CZ  1 
2287 A . A OH  TYR 1 285 O  ATOM   ? -7.760  13.865 -40.483 1.00 35.86  ? 336 TYR OH  1 
2288 A . A CE2 TYR 1 285 C  ATOM   ? -6.773  15.984 -40.299 1.00 37.49  ? 336 TYR CE2 1 
2289 A . A CD2 TYR 1 285 C  ATOM   ? -6.163  16.962 -39.531 1.00 37.05  ? 336 TYR CD2 1 
2290 A . A C   TYR 1 285 C  ATOM   ? -5.456  19.457 -35.473 1.00 41.31  ? 336 TYR C   1 
2291 A . A O   TYR 1 285 O  ATOM   ? -4.861  18.894 -34.574 1.00 45.42  ? 336 TYR O   1 
2292 A . A N   ALA 1 286 N  ATOM   ? -5.450  20.787 -35.614 1.00 41.39  ? 337 ALA N   1 
2293 A . A CA  ALA 1 286 C  ATOM   ? -4.823  21.666 -34.651 1.00 42.30  ? 337 ALA CA  1 
2294 A . A CB  ALA 1 286 C  ATOM   ? -3.819  22.598 -35.347 1.00 43.44  ? 337 ALA CB  1 
2295 A . A C   ALA 1 286 C  ATOM   ? -5.884  22.454 -33.914 1.00 44.36  ? 337 ALA C   1 
2296 A . A O   ALA 1 286 O  ATOM   ? -6.102  22.258 -32.716 1.00 44.62  ? 337 ALA O   1 
2297 A . A N   PHE 1 287 N  ATOM   ? -6.537  23.375 -34.626 1.00 46.35  ? 338 PHE N   1 
2298 A . A CA  PHE 1 287 C  ATOM   ? -7.429  24.335 -33.997 1.00 50.79  ? 338 PHE CA  1 
2299 A . A CB  PHE 1 287 C  ATOM   ? -7.848  25.435 -34.980 1.00 56.11  ? 338 PHE CB  1 
2300 A . A CG  PHE 1 287 C  ATOM   ? -6.700  26.346 -35.360 1.00 62.43  ? 338 PHE CG  1 
2301 A . A CD1 PHE 1 287 C  ATOM   ? -6.068  27.121 -34.395 1.00 70.98  ? 338 PHE CD1 1 
2302 A . A CE1 PHE 1 287 C  ATOM   ? -5.001  27.938 -34.729 1.00 74.29  ? 338 PHE CE1 1 
2303 A . A CZ  PHE 1 287 C  ATOM   ? -4.556  27.982 -36.040 1.00 68.84  ? 338 PHE CZ  1 
2304 A . A CE2 PHE 1 287 C  ATOM   ? -5.184  27.240 -37.012 1.00 63.79  ? 338 PHE CE2 1 
2305 A . A CD2 PHE 1 287 C  ATOM   ? -6.243  26.417 -36.670 1.00 66.48  ? 338 PHE CD2 1 
2306 A . A C   PHE 1 287 C  ATOM   ? -8.624  23.675 -33.332 1.00 51.69  ? 338 PHE C   1 
2307 A . A O   PHE 1 287 O  ATOM   ? -9.156  24.208 -32.381 1.00 52.41  ? 338 PHE O   1 
2308 A . A N   LEU 1 288 N  ATOM   ? -9.007  22.480 -33.798 1.00 53.27  ? 339 LEU N   1 
2309 A . A CA  LEU 1 288 C  ATOM   ? -10.059 21.708 -33.146 1.00 52.52  ? 339 LEU CA  1 
2310 A . A CB  LEU 1 288 C  ATOM   ? -10.963 21.099 -34.197 1.00 53.89  ? 339 LEU CB  1 
2311 A . A CG  LEU 1 288 C  ATOM   ? -11.814 22.156 -34.917 1.00 55.68  ? 339 LEU CG  1 
2312 A . A CD1 LEU 1 288 C  ATOM   ? -12.652 21.468 -35.979 1.00 56.35  ? 339 LEU CD1 1 
2313 A . A CD2 LEU 1 288 C  ATOM   ? -12.694 22.958 -33.967 1.00 56.72  ? 339 LEU CD2 1 
2314 A . A C   LEU 1 288 C  ATOM   ? -9.557  20.627 -32.177 1.00 53.14  ? 339 LEU C   1 
2315 A . A O   LEU 1 288 O  ATOM   ? -10.353 19.953 -31.560 1.00 56.59  ? 339 LEU O   1 
2316 A . A N   ASP 1 289 N  ATOM   ? -8.236  20.473 -32.044 1.00 52.49  ? 340 ASP N   1 
2317 A . A CA  ASP 1 289 C  ATOM   ? -7.656  19.568 -31.054 1.00 49.17  ? 340 ASP CA  1 
2318 A . A CB  ASP 1 289 C  ATOM   ? -6.146  19.420 -31.246 1.00 50.62  ? 340 ASP CB  1 
2319 A . A CG  ASP 1 289 C  ATOM   ? -5.486  18.591 -30.117 1.00 51.39  ? 340 ASP CG  1 
2320 A . A OD1 ASP 1 289 O  ATOM   ? -5.442  17.338 -30.223 1.00 51.93  ? 340 ASP OD1 1 
2321 A . A OD2 ASP 1 289 O  ATOM   ? -5.067  19.204 -29.112 1.00 49.91  ? 340 ASP OD2 1 
2322 A . A C   ASP 1 289 C  ATOM   ? -7.962  20.061 -29.640 1.00 55.76  ? 340 ASP C   1 
2323 A . A O   ASP 1 289 O  ATOM   ? -7.823  21.252 -29.339 1.00 55.05  ? 340 ASP O   1 
2324 A . A N   GLU 1 290 N  ATOM   ? -8.367  19.136 -28.762 1.00 60.35  ? 341 GLU N   1 
2325 A . A CA  GLU 1 290 C  ATOM   ? -8.785  19.469 -27.389 1.00 66.76  ? 341 GLU CA  1 
2326 A . A CB  GLU 1 290 C  ATOM   ? -9.018  18.191 -26.558 1.00 78.49  ? 341 GLU CB  1 
2327 A . A CG  GLU 1 290 C  ATOM   ? -10.320 17.456 -26.858 1.00 89.37  ? 341 GLU CG  1 
2328 A . A CD  GLU 1 290 C  ATOM   ? -11.566 18.283 -26.570 1.00 99.65  ? 341 GLU CD  1 
2329 A . A OE1 GLU 1 290 O  ATOM   ? -11.560 19.072 -25.600 1.00 107.62 ? 341 GLU OE1 1 
2330 A . A OE2 GLU 1 290 O  ATOM   ? -12.558 18.138 -27.319 1.00 112.14 ? 341 GLU OE2 1 
2331 A . A C   GLU 1 290 C  ATOM   ? -7.781  20.344 -26.649 1.00 59.33  ? 341 GLU C   1 
2332 A . A O   GLU 1 290 O  ATOM   ? -8.144  21.354 -26.094 1.00 59.23  ? 341 GLU O   1 
2333 A . A N   ASN 1 291 N  ATOM   ? -6.512  19.920 -26.628 1.00 54.68  ? 342 ASN N   1 
2334 A . A CA  ASN 1 291 C  ATOM   ? -5.492  20.609 -25.844 1.00 56.23  ? 342 ASN CA  1 
2335 A . A CB  ASN 1 291 C  ATOM   ? -4.317  19.684 -25.555 1.00 57.61  ? 342 ASN CB  1 
2336 A . A CG  ASN 1 291 C  ATOM   ? -4.690  18.532 -24.619 1.00 58.17  ? 342 ASN CG  1 
2337 A . A OD1 ASN 1 291 O  ATOM   ? -4.972  18.755 -23.453 1.00 59.35  ? 342 ASN OD1 1 
2338 A . A ND2 ASN 1 291 N  ATOM   ? -4.688  17.302 -25.136 1.00 56.87  ? 342 ASN ND2 1 
2339 A . A C   ASN 1 291 C  ATOM   ? -5.021  21.884 -26.546 1.00 56.95  ? 342 ASN C   1 
2340 A . A O   ASN 1 291 O  ATOM   ? -4.968  22.945 -25.936 1.00 53.90  ? 342 ASN O   1 
2341 A . A N   PHE 1 292 N  ATOM   ? -4.713  21.763 -27.843 1.00 56.28  ? 343 PHE N   1 
2342 A . A CA  PHE 1 292 C  ATOM   ? -4.220  22.872 -28.659 1.00 61.90  ? 343 PHE CA  1 
2343 A . A CB  PHE 1 292 C  ATOM   ? -3.991  22.417 -30.089 1.00 59.97  ? 343 PHE CB  1 
2344 A . A CG  PHE 1 292 C  ATOM   ? -3.386  23.458 -30.972 1.00 56.81  ? 343 PHE CG  1 
2345 A . A CD1 PHE 1 292 C  ATOM   ? -4.163  24.486 -31.495 1.00 58.02  ? 343 PHE CD1 1 
2346 A . A CE1 PHE 1 292 C  ATOM   ? -3.603  25.446 -32.328 1.00 57.81  ? 343 PHE CE1 1 
2347 A . A CZ  PHE 1 292 C  ATOM   ? -2.263  25.368 -32.651 1.00 53.98  ? 343 PHE CZ  1 
2348 A . A CE2 PHE 1 292 C  ATOM   ? -1.489  24.346 -32.133 1.00 55.07  ? 343 PHE CE2 1 
2349 A . A CD2 PHE 1 292 C  ATOM   ? -2.048  23.394 -31.306 1.00 55.10  ? 343 PHE CD2 1 
2350 A . A C   PHE 1 292 C  ATOM   ? -5.217  24.002 -28.648 1.00 64.68  ? 343 PHE C   1 
2351 A . A O   PHE 1 292 O  ATOM   ? -4.848  25.140 -28.472 1.00 68.61  ? 343 PHE O   1 
2352 A . A N   LYS 1 293 N  ATOM   ? -6.491  23.653 -28.842 1.00 70.10  ? 344 LYS N   1 
2353 A . A CA  LYS 1 293 C  ATOM   ? -7.607  24.570 -28.713 1.00 72.37  ? 344 LYS CA  1 
2354 A . A CB  LYS 1 293 C  ATOM   ? -8.900  23.797 -28.465 1.00 73.28  ? 344 LYS CB  1 
2355 A . A CG  LYS 1 293 C  ATOM   ? -10.173 24.567 -28.704 1.00 78.71  ? 344 LYS CG  1 
2356 A . A CD  LYS 1 293 C  ATOM   ? -11.371 23.679 -28.420 1.00 82.33  ? 344 LYS CD  1 
2357 A . A CE  LYS 1 293 C  ATOM   ? -11.713 22.799 -29.602 1.00 81.92  ? 344 LYS CE  1 
2358 A . A NZ  LYS 1 293 N  ATOM   ? -12.883 21.936 -29.293 1.00 88.57  ? 344 LYS NZ  1 
2359 A . A C   LYS 1 293 C  ATOM   ? -7.424  25.579 -27.596 1.00 75.45  ? 344 LYS C   1 
2360 A . A O   LYS 1 293 O  ATOM   ? -7.711  26.748 -27.791 1.00 81.05  ? 344 LYS O   1 
2361 A . A N   ARG 1 294 N  ATOM   ? -6.937  25.132 -26.433 1.00 84.58  ? 345 ARG N   1 
2362 A . A CA  ARG 1 294 C  ATOM   ? -6.951  25.954 -25.210 1.00 88.59  ? 345 ARG CA  1 
2363 A . A CB  ARG 1 294 C  ATOM   ? -6.744  25.070 -23.974 1.00 88.07  ? 345 ARG CB  1 
2364 A . A CG  ARG 1 294 C  ATOM   ? -7.979  24.267 -23.602 1.00 92.13  ? 345 ARG CG  1 
2365 A . A CD  ARG 1 294 C  ATOM   ? -7.775  23.477 -22.321 1.00 96.84  ? 345 ARG CD  1 
2366 A . A NE  ARG 1 294 N  ATOM   ? -6.656  22.548 -22.481 1.00 102.05 ? 345 ARG NE  1 
2367 A . A CZ  ARG 1 294 C  ATOM   ? -5.538  22.540 -21.754 1.00 100.45 ? 345 ARG CZ  1 
2368 A . A NH1 ARG 1 294 N  ATOM   ? -5.361  23.393 -20.748 1.00 106.74 ? 345 ARG NH1 1 
2369 A . A NH2 ARG 1 294 N  ATOM   ? -4.589  21.650 -22.029 1.00 95.48  ? 345 ARG NH2 1 
2370 A . A C   ARG 1 294 C  ATOM   ? -6.016  27.177 -25.151 1.00 95.32  ? 345 ARG C   1 
2371 A . A O   ARG 1 294 O  ATOM   ? -5.823  27.739 -24.083 1.00 97.80  ? 345 ARG O   1 
2372 A . A N   CYS 1 295 N  ATOM   ? -5.482  27.613 -26.298 1.00 107.86 ? 346 CYS N   1 
2373 A . A CA  CYS 1 295 C  ATOM   ? -4.651  28.824 -26.382 1.00 112.72 ? 346 CYS CA  1 
2374 A . A CB  CYS 1 295 C  ATOM   ? -3.179  28.412 -26.556 1.00 109.79 ? 346 CYS CB  1 
2375 A . A SG  CYS 1 295 S  ATOM   ? -2.736  26.824 -25.783 1.00 108.03 ? 346 CYS SG  1 
2376 A . A C   CYS 1 295 C  ATOM   ? -5.111  29.704 -27.549 1.00 114.65 ? 346 CYS C   1 
2377 A . A O   CYS 1 295 O  ATOM   ? -5.075  29.250 -28.690 1.00 120.27 ? 346 CYS O   1 
2378 A . A N   PHE 1 296 N  ATOM   ? -5.556  30.949 -27.293 1.00 121.23 ? 347 PHE N   1 
2379 A . A CA  PHE 1 296 C  ATOM   ? -5.587  31.579 -25.978 1.00 125.99 ? 347 PHE CA  1 
2380 A . A CB  PHE 1 296 C  ATOM   ? -5.500  33.134 -26.024 1.00 122.56 ? 347 PHE CB  1 
2381 A . A CG  PHE 1 296 C  ATOM   ? -5.529  33.736 -27.412 1.00 125.06 ? 347 PHE CG  1 
2382 A . A CD1 PHE 1 296 C  ATOM   ? -4.378  33.791 -28.193 1.00 123.91 ? 347 PHE CD1 1 
2383 A . A CE1 PHE 1 296 C  ATOM   ? -4.412  34.354 -29.462 1.00 124.39 ? 347 PHE CE1 1 
2384 A . A CZ  PHE 1 296 C  ATOM   ? -5.597  34.888 -29.958 1.00 118.07 ? 347 PHE CZ  1 
2385 A . A CE2 PHE 1 296 C  ATOM   ? -6.743  34.853 -29.191 1.00 116.55 ? 347 PHE CE2 1 
2386 A . A CD2 PHE 1 296 C  ATOM   ? -6.707  34.287 -27.923 1.00 123.84 ? 347 PHE CD2 1 
2387 A . A C   PHE 1 296 C  ATOM   ? -6.852  31.176 -25.220 1.00 126.59 ? 347 PHE C   1 
2388 A . A O   PHE 1 296 O  ATOM   ? -7.176  31.770 -24.187 1.00 122.83 ? 347 PHE O   1 
2389 A . A OXT PHE 1 296 O  ATOM   ? -7.580  30.264 -25.624 1.00 124.27 ? 347 PHE OXT 1 
2390 B . B N   GLN 2 1   N  ATOM   ? -21.563 5.500  -0.997  1.00 94.23  ? 3   GLN N   1 
2391 B . B CA  GLN 2 1   C  ATOM   ? -21.431 6.014  -2.395  1.00 90.36  ? 3   GLN CA  1 
2392 B . B CB  GLN 2 1   C  ATOM   ? -21.432 7.535  -2.365  1.00 88.25  ? 3   GLN CB  1 
2393 B . B CG  GLN 2 1   C  ATOM   ? -20.218 8.135  -1.672  1.00 88.40  ? 3   GLN CG  1 
2394 B . B CD  GLN 2 1   C  ATOM   ? -19.936 9.538  -2.165  1.00 88.56  ? 3   GLN CD  1 
2395 B . B OE1 GLN 2 1   O  ATOM   ? -20.784 10.146 -2.830  1.00 94.51  ? 3   GLN OE1 1 
2396 B . B NE2 GLN 2 1   N  ATOM   ? -18.751 10.061 -1.855  1.00 83.73  ? 3   GLN NE2 1 
2397 B . B C   GLN 2 1   C  ATOM   ? -20.174 5.446  -3.114  1.00 88.20  ? 3   GLN C   1 
2398 B . B O   GLN 2 1   O  ATOM   ? -19.788 4.314  -2.857  1.00 91.50  ? 3   GLN O   1 
2399 B . B N   VAL 2 2   N  ATOM   ? -19.555 6.245  -3.996  1.00 83.65  ? 4   VAL N   1 
2400 B . B CA  VAL 2 2   C  ATOM   ? -18.397 5.862  -4.815  1.00 75.94  ? 4   VAL CA  1 
2401 B . B CB  VAL 2 2   C  ATOM   ? -17.983 7.047  -5.715  1.00 73.66  ? 4   VAL CB  1 
2402 B . B CG1 VAL 2 2   C  ATOM   ? -16.612 6.828  -6.361  1.00 68.50  ? 4   VAL CG1 1 
2403 B . B CG2 VAL 2 2   C  ATOM   ? -19.061 7.300  -6.765  1.00 74.76  ? 4   VAL CG2 1 
2404 B . B C   VAL 2 2   C  ATOM   ? -17.169 5.394  -4.035  1.00 74.67  ? 4   VAL C   1 
2405 B . B O   VAL 2 2   O  ATOM   ? -16.767 6.031  -3.071  1.00 78.86  ? 4   VAL O   1 
2406 B . B N   GLN 2 3   N  ATOM   ? -16.561 4.295  -4.499  1.00 73.26  ? 5   GLN N   1 
2407 B . B CA  GLN 2 3   C  ATOM   ? -15.315 3.750  -3.957  1.00 72.08  ? 5   GLN CA  1 
2408 B . B CB  GLN 2 3   C  ATOM   ? -15.585 2.439  -3.221  1.00 80.84  ? 5   GLN CB  1 
2409 B . B CG  GLN 2 3   C  ATOM   ? -14.353 1.934  -2.485  1.00 84.70  ? 5   GLN CG  1 
2410 B . B CD  GLN 2 3   C  ATOM   ? -14.578 0.603  -1.807  1.00 93.24  ? 5   GLN CD  1 
2411 B . B OE1 GLN 2 3   O  ATOM   ? -15.509 0.444  -1.003  1.00 97.53  ? 5   GLN OE1 1 
2412 B . B NE2 GLN 2 3   N  ATOM   ? -13.714 -0.368 -2.120  1.00 92.75  ? 5   GLN NE2 1 
2413 B . B C   GLN 2 3   C  ATOM   ? -14.230 3.522  -5.041  1.00 65.72  ? 5   GLN C   1 
2414 B . B O   GLN 2 3   O  ATOM   ? -14.243 2.524  -5.757  1.00 60.95  ? 5   GLN O   1 
2415 B . B N   LEU 2 4   N  ATOM   ? -13.286 4.462  -5.139  1.00 59.65  ? 6   LEU N   1 
2416 B . B CA  LEU 2 4   C  ATOM   ? -12.184 4.372  -6.076  1.00 56.83  ? 6   LEU CA  1 
2417 B . B CB  LEU 2 4   C  ATOM   ? -11.636 5.768  -6.387  1.00 52.84  ? 6   LEU CB  1 
2418 B . B CG  LEU 2 4   C  ATOM   ? -12.687 6.736  -6.943  1.00 54.41  ? 6   LEU CG  1 
2419 B . B CD1 LEU 2 4   C  ATOM   ? -12.165 8.155  -7.080  1.00 53.94  ? 6   LEU CD1 1 
2420 B . B CD2 LEU 2 4   C  ATOM   ? -13.194 6.222  -8.283  1.00 54.88  ? 6   LEU CD2 1 
2421 B . B C   LEU 2 4   C  ATOM   ? -11.100 3.483  -5.487  1.00 60.60  ? 6   LEU C   1 
2422 B . B O   LEU 2 4   O  ATOM   ? -10.610 3.730  -4.381  1.00 66.59  ? 6   LEU O   1 
2423 B . B N   VAL 2 5   N  ATOM   ? -10.742 2.430  -6.226  1.00 62.03  ? 7   VAL N   1 
2424 B . B CA  VAL 2 5   C  ATOM   ? -9.653  1.543  -5.849  1.00 62.05  ? 7   VAL CA  1 
2425 B . B CB  VAL 2 5   C  ATOM   ? -10.028 0.045  -6.007  1.00 66.29  ? 7   VAL CB  1 
2426 B . B CG1 VAL 2 5   C  ATOM   ? -9.031  -0.833 -5.259  1.00 67.10  ? 7   VAL CG1 1 
2427 B . B CG2 VAL 2 5   C  ATOM   ? -11.437 -0.217 -5.486  1.00 70.13  ? 7   VAL CG2 1 
2428 B . B C   VAL 2 5   C  ATOM   ? -8.455  1.881  -6.726  1.00 56.99  ? 7   VAL C   1 
2429 B . B O   VAL 2 5   O  ATOM   ? -8.484  1.664  -7.928  1.00 53.19  ? 7   VAL O   1 
2430 B . B N   GLU 2 6   N  ATOM   ? -7.413  2.437  -6.106  1.00 57.98  ? 8   GLU N   1 
2431 B . B CA  GLU 2 6   C  ATOM   ? -6.155  2.716  -6.754  1.00 57.41  ? 8   GLU CA  1 
2432 B . B CB  GLU 2 6   C  ATOM   ? -5.566  3.961  -6.142  1.00 62.53  ? 8   GLU CB  1 
2433 B . B CG  GLU 2 6   C  ATOM   ? -6.414  5.202  -6.424  1.00 66.96  ? 8   GLU CG  1 
2434 B . B CD  GLU 2 6   C  ATOM   ? -6.478  6.170  -5.259  1.00 62.90  ? 8   GLU CD  1 
2435 B . B OE1 GLU 2 6   O  ATOM   ? -6.557  5.713  -4.101  1.00 67.77  ? 8   GLU OE1 1 
2436 B . B OE2 GLU 2 6   O  ATOM   ? -6.491  7.386  -5.513  1.00 54.21  ? 8   GLU OE2 1 
2437 B . B C   GLU 2 6   C  ATOM   ? -5.215  1.535  -6.555  1.00 59.13  ? 8   GLU C   1 
2438 B . B O   GLU 2 6   O  ATOM   ? -5.189  0.951  -5.475  1.00 62.87  ? 8   GLU O   1 
2439 B . B N   SER 2 7   N  ATOM   ? -4.476  1.163  -7.608  1.00 51.57  ? 9   SER N   1 
2440 B . B CA  SER 2 7   C  ATOM   ? -3.463  0.116  -7.531  1.00 52.80  ? 9   SER CA  1 
2441 B . B CB  SER 2 7   C  ATOM   ? -3.955  -1.140 -8.229  1.00 54.74  ? 9   SER CB  1 
2442 B . B OG  SER 2 7   O  ATOM   ? -5.327  -1.274 -8.016  1.00 61.80  ? 9   SER OG  1 
2443 B . B C   SER 2 7   C  ATOM   ? -2.183  0.522  -8.197  1.00 49.56  ? 9   SER C   1 
2444 B . B O   SER 2 7   O  ATOM   ? -2.179  1.445  -9.005  1.00 45.98  ? 9   SER O   1 
2445 B . B N   GLY 2 8   N  ATOM   ? -1.106  -0.206 -7.876  1.00 50.87  ? 10  GLY N   1 
2446 B . B CA  GLY 2 8   C  ATOM   ? 0.146   -0.149 -8.604  1.00 53.06  ? 10  GLY CA  1 
2447 B . B C   GLY 2 8   C  ATOM   ? 1.215   0.805  -8.087  1.00 57.84  ? 10  GLY C   1 
2448 B . B O   GLY 2 8   O  ATOM   ? 2.301   0.914  -8.678  1.00 62.23  ? 10  GLY O   1 
2449 B . B N   GLY 2 9   N  ATOM   ? 0.929   1.494  -6.979  1.00 58.14  ? 11  GLY N   1 
2450 B . B CA  GLY 2 9   C  ATOM   ? 1.890   2.422  -6.401  1.00 60.25  ? 11  GLY CA  1 
2451 B . B C   GLY 2 9   C  ATOM   ? 3.059   1.717  -5.731  1.00 59.47  ? 11  GLY C   1 
2452 B . B O   GLY 2 9   O  ATOM   ? 3.306   0.544  -5.957  1.00 61.97  ? 11  GLY O   1 
2453 B . B N   GLY 2 10  N  ATOM   ? 3.776   2.459  -4.887  1.00 58.66  ? 12  GLY N   1 
2454 B . B CA  GLY 2 10  C  ATOM   ? 4.789   1.897  -4.015  1.00 58.45  ? 12  GLY CA  1 
2455 B . B C   GLY 2 10  C  ATOM   ? 6.196   2.366  -4.336  1.00 56.28  ? 12  GLY C   1 
2456 B . B O   GLY 2 10  O  ATOM   ? 6.399   3.487  -4.819  1.00 51.64  ? 12  GLY O   1 
2457 B . B N   LEU 2 11  N  ATOM   ? 7.160   1.478  -4.079  1.00 59.68  ? 13  LEU N   1 
2458 B . B CA  LEU 2 11  C  ATOM   ? 8.594   1.772  -4.135  1.00 63.45  ? 13  LEU CA  1 
2459 B . B CB  LEU 2 11  C  ATOM   ? 9.298   0.932  -3.079  1.00 70.53  ? 13  LEU CB  1 
2460 B . B CG  LEU 2 11  C  ATOM   ? 9.511   1.684  -1.777  1.00 76.48  ? 13  LEU CG  1 
2461 B . B CD1 LEU 2 11  C  ATOM   ? 9.468   0.718  -0.596  1.00 83.21  ? 13  LEU CD1 1 
2462 B . B CD2 LEU 2 11  C  ATOM   ? 10.838  2.446  -1.880  1.00 79.67  ? 13  LEU CD2 1 
2463 B . B C   LEU 2 11  C  ATOM   ? 9.253   1.493  -5.471  1.00 60.79  ? 13  LEU C   1 
2464 B . B O   LEU 2 11  O  ATOM   ? 9.252   0.366  -5.931  1.00 67.91  ? 13  LEU O   1 
2465 B . B N   VAL 2 12  N  ATOM   ? 9.869   2.519  -6.062  1.00 60.38  ? 14  VAL N   1 
2466 B . B CA  VAL 2 12  C  ATOM   ? 10.687  2.360  -7.263  1.00 60.52  ? 14  VAL CA  1 
2467 B . B CB  VAL 2 12  C  ATOM   ? 10.039  2.959  -8.527  1.00 58.42  ? 14  VAL CB  1 
2468 B . B CG1 VAL 2 12  C  ATOM   ? 9.385   1.878  -9.359  1.00 59.41  ? 14  VAL CG1 1 
2469 B . B CG2 VAL 2 12  C  ATOM   ? 9.117   4.107  -8.163  1.00 55.65  ? 14  VAL CG2 1 
2470 B . B C   VAL 2 12  C  ATOM   ? 12.019  3.064  -7.160  1.00 59.74  ? 14  VAL C   1 
2471 B . B O   VAL 2 12  O  ATOM   ? 12.120  4.124  -6.543  1.00 59.06  ? 14  VAL O   1 
2472 B . B N   ARG 2 13  N  ATOM   ? 13.022  2.496  -7.835  1.00 62.63  ? 15  ARG N   1 
2473 B . B CA  ARG 2 13  C  ATOM   ? 14.342  3.105  -7.951  1.00 67.79  ? 15  ARG CA  1 
2474 B . B CB  ARG 2 13  C  ATOM   ? 15.379  2.108  -8.456  1.00 73.31  ? 15  ARG CB  1 
2475 B . B CG  ARG 2 13  C  ATOM   ? 15.744  1.049  -7.433  1.00 81.86  ? 15  ARG CG  1 
2476 B . B CD  ARG 2 13  C  ATOM   ? 16.756  0.052  -7.978  1.00 90.79  ? 15  ARG CD  1 
2477 B . B NE  ARG 2 13  N  ATOM   ? 18.117  0.591  -8.064  1.00 98.77  ? 15  ARG NE  1 
2478 B . B CZ  ARG 2 13  C  ATOM   ? 18.943  0.758  -7.027  1.00 108.66 ? 15  ARG CZ  1 
2479 B . B NH1 ARG 2 13  N  ATOM   ? 18.559  0.453  -5.788  1.00 113.04 ? 15  ARG NH1 1 
2480 B . B NH2 ARG 2 13  N  ATOM   ? 20.169  1.241  -7.224  1.00 111.87 ? 15  ARG NH2 1 
2481 B . B C   ARG 2 13  C  ATOM   ? 14.251  4.297  -8.896  1.00 63.05  ? 15  ARG C   1 
2482 B . B O   ARG 2 13  O  ATOM   ? 13.417  4.307  -9.806  1.00 56.01  ? 15  ARG O   1 
2483 B . B N   PRO 2 14  N  ATOM   ? 15.084  5.344  -8.689  1.00 62.06  ? 16  PRO N   1 
2484 B . B CA  PRO 2 14  C  ATOM   ? 15.137  6.468  -9.624  1.00 61.49  ? 16  PRO CA  1 
2485 B . B CB  PRO 2 14  C  ATOM   ? 16.307  7.305  -9.092  1.00 63.01  ? 16  PRO CB  1 
2486 B . B CG  PRO 2 14  C  ATOM   ? 16.358  6.976  -7.637  1.00 63.97  ? 16  PRO CG  1 
2487 B . B CD  PRO 2 14  C  ATOM   ? 15.975  5.525  -7.533  1.00 63.41  ? 16  PRO CD  1 
2488 B . B C   PRO 2 14  C  ATOM   ? 15.368  5.970  -11.053 1.00 60.75  ? 16  PRO C   1 
2489 B . B O   PRO 2 14  O  ATOM   ? 16.155  5.052  -11.270 1.00 60.83  ? 16  PRO O   1 
2490 B . B N   GLY 2 15  N  ATOM   ? 14.622  6.537  -12.006 1.00 58.99  ? 17  GLY N   1 
2491 B . B CA  GLY 2 15  C  ATOM   ? 14.706  6.151  -13.402 1.00 59.93  ? 17  GLY CA  1 
2492 B . B C   GLY 2 15  C  ATOM   ? 13.798  4.982  -13.749 1.00 59.25  ? 17  GLY C   1 
2493 B . B O   GLY 2 15  O  ATOM   ? 13.665  4.639  -14.921 1.00 58.44  ? 17  GLY O   1 
2494 B . B N   GLY 2 16  N  ATOM   ? 13.156  4.390  -12.730 1.00 58.11  ? 18  GLY N   1 
2495 B . B CA  GLY 2 16  C  ATOM   ? 12.253  3.262  -12.900 1.00 56.27  ? 18  GLY CA  1 
2496 B . B C   GLY 2 16  C  ATOM   ? 10.860  3.665  -13.353 1.00 52.30  ? 18  GLY C   1 
2497 B . B O   GLY 2 16  O  ATOM   ? 10.564  4.844  -13.543 1.00 51.96  ? 18  GLY O   1 
2498 B . B N   SER 2 17  N  ATOM   ? 10.006  2.654  -13.527 1.00 52.67  ? 19  SER N   1 
2499 B . B CA  SER 2 17  C  ATOM   ? 8.627   2.805  -13.992 1.00 52.05  ? 19  SER CA  1 
2500 B . B CB  SER 2 17  C  ATOM   ? 8.488   2.104  -15.340 1.00 53.42  ? 19  SER CB  1 
2501 B . B OG  SER 2 17  O  ATOM   ? 9.038   2.904  -16.367 1.00 59.96  ? 19  SER OG  1 
2502 B . B C   SER 2 17  C  ATOM   ? 7.604   2.213  -13.005 1.00 49.45  ? 19  SER C   1 
2503 B . B O   SER 2 17  O  ATOM   ? 7.919   1.275  -12.280 1.00 50.72  ? 19  SER O   1 
2504 B . B N   LEU 2 18  N  ATOM   ? 6.394   2.789  -12.993 1.00 46.37  ? 20  LEU N   1 
2505 B . B CA  LEU 2 18  C  ATOM   ? 5.231   2.279  -12.259 1.00 47.58  ? 20  LEU CA  1 
2506 B . B CB  LEU 2 18  C  ATOM   ? 5.021   2.983  -10.897 1.00 49.96  ? 20  LEU CB  1 
2507 B . B CG  LEU 2 18  C  ATOM   ? 6.062   2.769  -9.795  1.00 55.62  ? 20  LEU CG  1 
2508 B . B CD1 LEU 2 18  C  ATOM   ? 5.769   3.709  -8.635  1.00 58.19  ? 20  LEU CD1 1 
2509 B . B CD2 LEU 2 18  C  ATOM   ? 6.110   1.314  -9.331  1.00 55.40  ? 20  LEU CD2 1 
2510 B . B C   LEU 2 18  C  ATOM   ? 4.013   2.549  -13.107 1.00 43.49  ? 20  LEU C   1 
2511 B . B O   LEU 2 18  O  ATOM   ? 3.957   3.557  -13.820 1.00 41.90  ? 20  LEU O   1 
2512 B . B N   ARG 2 19  N  ATOM   ? 3.036   1.647  -13.024 1.00 42.15  ? 21  ARG N   1 
2513 B . B CA  ARG 2 19  C  ATOM   ? 1.723   1.840  -13.639 1.00 44.48  ? 21  ARG CA  1 
2514 B . B CB  ARG 2 19  C  ATOM   ? 1.397   0.713  -14.613 1.00 46.29  ? 21  ARG CB  1 
2515 B . B CG  ARG 2 19  C  ATOM   ? 0.060   0.896  -15.318 1.00 45.17  ? 21  ARG CG  1 
2516 B . B CD  ARG 2 19  C  ATOM   ? -0.149  -0.138 -16.389 1.00 45.45  ? 21  ARG CD  1 
2517 B . B NE  ARG 2 19  N  ATOM   ? 0.858   0.005  -17.428 1.00 48.84  ? 21  ARG NE  1 
2518 B . B CZ  ARG 2 19  C  ATOM   ? 0.982   -0.797 -18.479 1.00 52.51  ? 21  ARG CZ  1 
2519 B . B NH1 ARG 2 19  N  ATOM   ? 0.139   -1.790 -18.665 1.00 56.79  ? 21  ARG NH1 1 
2520 B . B NH2 ARG 2 19  N  ATOM   ? 1.948   -0.590 -19.353 1.00 54.82  ? 21  ARG NH2 1 
2521 B . B C   ARG 2 19  C  ATOM   ? 0.672   1.887  -12.548 1.00 44.07  ? 21  ARG C   1 
2522 B . B O   ARG 2 19  O  ATOM   ? 0.507   0.927  -11.797 1.00 47.76  ? 21  ARG O   1 
2523 B . B N   LEU 2 20  N  ATOM   ? -0.003  3.029  -12.430 1.00 41.68  ? 22  LEU N   1 
2524 B . B CA  LEU 2 20  C  ATOM   ? -1.136  3.144  -11.542 1.00 41.16  ? 22  LEU CA  1 
2525 B . B CB  LEU 2 20  C  ATOM   ? -1.263  4.553  -10.954 1.00 42.03  ? 22  LEU CB  1 
2526 B . B CG  LEU 2 20  C  ATOM   ? -0.026  5.158  -10.286 1.00 46.09  ? 22  LEU CG  1 
2527 B . B CD1 LEU 2 20  C  ATOM   ? -0.369  6.462  -9.582  1.00 46.11  ? 22  LEU CD1 1 
2528 B . B CD2 LEU 2 20  C  ATOM   ? 0.601   4.191  -9.288  1.00 51.10  ? 22  LEU CD2 1 
2529 B . B C   LEU 2 20  C  ATOM   ? -2.372  2.809  -12.338 1.00 40.07  ? 22  LEU C   1 
2530 B . B O   LEU 2 20  O  ATOM   ? -2.423  3.042  -13.544 1.00 41.40  ? 22  LEU O   1 
2531 B . B N   SER 2 21  N  ATOM   ? -3.391  2.301  -11.644 1.00 40.31  ? 23  SER N   1 
2532 B . B CA  SER 2 21  C  ATOM   ? -4.699  2.175  -12.218 1.00 40.24  ? 23  SER CA  1 
2533 B . B CB  SER 2 21  C  ATOM   ? -4.857  0.785  -12.819 1.00 40.35  ? 23  SER CB  1 
2534 B . B OG  SER 2 21  O  ATOM   ? -4.919  -0.154 -11.795 1.00 42.77  ? 23  SER OG  1 
2535 B . B C   SER 2 21  C  ATOM   ? -5.767  2.460  -11.185 1.00 41.69  ? 23  SER C   1 
2536 B . B O   SER 2 21  O  ATOM   ? -5.558  2.379  -9.981  1.00 44.82  ? 23  SER O   1 
2537 B . B N   CYS 2 22  N  ATOM   ? -6.950  2.801  -11.673 1.00 43.08  ? 24  CYS N   1 
2538 B . B CA  CYS 2 22  C  ATOM   ? -8.040  3.125  -10.801 1.00 45.53  ? 24  CYS CA  1 
2539 B . B CB  CYS 2 22  C  ATOM   ? -8.064  4.626  -10.570 1.00 45.69  ? 24  CYS CB  1 
2540 B . B SG  CYS 2 22  S  ATOM   ? -9.445  5.254  -9.569  1.00 53.27  ? 24  CYS SG  1 
2541 B . B C   CYS 2 22  C  ATOM   ? -9.331  2.725  -11.439 1.00 44.91  ? 24  CYS C   1 
2542 B . B O   CYS 2 22  O  ATOM   ? -9.589  3.048  -12.592 1.00 43.87  ? 24  CYS O   1 
2543 B . B N   VAL 2 23  N  ATOM   ? -10.177 2.081  -10.652 1.00 47.12  ? 25  VAL N   1 
2544 B . B CA  VAL 2 23  C  ATOM   ? -11.458 1.634  -11.132 1.00 54.60  ? 25  VAL CA  1 
2545 B . B CB  VAL 2 23  C  ATOM   ? -11.444 0.106  -11.364 1.00 58.71  ? 25  VAL CB  1 
2546 B . B CG1 VAL 2 23  C  ATOM   ? -11.352 -0.646 -10.034 1.00 60.46  ? 25  VAL CG1 1 
2547 B . B CG2 VAL 2 23  C  ATOM   ? -12.670 -0.320 -12.149 1.00 65.08  ? 25  VAL CG2 1 
2548 B . B C   VAL 2 23  C  ATOM   ? -12.522 2.043  -10.122 1.00 56.27  ? 25  VAL C   1 
2549 B . B O   VAL 2 23  O  ATOM   ? -12.242 2.166  -8.925  1.00 54.47  ? 25  VAL O   1 
2550 B . B N   ASP 2 24  N  ATOM   ? -13.706 2.362  -10.650 1.00 64.95  ? 26  ASP N   1 
2551 B . B CA  ASP 2 24  C  ATOM   ? -14.970 2.346  -9.919  1.00 71.52  ? 26  ASP CA  1 
2552 B . B CB  ASP 2 24  C  ATOM   ? -15.675 3.713  -9.969  1.00 69.22  ? 26  ASP CB  1 
2553 B . B CG  ASP 2 24  C  ATOM   ? -16.986 3.743  -9.174  1.00 73.71  ? 26  ASP CG  1 
2554 B . B OD1 ASP 2 24  O  ATOM   ? -17.171 2.908  -8.266  1.00 81.29  ? 26  ASP OD1 1 
2555 B . B OD2 ASP 2 24  O  ATOM   ? -17.822 4.629  -9.427  1.00 69.34  ? 26  ASP OD2 1 
2556 B . B C   ASP 2 24  C  ATOM   ? -15.760 1.243  -10.665 1.00 78.12  ? 26  ASP C   1 
2557 B . B O   ASP 2 24  O  ATOM   ? -16.363 1.492  -11.741 1.00 75.11  ? 26  ASP O   1 
2558 B . B N   SER 2 25  N  ATOM   ? -15.681 0.019  -10.122 1.00 78.39  ? 27  SER N   1 
2559 B . B CA  SER 2 25  C  ATOM   ? -16.252 -1.190 -10.729 1.00 82.78  ? 27  SER CA  1 
2560 B . B CB  SER 2 25  C  ATOM   ? -15.801 -2.448 -9.958  1.00 87.19  ? 27  SER CB  1 
2561 B . B OG  SER 2 25  O  ATOM   ? -14.385 -2.585 -9.952  1.00 86.77  ? 27  SER OG  1 
2562 B . B C   SER 2 25  C  ATOM   ? -17.779 -1.165 -10.775 1.00 83.64  ? 27  SER C   1 
2563 B . B O   SER 2 25  O  ATOM   ? -18.391 -1.969 -11.480 1.00 85.67  ? 27  SER O   1 
2564 B . B N   GLU 2 26  N  ATOM   ? -18.375 -0.237 -10.015 1.00 84.55  ? 28  GLU N   1 
2565 B . B CA  GLU 2 26  C  ATOM   ? -19.823 -0.083 -9.889  1.00 89.22  ? 28  GLU CA  1 
2566 B . B CB  GLU 2 26  C  ATOM   ? -20.186 0.599  -8.545  1.00 84.94  ? 28  GLU CB  1 
2567 B . B CG  GLU 2 26  C  ATOM   ? -19.782 -0.166 -7.283  1.00 87.37  ? 28  GLU CG  1 
2568 B . B CD  GLU 2 26  C  ATOM   ? -18.273 -0.157 -7.010  1.00 86.98  ? 28  GLU CD  1 
2569 B . B OE1 GLU 2 26  O  ATOM   ? -17.722 0.889  -6.578  1.00 79.77  ? 28  GLU OE1 1 
2570 B . B OE2 GLU 2 26  O  ATOM   ? -17.626 -1.210 -7.223  1.00 86.18  ? 28  GLU OE2 1 
2571 B . B C   GLU 2 26  C  ATOM   ? -20.391 0.720  -11.069 1.00 87.56  ? 28  GLU C   1 
2572 B . B O   GLU 2 26  O  ATOM   ? -21.597 0.858  -11.214 1.00 96.58  ? 28  GLU O   1 
2573 B . B N   ARG 2 27  N  ATOM   ? -19.507 1.258  -11.909 1.00 87.20  ? 29  ARG N   1 
2574 B . B CA  ARG 2 27  C  ATOM   ? -19.891 2.107  -13.043 1.00 93.32  ? 29  ARG CA  1 
2575 B . B CB  ARG 2 27  C  ATOM   ? -20.741 1.346  -14.089 1.00 97.99  ? 29  ARG CB  1 
2576 B . B CG  ARG 2 27  C  ATOM   ? -20.242 -0.040 -14.484 1.00 100.64 ? 29  ARG CG  1 
2577 B . B CD  ARG 2 27  C  ATOM   ? -18.764 -0.045 -14.836 1.00 100.28 ? 29  ARG CD  1 
2578 B . B NE  ARG 2 27  N  ATOM   ? -18.380 -1.235 -15.600 1.00 104.13 ? 29  ARG NE  1 
2579 B . B CZ  ARG 2 27  C  ATOM   ? -18.149 -1.273 -16.915 1.00 102.23 ? 29  ARG CZ  1 
2580 B . B NH1 ARG 2 27  N  ATOM   ? -18.253 -0.183 -17.682 1.00 96.84  ? 29  ARG NH1 1 
2581 B . B NH2 ARG 2 27  N  ATOM   ? -17.800 -2.425 -17.474 1.00 103.67 ? 29  ARG NH2 1 
2582 B . B C   ARG 2 27  C  ATOM   ? -20.642 3.368  -12.587 1.00 89.35  ? 29  ARG C   1 
2583 B . B O   ARG 2 27  O  ATOM   ? -21.264 4.056  -13.415 1.00 90.40  ? 29  ARG O   1 
2584 B . B N   THR 2 28  N  ATOM   ? -20.550 3.682  -11.285 1.00 79.65  ? 30  THR N   1 
2585 B . B CA  THR 2 28  C  ATOM   ? -21.181 4.869  -10.727 1.00 77.19  ? 30  THR CA  1 
2586 B . B CB  THR 2 28  C  ATOM   ? -21.515 4.702  -9.230  1.00 77.52  ? 30  THR CB  1 
2587 B . B OG1 THR 2 28  O  ATOM   ? -20.345 4.301  -8.533  1.00 77.01  ? 30  THR OG1 1 
2588 B . B CG2 THR 2 28  C  ATOM   ? -22.605 3.649  -9.035  1.00 77.64  ? 30  THR CG2 1 
2589 B . B C   THR 2 28  C  ATOM   ? -20.388 6.160  -10.947 1.00 68.82  ? 30  THR C   1 
2590 B . B O   THR 2 28  O  ATOM   ? -20.886 7.227  -10.681 1.00 75.12  ? 30  THR O   1 
2591 B . B N   SER 2 29  N  ATOM   ? -19.150 6.061  -11.434 1.00 66.31  ? 31  SER N   1 
2592 B . B CA  SER 2 29  C  ATOM   ? -18.366 7.245  -11.785 1.00 61.63  ? 31  SER CA  1 
2593 B . B CB  SER 2 29  C  ATOM   ? -17.718 7.872  -10.537 1.00 62.98  ? 31  SER CB  1 
2594 B . B OG  SER 2 29  O  ATOM   ? -16.593 7.125  -10.108 1.00 61.37  ? 31  SER OG  1 
2595 B . B C   SER 2 29  C  ATOM   ? -17.303 6.889  -12.806 1.00 55.76  ? 31  SER C   1 
2596 B . B O   SER 2 29  O  ATOM   ? -17.042 5.726  -13.045 1.00 52.99  ? 31  SER O   1 
2597 B . B N   TYR 2 30  N  ATOM   ? -16.708 7.924  -13.402 1.00 53.66  ? 32  TYR N   1 
2598 B . B CA  TYR 2 30  C  ATOM   ? -15.680 7.803  -14.415 1.00 53.22  ? 32  TYR CA  1 
2599 B . B CB  TYR 2 30  C  ATOM   ? -16.023 8.654  -15.639 1.00 57.97  ? 32  TYR CB  1 
2600 B . B CG  TYR 2 30  C  ATOM   ? -17.306 8.315  -16.302 1.00 61.87  ? 32  TYR CG  1 
2601 B . B CD1 TYR 2 30  C  ATOM   ? -17.550 7.018  -16.753 1.00 67.65  ? 32  TYR CD1 1 
2602 B . B CE1 TYR 2 30  C  ATOM   ? -18.747 6.692  -17.374 1.00 69.22  ? 32  TYR CE1 1 
2603 B . B CZ  TYR 2 30  C  ATOM   ? -19.685 7.678  -17.575 1.00 71.63  ? 32  TYR CZ  1 
2604 B . B OH  TYR 2 30  O  ATOM   ? -20.863 7.357  -18.198 1.00 85.37  ? 32  TYR OH  1 
2605 B . B CE2 TYR 2 30  C  ATOM   ? -19.462 8.976  -17.147 1.00 68.71  ? 32  TYR CE2 1 
2606 B . B CD2 TYR 2 30  C  ATOM   ? -18.278 9.288  -16.512 1.00 64.76  ? 32  TYR CD2 1 
2607 B . B C   TYR 2 30  C  ATOM   ? -14.348 8.327  -13.894 1.00 48.40  ? 32  TYR C   1 
2608 B . B O   TYR 2 30  O  ATOM   ? -14.127 9.533  -13.863 1.00 46.80  ? 32  TYR O   1 
2609 B . B N   PRO 2 31  N  ATOM   ? -13.416 7.445  -13.484 1.00 47.03  ? 33  PRO N   1 
2610 B . B CA  PRO 2 31  C  ATOM   ? -12.052 7.874  -13.168 1.00 45.52  ? 33  PRO CA  1 
2611 B . B CB  PRO 2 31  C  ATOM   ? -11.332 6.553  -12.873 1.00 43.53  ? 33  PRO CB  1 
2612 B . B CG  PRO 2 31  C  ATOM   ? -12.423 5.620  -12.470 1.00 48.60  ? 33  PRO CG  1 
2613 B . B CD  PRO 2 31  C  ATOM   ? -13.637 6.009  -13.260 1.00 47.17  ? 33  PRO CD  1 
2614 B . B C   PRO 2 31  C  ATOM   ? -11.451 8.567  -14.384 1.00 44.51  ? 33  PRO C   1 
2615 B . B O   PRO 2 31  O  ATOM   ? -11.346 7.949  -15.452 1.00 41.37  ? 33  PRO O   1 
2616 B . B N   MET 2 32  N  ATOM   ? -11.106 9.851  -14.229 1.00 43.37  ? 34  MET N   1 
2617 B . B CA  MET 2 32  C  ATOM   ? -10.582 10.636 -15.332 1.00 43.70  ? 34  MET CA  1 
2618 B . B CB  MET 2 32  C  ATOM   ? -11.676 11.514 -15.910 1.00 46.48  ? 34  MET CB  1 
2619 B . B CG  MET 2 32  C  ATOM   ? -12.645 10.768 -16.832 1.00 50.90  ? 34  MET CG  1 
2620 B . B SD  MET 2 32  S  ATOM   ? -14.154 11.705 -17.164 1.00 58.51  ? 34  MET SD  1 
2621 B . B CE  MET 2 32  C  ATOM   ? -13.526 13.096 -18.092 1.00 61.65  ? 34  MET CE  1 
2622 B . B C   MET 2 32  C  ATOM   ? -9.348  11.459 -15.032 1.00 44.19  ? 34  MET C   1 
2623 B . B O   MET 2 32  O  ATOM   ? -8.710  11.930 -15.949 1.00 45.16  ? 34  MET O   1 
2624 B . B N   GLY 2 33  N  ATOM   ? -9.015  11.640 -13.750 1.00 45.92  ? 35  GLY N   1 
2625 B . B CA  GLY 2 33  C  ATOM   ? -7.907  12.491 -13.365 1.00 43.57  ? 35  GLY CA  1 
2626 B . B C   GLY 2 33  C  ATOM   ? -6.958  11.872 -12.376 1.00 42.57  ? 35  GLY C   1 
2627 B . B O   GLY 2 33  O  ATOM   ? -7.319  10.937 -11.631 1.00 39.28  ? 35  GLY O   1 
2628 B . B N   TRP 2 34  N  ATOM   ? -5.721  12.386 -12.404 1.00 43.16  ? 36  TRP N   1 
2629 B . B CA  TRP 2 34  C  ATOM   ? -4.661  12.062 -11.458 1.00 41.66  ? 36  TRP CA  1 
2630 B . B CB  TRP 2 34  C  ATOM   ? -3.550  11.292 -12.115 1.00 38.03  ? 36  TRP CB  1 
2631 B . B CG  TRP 2 34  C  ATOM   ? -3.914  9.953  -12.603 1.00 39.06  ? 36  TRP CG  1 
2632 B . B CD1 TRP 2 34  C  ATOM   ? -4.116  9.605  -13.890 1.00 37.04  ? 36  TRP CD1 1 
2633 B . B NE1 TRP 2 34  N  ATOM   ? -4.411  8.285  -13.977 1.00 38.63  ? 36  TRP NE1 1 
2634 B . B CE2 TRP 2 34  C  ATOM   ? -4.374  7.726  -12.732 1.00 38.91  ? 36  TRP CE2 1 
2635 B . B CD2 TRP 2 34  C  ATOM   ? -4.061  8.752  -11.833 1.00 36.81  ? 36  TRP CD2 1 
2636 B . B CE3 TRP 2 34  C  ATOM   ? -3.974  8.453  -10.486 1.00 39.64  ? 36  TRP CE3 1 
2637 B . B CZ3 TRP 2 34  C  ATOM   ? -4.212  7.135  -10.081 1.00 43.42  ? 36  TRP CZ3 1 
2638 B . B CH2 TRP 2 34  C  ATOM   ? -4.536  6.134  -11.007 1.00 38.51  ? 36  TRP CH2 1 
2639 B . B CZ2 TRP 2 34  C  ATOM   ? -4.608  6.402  -12.326 1.00 39.71  ? 36  TRP CZ2 1 
2640 B . B C   TRP 2 34  C  ATOM   ? -4.057  13.357 -10.903 1.00 41.98  ? 36  TRP C   1 
2641 B . B O   TRP 2 34  O  ATOM   ? -3.671  14.241 -11.647 1.00 40.63  ? 36  TRP O   1 
2642 B . B N   PHE 2 35  N  ATOM   ? -3.975  13.419 -9.576  1.00 43.66  ? 37  PHE N   1 
2643 B . B CA  PHE 2 35  C  ATOM   ? -3.362  14.479 -8.835  1.00 45.49  ? 37  PHE CA  1 
2644 B . B CB  PHE 2 35  C  ATOM   ? -4.435  15.196 -8.027  1.00 48.79  ? 37  PHE CB  1 
2645 B . B CG  PHE 2 35  C  ATOM   ? -5.358  16.011 -8.867  1.00 50.54  ? 37  PHE CG  1 
2646 B . B CD1 PHE 2 35  C  ATOM   ? -6.379  15.385 -9.617  1.00 51.15  ? 37  PHE CD1 1 
2647 B . B CE1 PHE 2 35  C  ATOM   ? -7.224  16.135 -10.430 1.00 50.81  ? 37  PHE CE1 1 
2648 B . B CZ  PHE 2 35  C  ATOM   ? -7.072  17.523 -10.479 1.00 54.14  ? 37  PHE CZ  1 
2649 B . B CE2 PHE 2 35  C  ATOM   ? -6.067  18.148 -9.733  1.00 51.99  ? 37  PHE CE2 1 
2650 B . B CD2 PHE 2 35  C  ATOM   ? -5.216  17.396 -8.938  1.00 50.31  ? 37  PHE CD2 1 
2651 B . B C   PHE 2 35  C  ATOM   ? -2.344  13.834 -7.893  1.00 45.45  ? 37  PHE C   1 
2652 B . B O   PHE 2 35  O  ATOM   ? -2.346  12.608 -7.678  1.00 43.63  ? 37  PHE O   1 
2653 B . B N   ARG 2 36  N  ATOM   ? -1.477  14.660 -7.312  1.00 45.36  ? 38  ARG N   1 
2654 B . B CA  ARG 2 36  C  ATOM   ? -0.548  14.167 -6.316  1.00 47.23  ? 38  ARG CA  1 
2655 B . B CB  ARG 2 36  C  ATOM   ? 0.737   13.652 -6.964  1.00 44.87  ? 38  ARG CB  1 
2656 B . B CG  ARG 2 36  C  ATOM   ? 1.609   14.738 -7.532  1.00 45.83  ? 38  ARG CG  1 
2657 B . B CD  ARG 2 36  C  ATOM   ? 2.802   14.157 -8.236  1.00 46.92  ? 38  ARG CD  1 
2658 B . B NE  ARG 2 36  N  ATOM   ? 3.582   15.228 -8.836  1.00 49.21  ? 38  ARG NE  1 
2659 B . B CZ  ARG 2 36  C  ATOM   ? 4.590   15.061 -9.679  1.00 47.36  ? 38  ARG CZ  1 
2660 B . B NH1 ARG 2 36  N  ATOM   ? 4.974   13.855 -10.071 1.00 45.60  ? 38  ARG NH1 1 
2661 B . B NH2 ARG 2 36  N  ATOM   ? 5.204   16.123 -10.140 1.00 48.26  ? 38  ARG NH2 1 
2662 B . B C   ARG 2 36  C  ATOM   ? -0.234  15.244 -5.329  1.00 49.29  ? 38  ARG C   1 
2663 B . B O   ARG 2 36  O  ATOM   ? -0.377  16.419 -5.625  1.00 51.31  ? 38  ARG O   1 
2664 B . B N   ARG 2 37  N  ATOM   ? 0.196   14.821 -4.145  1.00 53.37  ? 39  ARG N   1 
2665 B . B CA  ARG 2 37  C  ATOM   ? 0.654   15.722 -3.095  1.00 59.11  ? 39  ARG CA  1 
2666 B . B CB  ARG 2 37  C  ATOM   ? -0.373  15.844 -1.987  1.00 62.80  ? 39  ARG CB  1 
2667 B . B CG  ARG 2 37  C  ATOM   ? -0.020  16.886 -0.931  1.00 70.69  ? 39  ARG CG  1 
2668 B . B CD  ARG 2 37  C  ATOM   ? -1.061  16.870 0.178   1.00 78.98  ? 39  ARG CD  1 
2669 B . B NE  ARG 2 37  N  ATOM   ? -1.265  15.500 0.657   1.00 84.74  ? 39  ARG NE  1 
2670 B . B CZ  ARG 2 37  C  ATOM   ? -0.534  14.893 1.598   1.00 95.22  ? 39  ARG CZ  1 
2671 B . B NH1 ARG 2 37  N  ATOM   ? 0.460   15.527 2.226   1.00 95.46  ? 39  ARG NH1 1 
2672 B . B NH2 ARG 2 37  N  ATOM   ? -0.815  13.638 1.934   1.00 95.95  ? 39  ARG NH2 1 
2673 B . B C   ARG 2 37  C  ATOM   ? 1.955   15.170 -2.553  1.00 58.21  ? 39  ARG C   1 
2674 B . B O   ARG 2 37  O  ATOM   ? 1.987   14.062 -2.010  1.00 55.03  ? 39  ARG O   1 
2675 B . B N   ALA 2 38  N  ATOM   ? 3.032   15.926 -2.783  1.00 61.76  ? 40  ALA N   1 
2676 B . B CA  ALA 2 38  C  ATOM   ? 4.345   15.663 -2.212  1.00 65.06  ? 40  ALA CA  1 
2677 B . B CB  ALA 2 38  C  ATOM   ? 5.429   16.373 -3.006  1.00 62.80  ? 40  ALA CB  1 
2678 B . B C   ALA 2 38  C  ATOM   ? 4.336   16.167 -0.775  1.00 70.51  ? 40  ALA C   1 
2679 B . B O   ALA 2 38  O  ATOM   ? 3.606   17.105 -0.449  1.00 70.25  ? 40  ALA O   1 
2680 B . B N   PRO 2 39  N  ATOM   ? 5.156   15.569 0.118   1.00 75.18  ? 41  PRO N   1 
2681 B . B CA  PRO 2 39  C  ATOM   ? 5.214   16.017 1.510   1.00 77.76  ? 41  PRO CA  1 
2682 B . B CB  PRO 2 39  C  ATOM   ? 6.255   15.079 2.143   1.00 78.54  ? 41  PRO CB  1 
2683 B . B CG  PRO 2 39  C  ATOM   ? 6.968   14.416 1.011   1.00 75.79  ? 41  PRO CG  1 
2684 B . B CD  PRO 2 39  C  ATOM   ? 6.086   14.467 -0.189  1.00 73.61  ? 41  PRO CD  1 
2685 B . B C   PRO 2 39  C  ATOM   ? 5.658   17.488 1.582   1.00 79.75  ? 41  PRO C   1 
2686 B . B O   PRO 2 39  O  ATOM   ? 6.637   17.844 0.925   1.00 78.83  ? 41  PRO O   1 
2687 B . B N   GLY 2 40  N  ATOM   ? 4.911   18.315 2.329   1.00 79.90  ? 42  GLY N   1 
2688 B . B CA  GLY 2 40  C  ATOM   ? 5.176   19.734 2.464   1.00 83.70  ? 42  GLY CA  1 
2689 B . B C   GLY 2 40  C  ATOM   ? 4.561   20.635 1.405   1.00 85.85  ? 42  GLY C   1 
2690 B . B O   GLY 2 40  O  ATOM   ? 4.404   21.836 1.632   1.00 90.91  ? 42  GLY O   1 
2691 B . B N   LYS 2 41  N  ATOM   ? 4.208   20.062 0.249   1.00 84.24  ? 43  LYS N   1 
2692 B . B CA  LYS 2 41  C  ATOM   ? 3.678   20.817 -0.876  1.00 82.83  ? 43  LYS CA  1 
2693 B . B CB  LYS 2 41  C  ATOM   ? 4.347   20.364 -2.170  1.00 86.02  ? 43  LYS CB  1 
2694 B . B CG  LYS 2 41  C  ATOM   ? 5.736   20.950 -2.380  1.00 95.00  ? 43  LYS CG  1 
2695 B . B CD  LYS 2 41  C  ATOM   ? 6.461   20.252 -3.523  1.00 99.78  ? 43  LYS CD  1 
2696 B . B CE  LYS 2 41  C  ATOM   ? 5.920   20.631 -4.898  1.00 101.74 ? 43  LYS CE  1 
2697 B . B NZ  LYS 2 41  N  ATOM   ? 6.597   21.847 -5.436  1.00 109.34 ? 43  LYS NZ  1 
2698 B . B C   LYS 2 41  C  ATOM   ? 2.157   20.716 -0.988  1.00 77.79  ? 43  LYS C   1 
2699 B . B O   LYS 2 41  O  ATOM   ? 1.514   19.937 -0.281  1.00 75.09  ? 43  LYS O   1 
2700 B . B N   GLU 2 42  N  ATOM   ? 1.594   21.542 -1.873  1.00 77.30  ? 44  GLU N   1 
2701 B . B CA  GLU 2 42  C  ATOM   ? 0.168   21.563 -2.155  1.00 80.61  ? 44  GLU CA  1 
2702 B . B CB  GLU 2 42  C  ATOM   ? -0.265  22.971 -2.588  1.00 89.25  ? 44  GLU CB  1 
2703 B . B CG  GLU 2 42  C  ATOM   ? -0.761  23.851 -1.441  1.00 99.83  ? 44  GLU CG  1 
2704 B . B CD  GLU 2 42  C  ATOM   ? -2.038  23.316 -0.797  1.00 105.95 ? 44  GLU CD  1 
2705 B . B OE1 GLU 2 42  O  ATOM   ? -2.711  22.418 -1.392  1.00 103.78 ? 44  GLU OE1 1 
2706 B . B OE2 GLU 2 42  O  ATOM   ? -2.360  23.790 0.313   1.00 103.05 ? 44  GLU OE2 1 
2707 B . B C   GLU 2 42  C  ATOM   ? -0.179  20.537 -3.238  1.00 75.29  ? 44  GLU C   1 
2708 B . B O   GLU 2 42  O  ATOM   ? 0.659   20.219 -4.067  1.00 71.37  ? 44  GLU O   1 
2709 B . B N   ARG 2 43  N  ATOM   ? -1.418  20.025 -3.202  1.00 74.03  ? 45  ARG N   1 
2710 B . B CA  ARG 2 43  C  ATOM   ? -1.937  19.086 -4.192  1.00 70.79  ? 45  ARG CA  1 
2711 B . B CB  ARG 2 43  C  ATOM   ? -3.442  18.869 -3.971  1.00 74.80  ? 45  ARG CB  1 
2712 B . B CG  ARG 2 43  C  ATOM   ? -4.129  17.978 -5.006  1.00 80.74  ? 45  ARG CG  1 
2713 B . B CD  ARG 2 43  C  ATOM   ? -5.639  17.870 -4.789  1.00 86.88  ? 45  ARG CD  1 
2714 B . B NE  ARG 2 43  N  ATOM   ? -5.992  16.882 -3.761  1.00 95.89  ? 45  ARG NE  1 
2715 B . B CZ  ARG 2 43  C  ATOM   ? -7.206  16.730 -3.215  1.00 103.60 ? 45  ARG CZ  1 
2716 B . B NH1 ARG 2 43  N  ATOM   ? -8.239  17.504 -3.576  1.00 101.31 ? 45  ARG NH1 1 
2717 B . B NH2 ARG 2 43  N  ATOM   ? -7.388  15.791 -2.287  1.00 99.18  ? 45  ARG NH2 1 
2718 B . B C   ARG 2 43  C  ATOM   ? -1.681  19.664 -5.575  1.00 66.08  ? 45  ARG C   1 
2719 B . B O   ARG 2 43  O  ATOM   ? -1.930  20.830 -5.803  1.00 69.43  ? 45  ARG O   1 
2720 B . B N   GLU 2 44  N  ATOM   ? -1.165  18.849 -6.495  1.00 59.64  ? 46  GLU N   1 
2721 B . B CA  GLU 2 44  C  ATOM   ? -0.972  19.292 -7.866  1.00 59.16  ? 46  GLU CA  1 
2722 B . B CB  GLU 2 44  C  ATOM   ? 0.502   19.606 -8.136  1.00 62.62  ? 46  GLU CB  1 
2723 B . B CG  GLU 2 44  C  ATOM   ? 1.419   18.418 -8.323  1.00 65.10  ? 46  GLU CG  1 
2724 B . B CD  GLU 2 44  C  ATOM   ? 2.889   18.809 -8.345  1.00 71.17  ? 46  GLU CD  1 
2725 B . B OE1 GLU 2 44  O  ATOM   ? 3.320   19.627 -7.496  1.00 83.95  ? 46  GLU OE1 1 
2726 B . B OE2 GLU 2 44  O  ATOM   ? 3.627   18.284 -9.200  1.00 69.26  ? 46  GLU OE2 1 
2727 B . B C   GLU 2 44  C  ATOM   ? -1.533  18.327 -8.913  1.00 53.51  ? 46  GLU C   1 
2728 B . B O   GLU 2 44  O  ATOM   ? -1.515  17.116 -8.743  1.00 49.06  ? 46  GLU O   1 
2729 B . B N   PHE 2 45  N  ATOM   ? -2.040  18.914 -9.996  1.00 51.86  ? 47  PHE N   1 
2730 B . B CA  PHE 2 45  C  ATOM   ? -2.527  18.224 -11.151 1.00 49.48  ? 47  PHE CA  1 
2731 B . B CB  PHE 2 45  C  ATOM   ? -3.147  19.222 -12.124 1.00 51.00  ? 47  PHE CB  1 
2732 B . B CG  PHE 2 45  C  ATOM   ? -3.600  18.593 -13.419 1.00 49.44  ? 47  PHE CG  1 
2733 B . B CD1 PHE 2 45  C  ATOM   ? -4.821  17.907 -13.479 1.00 46.58  ? 47  PHE CD1 1 
2734 B . B CE1 PHE 2 45  C  ATOM   ? -5.242  17.327 -14.659 1.00 44.66  ? 47  PHE CE1 1 
2735 B . B CZ  PHE 2 45  C  ATOM   ? -4.446  17.418 -15.802 1.00 44.62  ? 47  PHE CZ  1 
2736 B . B CE2 PHE 2 45  C  ATOM   ? -3.249  18.116 -15.762 1.00 46.03  ? 47  PHE CE2 1 
2737 B . B CD2 PHE 2 45  C  ATOM   ? -2.823  18.698 -14.578 1.00 46.00  ? 47  PHE CD2 1 
2738 B . B C   PHE 2 45  C  ATOM   ? -1.381  17.490 -11.831 1.00 47.69  ? 47  PHE C   1 
2739 B . B O   PHE 2 45  O  ATOM   ? -0.292  18.039 -11.977 1.00 48.70  ? 47  PHE O   1 
2740 B . B N   VAL 2 46  N  ATOM   ? -1.638  16.240 -12.228 1.00 43.38  ? 48  VAL N   1 
2741 B . B CA  VAL 2 46  C  ATOM   ? -0.669  15.413 -12.941 1.00 43.60  ? 48  VAL CA  1 
2742 B . B CB  VAL 2 46  C  ATOM   ? -0.422  14.078 -12.210 1.00 42.57  ? 48  VAL CB  1 
2743 B . B CG1 VAL 2 46  C  ATOM   ? 0.501   13.180 -13.023 1.00 43.84  ? 48  VAL CG1 1 
2744 B . B CG2 VAL 2 46  C  ATOM   ? 0.206   14.336 -10.865 1.00 43.35  ? 48  VAL CG2 1 
2745 B . B C   VAL 2 46  C  ATOM   ? -1.104  15.128 -14.367 1.00 42.60  ? 48  VAL C   1 
2746 B . B O   VAL 2 46  O  ATOM   ? -0.362  15.374 -15.316 1.00 43.83  ? 48  VAL O   1 
2747 B . B N   ALA 2 47  N  ATOM   ? -2.304  14.558 -14.505 1.00 42.17  ? 49  ALA N   1 
2748 B . B CA  ALA 2 47  C  ATOM   ? -2.848  14.213 -15.800 1.00 41.50  ? 49  ALA CA  1 
2749 B . B CB  ALA 2 47  C  ATOM   ? -2.165  12.966 -16.338 1.00 39.95  ? 49  ALA CB  1 
2750 B . B C   ALA 2 47  C  ATOM   ? -4.335  13.994 -15.736 1.00 40.54  ? 49  ALA C   1 
2751 B . B O   ALA 2 47  O  ATOM   ? -4.889  13.690 -14.691 1.00 42.93  ? 49  ALA O   1 
2752 B . B N   SER 2 48  N  ATOM   ? -4.989  14.131 -16.889 1.00 40.60  ? 50  SER N   1 
2753 B . B CA  SER 2 48  C  ATOM   ? -6.373  13.748 -17.019 1.00 40.21  ? 50  SER CA  1 
2754 B . B CB  SER 2 48  C  ATOM   ? -7.284  14.901 -16.658 1.00 41.02  ? 50  SER CB  1 
2755 B . B OG  SER 2 48  O  ATOM   ? -7.169  15.902 -17.657 1.00 43.63  ? 50  SER OG  1 
2756 B . B C   SER 2 48  C  ATOM   ? -6.641  13.323 -18.443 1.00 38.63  ? 50  SER C   1 
2757 B . B O   SER 2 48  O  ATOM   ? -5.801  13.482 -19.319 1.00 38.14  ? 50  SER O   1 
2758 B . B N   ILE 2 49  N  ATOM   ? -7.842  12.800 -18.663 1.00 36.88  ? 51  ILE N   1 
2759 B . B CA  ILE 2 49  C  ATOM   ? -8.220  12.287 -19.952 1.00 38.66  ? 51  ILE CA  1 
2760 B . B CB  ILE 2 49  C  ATOM   ? -7.672  10.851 -20.134 1.00 39.07  ? 51  ILE CB  1 
2761 B . B CG1 ILE 2 49  C  ATOM   ? -7.685  10.447 -21.610 1.00 40.70  ? 51  ILE CG1 1 
2762 B . B CD1 ILE 2 49  C  ATOM   ? -6.740  9.302  -21.930 1.00 40.87  ? 51  ILE CD1 1 
2763 B . B CG2 ILE 2 49  C  ATOM   ? -8.403  9.871  -19.217 1.00 38.60  ? 51  ILE CG2 1 
2764 B . B C   ILE 2 49  C  ATOM   ? -9.706  12.396 -20.082 1.00 39.08  ? 51  ILE C   1 
2765 B . B O   ILE 2 49  O  ATOM   ? -10.439 12.348 -19.099 1.00 41.02  ? 51  ILE O   1 
2766 B . B N   THR 2 50  N  ATOM   ? -10.157 12.612 -21.313 1.00 42.60  ? 52  THR N   1 
2767 B . B CA  THR 2 50  C  ATOM   ? -11.563 12.767 -21.585 1.00 42.65  ? 52  THR CA  1 
2768 B . B CB  THR 2 50  C  ATOM   ? -11.774 13.238 -23.020 1.00 44.64  ? 52  THR CB  1 
2769 B . B OG1 THR 2 50  O  ATOM   ? -11.069 12.355 -23.907 1.00 42.69  ? 52  THR OG1 1 
2770 B . B CG2 THR 2 50  C  ATOM   ? -11.257 14.691 -23.205 1.00 46.02  ? 52  THR CG2 1 
2771 B . B C   THR 2 50  C  ATOM   ? -12.254 11.426 -21.412 1.00 44.25  ? 52  THR C   1 
2772 B . B O   THR 2 50  O  ATOM   ? -11.606 10.357 -21.369 1.00 41.48  ? 52  THR O   1 
2773 B . B N   TRP 2 51  N  ATOM   ? -13.580 11.498 -21.351 1.00 44.71  ? 53  TRP N   1 
2774 B . B CA  TRP 2 51  C  ATOM   ? -14.445 10.352 -21.256 1.00 49.36  ? 53  TRP CA  1 
2775 B . B CB  TRP 2 51  C  ATOM   ? -15.913 10.821 -21.390 1.00 53.16  ? 53  TRP CB  1 
2776 B . B CG  TRP 2 51  C  ATOM   ? -16.779 9.703  -21.546 1.00 59.48  ? 53  TRP CG  1 
2777 B . B CD1 TRP 2 51  C  ATOM   ? -17.270 8.900  -20.552 1.00 68.67  ? 53  TRP CD1 1 
2778 B . B NE1 TRP 2 51  N  ATOM   ? -18.043 7.898  -21.096 1.00 70.83  ? 53  TRP NE1 1 
2779 B . B CE2 TRP 2 51  C  ATOM   ? -18.003 8.013  -22.461 1.00 66.92  ? 53  TRP CE2 1 
2780 B . B CD2 TRP 2 51  C  ATOM   ? -17.217 9.141  -22.773 1.00 59.49  ? 53  TRP CD2 1 
2781 B . B CE3 TRP 2 51  C  ATOM   ? -17.039 9.487  -24.101 1.00 60.48  ? 53  TRP CE3 1 
2782 B . B CZ3 TRP 2 51  C  ATOM   ? -17.628 8.720  -25.057 1.00 64.25  ? 53  TRP CZ3 1 
2783 B . B CH2 TRP 2 51  C  ATOM   ? -18.396 7.604  -24.723 1.00 66.18  ? 53  TRP CH2 1 
2784 B . B CZ2 TRP 2 51  C  ATOM   ? -18.591 7.233  -23.432 1.00 68.39  ? 53  TRP CZ2 1 
2785 B . B C   TRP 2 51  C  ATOM   ? -14.117 9.276  -22.320 1.00 46.27  ? 53  TRP C   1 
2786 B . B O   TRP 2 51  O  ATOM   ? -13.987 8.098  -22.022 1.00 46.14  ? 53  TRP O   1 
2787 B . B N   SER 2 52  N  ATOM   ? -13.985 9.714  -23.566 1.00 44.13  ? 54  SER N   1 
2788 B . B CA  SER 2 52  C  ATOM   ? -13.752 8.836  -24.703 1.00 45.36  ? 54  SER CA  1 
2789 B . B CB  SER 2 52  C  ATOM   ? -13.773 9.684  -25.972 1.00 44.34  ? 54  SER CB  1 
2790 B . B OG  SER 2 52  O  ATOM   ? -12.642 10.512 -25.910 1.00 44.25  ? 54  SER OG  1 
2791 B . B C   SER 2 52  C  ATOM   ? -12.409 8.078  -24.653 1.00 41.82  ? 54  SER C   1 
2792 B . B O   SER 2 52  O  ATOM   ? -12.205 7.133  -25.398 1.00 45.37  ? 54  SER O   1 
2793 B . B N   GLY 2 53  N  ATOM   ? -11.489 8.528  -23.800 1.00 40.09  ? 55  GLY N   1 
2794 B . B CA  GLY 2 53  C  ATOM   ? -10.124 8.032  -23.766 1.00 40.43  ? 55  GLY CA  1 
2795 B . B C   GLY 2 53  C  ATOM   ? -9.205  8.601  -24.844 1.00 37.40  ? 55  GLY C   1 
2796 B . B O   GLY 2 53  O  ATOM   ? -8.053  8.243  -24.911 1.00 37.33  ? 55  GLY O   1 
2797 B . B N   ILE 2 54  N  ATOM   ? -9.726  9.504  -25.678 1.00 41.38  ? 56  ILE N   1 
2798 B . B CA  ILE 2 54  C  ATOM   ? -9.006  10.019 -26.831 1.00 42.83  ? 56  ILE CA  1 
2799 B . B CB  ILE 2 54  C  ATOM   ? -9.994  10.583 -27.870 1.00 43.44  ? 56  ILE CB  1 
2800 B . B CG1 ILE 2 54  C  ATOM   ? -10.917 9.457  -28.364 1.00 44.16  ? 56  ILE CG1 1 
2801 B . B CD1 ILE 2 54  C  ATOM   ? -12.039 9.888  -29.299 1.00 45.56  ? 56  ILE CD1 1 
2802 B . B CG2 ILE 2 54  C  ATOM   ? -9.240  11.198 -29.043 1.00 43.70  ? 56  ILE CG2 1 
2803 B . B C   ILE 2 54  C  ATOM   ? -7.907  11.050 -26.473 1.00 45.56  ? 56  ILE C   1 
2804 B . B O   ILE 2 54  O  ATOM   ? -6.760  10.936 -26.930 1.00 44.45  ? 56  ILE O   1 
2805 B . B N   ASP 2 55  N  ATOM   ? -8.260  12.033 -25.634 1.00 46.10  ? 57  ASP N   1 
2806 B . B CA  ASP 2 55  C  ATOM   ? -7.457  13.234 -25.443 1.00 46.41  ? 57  ASP CA  1 
2807 B . B CB  ASP 2 55  C  ATOM   ? -8.267  14.470 -25.807 1.00 50.21  ? 57  ASP CB  1 
2808 B . B CG  ASP 2 55  C  ATOM   ? -8.691  14.460 -27.254 1.00 52.32  ? 57  ASP CG  1 
2809 B . B OD1 ASP 2 55  O  ATOM   ? -7.779  14.541 -28.092 1.00 52.49  ? 57  ASP OD1 1 
2810 B . B OD2 ASP 2 55  O  ATOM   ? -9.913  14.335 -27.543 1.00 55.37  ? 57  ASP OD2 1 
2811 B . B C   ASP 2 55  C  ATOM   ? -6.922  13.350 -24.020 1.00 46.98  ? 57  ASP C   1 
2812 B . B O   ASP 2 55  O  ATOM   ? -7.654  13.734 -23.102 1.00 45.08  ? 57  ASP O   1 
2813 B . B N   PRO 2 56  N  ATOM   ? -5.630  13.001 -23.802 1.00 42.75  ? 58  PRO N   1 
2814 B . B CA  PRO 2 56  C  ATOM   ? -4.978  13.221 -22.514 1.00 41.69  ? 58  PRO CA  1 
2815 B . B CB  PRO 2 56  C  ATOM   ? -3.835  12.207 -22.561 1.00 40.04  ? 58  PRO CB  1 
2816 B . B CG  PRO 2 56  C  ATOM   ? -3.457  12.201 -24.011 1.00 40.53  ? 58  PRO CG  1 
2817 B . B CD  PRO 2 56  C  ATOM   ? -4.742  12.336 -24.767 1.00 41.56  ? 58  PRO CD  1 
2818 B . B C   PRO 2 56  C  ATOM   ? -4.425  14.654 -22.389 1.00 41.40  ? 58  PRO C   1 
2819 B . B O   PRO 2 56  O  ATOM   ? -4.115  15.304 -23.385 1.00 40.88  ? 58  PRO O   1 
2820 B . B N   THR 2 57  N  ATOM   ? -4.303  15.107 -21.142 1.00 41.83  ? 59  THR N   1 
2821 B . B CA  THR 2 57  C  ATOM   ? -3.738  16.390 -20.785 1.00 42.08  ? 59  THR CA  1 
2822 B . B CB  THR 2 57  C  ATOM   ? -4.823  17.344 -20.301 1.00 44.63  ? 59  THR CB  1 
2823 B . B OG1 THR 2 57  O  ATOM   ? -5.774  17.520 -21.351 1.00 44.94  ? 59  THR OG1 1 
2824 B . B CG2 THR 2 57  C  ATOM   ? -4.249  18.702 -19.919 1.00 47.11  ? 59  THR CG2 1 
2825 B . B C   THR 2 57  C  ATOM   ? -2.771  16.106 -19.660 1.00 41.94  ? 59  THR C   1 
2826 B . B O   THR 2 57  O  ATOM   ? -3.143  15.463 -18.663 1.00 42.08  ? 59  THR O   1 
2827 B . B N   TYR 2 58  N  ATOM   ? -1.524  16.564 -19.835 1.00 41.59  ? 60  TYR N   1 
2828 B . B CA  TYR 2 58  C  ATOM   ? -0.436  16.339 -18.896 1.00 41.46  ? 60  TYR CA  1 
2829 B . B CB  TYR 2 58  C  ATOM   ? 0.714   15.682 -19.634 1.00 42.14  ? 60  TYR CB  1 
2830 B . B CG  TYR 2 58  C  ATOM   ? 0.329   14.357 -20.240 1.00 39.56  ? 60  TYR CG  1 
2831 B . B CD1 TYR 2 58  C  ATOM   ? 0.151   13.234 -19.435 1.00 38.68  ? 60  TYR CD1 1 
2832 B . B CE1 TYR 2 58  C  ATOM   ? -0.225  12.010 -19.975 1.00 37.66  ? 60  TYR CE1 1 
2833 B . B CZ  TYR 2 58  C  ATOM   ? -0.401  11.912 -21.334 1.00 37.66  ? 60  TYR CZ  1 
2834 B . B OH  TYR 2 58  O  ATOM   ? -0.777  10.739 -21.902 1.00 36.94  ? 60  TYR OH  1 
2835 B . B CE2 TYR 2 58  C  ATOM   ? -0.248  13.030 -22.156 1.00 39.78  ? 60  TYR CE2 1 
2836 B . B CD2 TYR 2 58  C  ATOM   ? 0.111   14.236 -21.602 1.00 38.79  ? 60  TYR CD2 1 
2837 B . B C   TYR 2 58  C  ATOM   ? 0.056   17.640 -18.303 1.00 43.95  ? 60  TYR C   1 
2838 B . B O   TYR 2 58  O  ATOM   ? 0.136   18.635 -18.996 1.00 45.88  ? 60  TYR O   1 
2839 B . B N   ALA 2 59  N  ATOM   ? 0.407   17.624 -17.014 1.00 45.68  ? 61  ALA N   1 
2840 B . B CA  ALA 2 59  C  ATOM   ? 1.214   18.705 -16.423 1.00 48.14  ? 61  ALA CA  1 
2841 B . B CB  ALA 2 59  C  ATOM   ? 1.415   18.492 -14.933 1.00 47.36  ? 61  ALA CB  1 
2842 B . B C   ALA 2 59  C  ATOM   ? 2.558   18.764 -17.138 1.00 50.17  ? 61  ALA C   1 
2843 B . B O   ALA 2 59  O  ATOM   ? 3.129   17.718 -17.500 1.00 49.01  ? 61  ALA O   1 
2844 B . B N   ASP 2 60  N  ATOM   ? 3.036   19.993 -17.376 1.00 54.07  ? 62  ASP N   1 
2845 B . B CA  ASP 2 60  C  ATOM   ? 4.284   20.268 -18.087 1.00 57.09  ? 62  ASP CA  1 
2846 B . B CB  ASP 2 60  C  ATOM   ? 4.642   21.773 -18.009 1.00 61.22  ? 62  ASP CB  1 
2847 B . B CG  ASP 2 60  C  ATOM   ? 4.081   22.585 -19.160 1.00 67.06  ? 62  ASP CG  1 
2848 B . B OD1 ASP 2 60  O  ATOM   ? 3.556   22.001 -20.135 1.00 69.60  ? 62  ASP OD1 1 
2849 B . B OD2 ASP 2 60  O  ATOM   ? 4.169   23.844 -19.110 1.00 79.92  ? 62  ASP OD2 1 
2850 B . B C   ASP 2 60  C  ATOM   ? 5.426   19.483 -17.481 1.00 56.54  ? 62  ASP C   1 
2851 B . B O   ASP 2 60  O  ATOM   ? 6.284   18.963 -18.190 1.00 57.75  ? 62  ASP O   1 
2852 B . B N   SER 2 61  N  ATOM   ? 5.440   19.441 -16.149 1.00 54.32  ? 63  SER N   1 
2853 B . B CA  SER 2 61  C  ATOM   ? 6.460   18.760 -15.387 1.00 58.97  ? 63  SER CA  1 
2854 B . B CB  SER 2 61  C  ATOM   ? 6.261   19.061 -13.905 1.00 63.15  ? 63  SER CB  1 
2855 B . B OG  SER 2 61  O  ATOM   ? 6.564   17.927 -13.119 1.00 72.16  ? 63  SER OG  1 
2856 B . B C   SER 2 61  C  ATOM   ? 6.513   17.230 -15.608 1.00 55.13  ? 63  SER C   1 
2857 B . B O   SER 2 61  O  ATOM   ? 7.509   16.614 -15.281 1.00 51.74  ? 63  SER O   1 
2858 B . B N   VAL 2 62  N  ATOM   ? 5.439   16.629 -16.141 1.00 51.34  ? 64  VAL N   1 
2859 B . B CA  VAL 2 62  C  ATOM   ? 5.424   15.197 -16.396 1.00 51.38  ? 64  VAL CA  1 
2860 B . B CB  VAL 2 62  C  ATOM   ? 4.395   14.465 -15.498 1.00 49.77  ? 64  VAL CB  1 
2861 B . B CG1 VAL 2 62  C  ATOM   ? 4.601   14.830 -14.037 1.00 51.45  ? 64  VAL CG1 1 
2862 B . B CG2 VAL 2 62  C  ATOM   ? 2.963   14.737 -15.944 1.00 49.30  ? 64  VAL CG2 1 
2863 B . B C   VAL 2 62  C  ATOM   ? 5.200   14.793 -17.857 1.00 48.60  ? 64  VAL C   1 
2864 B . B O   VAL 2 62  O  ATOM   ? 5.286   13.627 -18.183 1.00 48.21  ? 64  VAL O   1 
2865 B . B N   ALA 2 63  N  ATOM   ? 4.924   15.759 -18.733 1.00 51.15  ? 65  ALA N   1 
2866 B . B CA  ALA 2 63  C  ATOM   ? 4.541   15.473 -20.120 1.00 51.79  ? 65  ALA CA  1 
2867 B . B CB  ALA 2 63  C  ATOM   ? 4.412   16.768 -20.900 1.00 52.58  ? 65  ALA CB  1 
2868 B . B C   ALA 2 63  C  ATOM   ? 5.478   14.500 -20.855 1.00 54.34  ? 65  ALA C   1 
2869 B . B O   ALA 2 63  O  ATOM   ? 5.040   13.662 -21.648 1.00 59.16  ? 65  ALA O   1 
2870 B . B N   ASP 2 64  N  ATOM   ? 6.778   14.613 -20.593 1.00 55.93  ? 66  ASP N   1 
2871 B . B CA  ASP 2 64  C  ATOM   ? 7.760   13.855 -21.327 1.00 58.85  ? 66  ASP CA  1 
2872 B . B CB  ASP 2 64  C  ATOM   ? 9.077   14.626 -21.372 1.00 68.42  ? 66  ASP CB  1 
2873 B . B CG  ASP 2 64  C  ATOM   ? 9.014   15.803 -22.353 1.00 88.46  ? 66  ASP CG  1 
2874 B . B OD1 ASP 2 64  O  ATOM   ? 8.637   15.570 -23.550 1.00 89.83  ? 66  ASP OD1 1 
2875 B . B OD2 ASP 2 64  O  ATOM   ? 9.328   16.955 -21.932 1.00 91.55  ? 66  ASP OD2 1 
2876 B . B C   ASP 2 64  C  ATOM   ? 7.953   12.432 -20.826 1.00 55.60  ? 66  ASP C   1 
2877 B . B O   ASP 2 64  O  ATOM   ? 8.610   11.650 -21.489 1.00 56.73  ? 66  ASP O   1 
2878 B . B N   ARG 2 65  N  ATOM   ? 7.342   12.083 -19.686 1.00 52.61  ? 67  ARG N   1 
2879 B . B CA  ARG 2 65  C  ATOM   ? 7.592   10.801 -19.036 1.00 49.18  ? 67  ARG CA  1 
2880 B . B CB  ARG 2 65  C  ATOM   ? 8.413   11.034 -17.755 1.00 51.36  ? 67  ARG CB  1 
2881 B . B CG  ARG 2 65  C  ATOM   ? 9.643   11.893 -17.941 1.00 59.03  ? 67  ARG CG  1 
2882 B . B CD  ARG 2 65  C  ATOM   ? 10.316  12.137 -16.594 1.00 61.47  ? 67  ARG CD  1 
2883 B . B NE  ARG 2 65  N  ATOM   ? 9.621   13.173 -15.814 1.00 57.33  ? 67  ARG NE  1 
2884 B . B CZ  ARG 2 65  C  ATOM   ? 9.190   13.030 -14.574 1.00 54.33  ? 67  ARG CZ  1 
2885 B . B NH1 ARG 2 65  N  ATOM   ? 9.355   11.891 -13.931 1.00 56.17  ? 67  ARG NH1 1 
2886 B . B NH2 ARG 2 65  N  ATOM   ? 8.601   14.044 -13.961 1.00 54.11  ? 67  ARG NH2 1 
2887 B . B C   ARG 2 65  C  ATOM   ? 6.365   9.983  -18.661 1.00 44.78  ? 67  ARG C   1 
2888 B . B O   ARG 2 65  O  ATOM   ? 6.492   8.785  -18.390 1.00 42.42  ? 67  ARG O   1 
2889 B . B N   PHE 2 66  N  ATOM   ? 5.209   10.648 -18.540 1.00 43.74  ? 68  PHE N   1 
2890 B . B CA  PHE 2 66  C  ATOM   ? 3.962   10.021 -18.108 1.00 41.93  ? 68  PHE CA  1 
2891 B . B CB  PHE 2 66  C  ATOM   ? 3.254   10.834 -17.029 1.00 42.46  ? 68  PHE CB  1 
2892 B . B CG  PHE 2 66  C  ATOM   ? 3.926   10.838 -15.658 1.00 42.49  ? 68  PHE CG  1 
2893 B . B CD1 PHE 2 66  C  ATOM   ? 5.279   10.548 -15.485 1.00 46.49  ? 68  PHE CD1 1 
2894 B . B CE1 PHE 2 66  C  ATOM   ? 5.856   10.589 -14.227 1.00 46.00  ? 68  PHE CE1 1 
2895 B . B CZ  PHE 2 66  C  ATOM   ? 5.104   10.971 -13.129 1.00 45.51  ? 68  PHE CZ  1 
2896 B . B CE2 PHE 2 66  C  ATOM   ? 3.770   11.281 -13.285 1.00 43.62  ? 68  PHE CE2 1 
2897 B . B CD2 PHE 2 66  C  ATOM   ? 3.191   11.218 -14.543 1.00 41.25  ? 68  PHE CD2 1 
2898 B . B C   PHE 2 66  C  ATOM   ? 3.023   9.896  -19.284 1.00 41.57  ? 68  PHE C   1 
2899 B . B O   PHE 2 66  O  ATOM   ? 2.998   10.758 -20.152 1.00 41.90  ? 68  PHE O   1 
2900 B . B N   THR 2 67  N  ATOM   ? 2.248   8.806  -19.300 1.00 41.25  ? 69  THR N   1 
2901 B . B CA  THR 2 67  C  ATOM   ? 1.150   8.606  -20.230 1.00 41.80  ? 69  THR CA  1 
2902 B . B CB  THR 2 67  C  ATOM   ? 1.494   7.595  -21.345 1.00 44.13  ? 69  THR CB  1 
2903 B . B OG1 THR 2 67  O  ATOM   ? 1.872   6.359  -20.757 1.00 50.25  ? 69  THR OG1 1 
2904 B . B CG2 THR 2 67  C  ATOM   ? 2.636   8.084  -22.145 1.00 46.48  ? 69  THR CG2 1 
2905 B . B C   THR 2 67  C  ATOM   ? -0.080  8.147  -19.469 1.00 39.73  ? 69  THR C   1 
2906 B . B O   THR 2 67  O  ATOM   ? 0.020   7.461  -18.455 1.00 39.70  ? 69  THR O   1 
2907 B . B N   THR 2 68  N  ATOM   ? -1.252  8.557  -19.945 1.00 37.29  ? 70  THR N   1 
2908 B . B CA  THR 2 68  C  ATOM   ? -2.508  8.179  -19.302 1.00 37.58  ? 70  THR CA  1 
2909 B . B CB  THR 2 68  C  ATOM   ? -3.178  9.357  -18.544 1.00 38.30  ? 70  THR CB  1 
2910 B . B OG1 THR 2 68  O  ATOM   ? -4.254  8.860  -17.716 1.00 41.57  ? 70  THR OG1 1 
2911 B . B CG2 THR 2 68  C  ATOM   ? -3.727  10.392 -19.496 1.00 40.47  ? 70  THR CG2 1 
2912 B . B C   THR 2 68  C  ATOM   ? -3.426  7.594  -20.363 1.00 35.09  ? 70  THR C   1 
2913 B . B O   THR 2 68  O  ATOM   ? -3.352  7.935  -21.520 1.00 36.91  ? 70  THR O   1 
2914 B . B N   SER 2 69  N  ATOM   ? -4.236  6.620  -19.965 1.00 37.34  ? 71  SER N   1 
2915 B . B CA  SER 2 69  C  ATOM   ? -5.236  6.077  -20.848 1.00 37.16  ? 71  SER CA  1 
2916 B . B CB  SER 2 69  C  ATOM   ? -4.711  4.867  -21.599 1.00 38.02  ? 71  SER CB  1 
2917 B . B OG  SER 2 69  O  ATOM   ? -4.502  3.827  -20.701 1.00 38.17  ? 71  SER OG  1 
2918 B . B C   SER 2 69  C  ATOM   ? -6.442  5.712  -20.058 1.00 35.45  ? 71  SER C   1 
2919 B . B O   SER 2 69  O  ATOM   ? -6.383  5.599  -18.844 1.00 32.73  ? 71  SER O   1 
2920 B . B N   ARG 2 70  N  ATOM   ? -7.544  5.535  -20.783 1.00 36.82  ? 72  ARG N   1 
2921 B . B CA  ARG 2 70  C  ATOM   ? -8.797  5.157  -20.225 1.00 37.79  ? 72  ARG CA  1 
2922 B . B CB  ARG 2 70  C  ATOM   ? -9.752  6.320  -20.301 1.00 41.32  ? 72  ARG CB  1 
2923 B . B CG  ARG 2 70  C  ATOM   ? -10.663 6.324  -19.145 1.00 44.56  ? 72  ARG CG  1 
2924 B . B CD  ARG 2 70  C  ATOM   ? -11.788 7.325  -19.247 1.00 48.03  ? 72  ARG CD  1 
2925 B . B NE  ARG 2 70  N  ATOM   ? -12.859 6.720  -18.487 1.00 57.91  ? 72  ARG NE  1 
2926 B . B CZ  ARG 2 70  C  ATOM   ? -13.987 6.244  -18.983 1.00 55.34  ? 72  ARG CZ  1 
2927 B . B NH1 ARG 2 70  N  ATOM   ? -14.319 6.385  -20.256 1.00 65.20  ? 72  ARG NH1 1 
2928 B . B NH2 ARG 2 70  N  ATOM   ? -14.816 5.664  -18.162 1.00 63.08  ? 72  ARG NH2 1 
2929 B . B C   ARG 2 70  C  ATOM   ? -9.374  3.998  -21.014 1.00 38.26  ? 72  ARG C   1 
2930 B . B O   ARG 2 70  O  ATOM   ? -9.523  4.068  -22.234 1.00 36.51  ? 72  ARG O   1 
2931 B . B N   ASP 2 71  N  ATOM   ? -9.744  2.941  -20.285 1.00 38.74  ? 73  ASP N   1 
2932 B . B CA  ASP 2 71  C  ATOM   ? -10.423 1.803  -20.840 1.00 40.81  ? 73  ASP CA  1 
2933 B . B CB  ASP 2 71  C  ATOM   ? -9.946  0.530  -20.146 1.00 42.41  ? 73  ASP CB  1 
2934 B . B CG  ASP 2 71  C  ATOM   ? -10.609 -0.739 -20.700 1.00 47.31  ? 73  ASP CG  1 
2935 B . B OD1 ASP 2 71  O  ATOM   ? -11.646 -0.657 -21.406 1.00 49.70  ? 73  ASP OD1 1 
2936 B . B OD2 ASP 2 71  O  ATOM   ? -10.078 -1.836 -20.402 1.00 51.13  ? 73  ASP OD2 1 
2937 B . B C   ASP 2 71  C  ATOM   ? -11.902 2.059  -20.647 1.00 42.38  ? 73  ASP C   1 
2938 B . B O   ASP 2 71  O  ATOM   ? -12.441 1.830  -19.582 1.00 44.74  ? 73  ASP O   1 
2939 B . B N   VAL 2 72  N  ATOM   ? -12.556 2.562  -21.695 1.00 43.66  ? 74  VAL N   1 
2940 B . B CA  VAL 2 72  C  ATOM   ? -13.961 2.918  -21.633 1.00 45.38  ? 74  VAL CA  1 
2941 B . B CB  VAL 2 72  C  ATOM   ? -14.411 3.647  -22.902 1.00 46.22  ? 74  VAL CB  1 
2942 B . B CG1 VAL 2 72  C  ATOM   ? -13.658 4.964  -23.062 1.00 43.42  ? 74  VAL CG1 1 
2943 B . B CG2 VAL 2 72  C  ATOM   ? -14.290 2.746  -24.135 1.00 47.51  ? 74  VAL CG2 1 
2944 B . B C   VAL 2 72  C  ATOM   ? -14.890 1.737  -21.395 1.00 51.83  ? 74  VAL C   1 
2945 B . B O   VAL 2 72  O  ATOM   ? -15.992 1.923  -20.893 1.00 57.93  ? 74  VAL O   1 
2946 B . B N   ALA 2 73  N  ATOM   ? -14.463 0.531  -21.786 1.00 52.20  ? 75  ALA N   1 
2947 B . B CA  ALA 2 73  C  ATOM   ? -15.294 -0.670 -21.647 1.00 56.81  ? 75  ALA CA  1 
2948 B . B CB  ALA 2 73  C  ATOM   ? -14.774 -1.804 -22.529 1.00 56.87  ? 75  ALA CB  1 
2949 B . B C   ALA 2 73  C  ATOM   ? -15.403 -1.138 -20.187 1.00 56.87  ? 75  ALA C   1 
2950 B . B O   ALA 2 73  O  ATOM   ? -16.443 -1.626 -19.771 1.00 56.14  ? 75  ALA O   1 
2951 B . B N   ASN 2 74  N  ATOM   ? -14.326 -0.992 -19.411 1.00 56.97  ? 76  ASN N   1 
2952 B . B CA  ASN 2 74  C  ATOM   ? -14.407 -1.284 -17.977 1.00 60.04  ? 76  ASN CA  1 
2953 B . B CB  ASN 2 74  C  ATOM   ? -13.629 -2.544 -17.640 1.00 63.01  ? 76  ASN CB  1 
2954 B . B CG  ASN 2 74  C  ATOM   ? -12.185 -2.410 -17.935 1.00 64.80  ? 76  ASN CG  1 
2955 B . B OD1 ASN 2 74  O  ATOM   ? -11.634 -1.322 -17.858 1.00 75.06  ? 76  ASN OD1 1 
2956 B . B ND2 ASN 2 74  N  ATOM   ? -11.552 -3.511 -18.294 1.00 73.54  ? 76  ASN ND2 1 
2957 B . B C   ASN 2 74  C  ATOM   ? -14.071 -0.145 -17.013 1.00 53.71  ? 76  ASN C   1 
2958 B . B O   ASN 2 74  O  ATOM   ? -13.715 -0.390 -15.869 1.00 56.82  ? 76  ASN O   1 
2959 B A B N   ASN 2 75  N  ATOM   ? -14.271 1.094  -17.483 0.43 50.19  ? 77  ASN N   1 
2960 B B B N   ASN 2 75  N  ATOM   ? -14.149 1.098  -17.494 0.57 50.03  ? 77  ASN N   1 
2961 B A B CA  ASN 2 75  C  ATOM   ? -14.083 2.324  -16.712 0.43 46.73  ? 77  ASN CA  1 
2962 B B B CA  ASN 2 75  C  ATOM   ? -14.105 2.255  -16.624 0.57 47.01  ? 77  ASN CA  1 
2963 B A B CB  ASN 2 75  C  ATOM   ? -15.373 2.683  -15.936 0.43 48.00  ? 77  ASN CB  1 
2964 B B B CB  ASN 2 75  C  ATOM   ? -15.326 2.180  -15.708 0.57 49.17  ? 77  ASN CB  1 
2965 B A B CG  ASN 2 75  C  ATOM   ? -16.581 2.920  -16.855 0.43 48.99  ? 77  ASN CG  1 
2966 B B B CG  ASN 2 75  C  ATOM   ? -15.770 3.520  -15.220 0.57 48.31  ? 77  ASN CG  1 
2967 B A B OD1 ASN 2 75  O  ATOM   ? -17.749 2.704  -16.472 0.43 51.70  ? 77  ASN OD1 1 
2968 B B B OD1 ASN 2 75  O  ATOM   ? -15.628 4.516  -15.918 0.57 45.32  ? 77  ASN OD1 1 
2969 B A B ND2 ASN 2 75  N  ATOM   ? -16.312 3.359  -18.070 0.43 46.57  ? 77  ASN ND2 1 
2970 B B B ND2 ASN 2 75  N  ATOM   ? -16.358 3.550  -14.021 0.57 51.43  ? 77  ASN ND2 1 
2971 B A B C   ASN 2 75  C  ATOM   ? -12.855 2.263  -15.779 0.43 45.71  ? 77  ASN C   1 
2972 B B B C   ASN 2 75  C  ATOM   ? -12.824 2.334  -15.778 0.57 45.76  ? 77  ASN C   1 
2973 B A B O   ASN 2 75  O  ATOM   ? -12.959 2.537  -14.587 0.43 48.13  ? 77  ASN O   1 
2974 B B B O   ASN 2 75  O  ATOM   ? -12.847 2.805  -14.644 0.57 47.87  ? 77  ASN O   1 
2975 B . B N   THR 2 76  N  ATOM   ? -11.702 1.888  -16.350 1.00 44.19  ? 78  THR N   1 
2976 B . B CA  THR 2 76  C  ATOM   ? -10.417 1.870  -15.660 1.00 42.09  ? 78  THR CA  1 
2977 B . B CB  THR 2 76  C  ATOM   ? -9.714  0.505  -15.865 1.00 44.17  ? 78  THR CB  1 
2978 B . B OG1 THR 2 76  O  ATOM   ? -10.588 -0.538 -15.425 1.00 50.02  ? 78  THR OG1 1 
2979 B . B CG2 THR 2 76  C  ATOM   ? -8.392  0.411  -15.102 1.00 43.64  ? 78  THR CG2 1 
2980 B . B C   THR 2 76  C  ATOM   ? -9.557  3.027  -16.182 1.00 39.83  ? 78  THR C   1 
2981 B . B O   THR 2 76  O  ATOM   ? -9.503  3.287  -17.384 1.00 41.44  ? 78  THR O   1 
2982 B . B N   LEU 2 77  N  ATOM   ? -8.905  3.749  -15.269 1.00 37.32  ? 79  LEU N   1 
2983 B . B CA  LEU 2 77  C  ATOM   ? -7.974  4.819  -15.637 1.00 36.76  ? 79  LEU CA  1 
2984 B . B CB  LEU 2 77  C  ATOM   ? -8.307  6.086  -14.849 1.00 36.27  ? 79  LEU CB  1 
2985 B . B CG  LEU 2 77  C  ATOM   ? -7.359  7.274  -14.953 1.00 36.38  ? 79  LEU CG  1 
2986 B . B CD1 LEU 2 77  C  ATOM   ? -7.504  7.971  -16.291 1.00 37.66  ? 79  LEU CD1 1 
2987 B . B CD2 LEU 2 77  C  ATOM   ? -7.594  8.233  -13.817 1.00 38.81  ? 79  LEU CD2 1 
2988 B . B C   LEU 2 77  C  ATOM   ? -6.558  4.324  -15.317 1.00 35.94  ? 79  LEU C   1 
2989 B . B O   LEU 2 77  O  ATOM   ? -6.324  3.699  -14.270 1.00 36.48  ? 79  LEU O   1 
2990 B . B N   TYR 2 78  N  ATOM   ? -5.618  4.589  -16.224 1.00 36.19  ? 80  TYR N   1 
2991 B . B CA  TYR 2 78  C  ATOM   ? -4.232  4.199  -16.034 1.00 35.65  ? 80  TYR CA  1 
2992 B . B CB  TYR 2 78  C  ATOM   ? -3.781  3.269  -17.127 1.00 35.86  ? 80  TYR CB  1 
2993 B . B CG  TYR 2 78  C  ATOM   ? -4.531  1.944  -17.218 1.00 40.22  ? 80  TYR CG  1 
2994 B . B CD1 TYR 2 78  C  ATOM   ? -4.143  0.837  -16.447 1.00 43.97  ? 80  TYR CD1 1 
2995 B . B CE1 TYR 2 78  C  ATOM   ? -4.799  -0.378 -16.563 1.00 43.22  ? 80  TYR CE1 1 
2996 B . B CZ  TYR 2 78  C  ATOM   ? -5.857  -0.496 -17.435 1.00 42.85  ? 80  TYR CZ  1 
2997 B . B OH  TYR 2 78  O  ATOM   ? -6.511  -1.690 -17.551 1.00 49.74  ? 80  TYR OH  1 
2998 B . B CE2 TYR 2 78  C  ATOM   ? -6.250  0.568  -18.218 1.00 41.81  ? 80  TYR CE2 1 
2999 B . B CD2 TYR 2 78  C  ATOM   ? -5.592  1.779  -18.105 1.00 39.14  ? 80  TYR CD2 1 
3000 B . B C   TYR 2 78  C  ATOM   ? -3.335  5.400  -16.054 1.00 35.45  ? 80  TYR C   1 
3001 B . B O   TYR 2 78  O  ATOM   ? -3.607  6.382  -16.742 1.00 38.22  ? 80  TYR O   1 
3002 B . B N   LEU 2 79  N  ATOM   ? -2.224  5.287  -15.332 1.00 37.94  ? 81  LEU N   1 
3003 B . B CA  LEU 2 79  C  ATOM   ? -1.121  6.217  -15.447 1.00 38.46  ? 81  LEU CA  1 
3004 B . B CB  LEU 2 79  C  ATOM   ? -1.130  7.179  -14.255 1.00 39.55  ? 81  LEU CB  1 
3005 B . B CG  LEU 2 79  C  ATOM   ? -0.094  8.293  -14.301 1.00 40.97  ? 81  LEU CG  1 
3006 B . B CD1 LEU 2 79  C  ATOM   ? -0.398  9.289  -15.418 1.00 43.15  ? 81  LEU CD1 1 
3007 B . B CD2 LEU 2 79  C  ATOM   ? -0.028  8.999  -12.954 1.00 43.73  ? 81  LEU CD2 1 
3008 B . B C   LEU 2 79  C  ATOM   ? 0.177   5.431  -15.510 1.00 38.80  ? 81  LEU C   1 
3009 B . B O   LEU 2 79  O  ATOM   ? 0.539   4.708  -14.587 1.00 39.54  ? 81  LEU O   1 
3010 B . B N   GLN 2 80  N  ATOM   ? 0.868   5.545  -16.638 1.00 38.48  ? 82  GLN N   1 
3011 B . B CA  GLN 2 80  C  ATOM   ? 2.184   4.965  -16.800 1.00 41.28  ? 82  GLN CA  1 
3012 B . B CB  GLN 2 80  C  ATOM   ? 2.361   4.387  -18.205 1.00 42.73  ? 82  GLN CB  1 
3013 B . B CG  GLN 2 80  C  ATOM   ? 3.742   3.804  -18.476 1.00 44.06  ? 82  GLN CG  1 
3014 B . B CD  GLN 2 80  C  ATOM   ? 3.964   2.502  -17.756 1.00 44.64  ? 82  GLN CD  1 
3015 B . B OE1 GLN 2 80  O  ATOM   ? 3.052   1.689  -17.610 1.00 45.70  ? 82  GLN OE1 1 
3016 B . B NE2 GLN 2 80  N  ATOM   ? 5.179   2.300  -17.294 1.00 47.06  ? 82  GLN NE2 1 
3017 B . B C   GLN 2 80  C  ATOM   ? 3.170   6.094  -16.521 1.00 41.62  ? 82  GLN C   1 
3018 B . B O   GLN 2 80  O  ATOM   ? 3.141   7.159  -17.170 1.00 38.98  ? 82  GLN O   1 
3019 B . B N   MET 2 81  N  ATOM   ? 4.008   5.870  -15.510 1.00 43.57  ? 83  MET N   1 
3020 B . B CA  MET 2 81  C  ATOM   ? 5.014   6.812  -15.068 1.00 47.53  ? 83  MET CA  1 
3021 B . B CB  MET 2 81  C  ATOM   ? 4.894   7.006  -13.566 1.00 49.60  ? 83  MET CB  1 
3022 B . B CG  MET 2 81  C  ATOM   ? 3.583   7.643  -13.119 1.00 52.08  ? 83  MET CG  1 
3023 B . B SD  MET 2 81  S  ATOM   ? 3.511   7.892  -11.309 1.00 63.35  ? 83  MET SD  1 
3024 B . B CE  MET 2 81  C  ATOM   ? 3.093   6.260  -10.802 1.00 56.06  ? 83  MET CE  1 
3025 B . B C   MET 2 81  C  ATOM   ? 6.360   6.210  -15.409 1.00 46.99  ? 83  MET C   1 
3026 B . B O   MET 2 81  O  ATOM   ? 6.720   5.189  -14.876 1.00 48.95  ? 83  MET O   1 
3027 B . B N   ASN 2 82  N  ATOM   ? 7.105   6.848  -16.310 1.00 48.56  ? 84  ASN N   1 
3028 B . B CA  ASN 2 82  C  ATOM   ? 8.465   6.403  -16.650 1.00 50.76  ? 84  ASN CA  1 
3029 B . B CB  ASN 2 82  C  ATOM   ? 8.594   6.246  -18.176 1.00 50.63  ? 84  ASN CB  1 
3030 B . B CG  ASN 2 82  C  ATOM   ? 7.689   5.145  -18.725 1.00 52.80  ? 84  ASN CG  1 
3031 B . B OD1 ASN 2 82  O  ATOM   ? 7.470   4.114  -18.088 1.00 55.19  ? 84  ASN OD1 1 
3032 B . B ND2 ASN 2 82  N  ATOM   ? 7.169   5.361  -19.907 1.00 54.86  ? 84  ASN ND2 1 
3033 B . B C   ASN 2 82  C  ATOM   ? 9.519   7.368  -16.132 1.00 51.40  ? 84  ASN C   1 
3034 B . B O   ASN 2 82  O  ATOM   ? 9.194   8.483  -15.733 1.00 50.08  ? 84  ASN O   1 
3035 B . B N   SER 2 83  N  ATOM   ? 10.787  6.938  -16.147 1.00 56.16  ? 85  SER N   1 
3036 B . B CA  SER 2 83  C  ATOM   ? 11.900  7.791  -15.748 1.00 58.22  ? 85  SER CA  1 
3037 B . B CB  SER 2 83  C  ATOM   ? 12.176  8.807  -16.860 1.00 60.26  ? 85  SER CB  1 
3038 B . B OG  SER 2 83  O  ATOM   ? 12.552  8.128  -18.028 1.00 65.45  ? 85  SER OG  1 
3039 B . B C   SER 2 83  C  ATOM   ? 11.615  8.545  -14.454 1.00 55.17  ? 85  SER C   1 
3040 B . B O   SER 2 83  O  ATOM   ? 11.724  9.761  -14.396 1.00 55.17  ? 85  SER O   1 
3041 B . B N   LEU 2 84  N  ATOM   ? 11.218  7.813  -13.413 1.00 55.26  ? 86  LEU N   1 
3042 B . B CA  LEU 2 84  C  ATOM   ? 10.760  8.439  -12.173 1.00 55.37  ? 86  LEU CA  1 
3043 B . B CB  LEU 2 84  C  ATOM   ? 10.111  7.383  -11.275 1.00 55.19  ? 86  LEU CB  1 
3044 B . B CG  LEU 2 84  C  ATOM   ? 8.645   7.101  -11.694 1.00 52.79  ? 86  LEU CG  1 
3045 B . B CD1 LEU 2 84  C  ATOM   ? 8.110   5.771  -11.186 1.00 49.74  ? 86  LEU CD1 1 
3046 B . B CD2 LEU 2 84  C  ATOM   ? 7.737   8.244  -11.230 1.00 52.49  ? 86  LEU CD2 1 
3047 B . B C   LEU 2 84  C  ATOM   ? 11.907  9.161  -11.469 1.00 57.03  ? 86  LEU C   1 
3048 B . B O   LEU 2 84  O  ATOM   ? 13.046  8.715  -11.529 1.00 56.00  ? 86  LEU O   1 
3049 B . B N   LYS 2 85  N  ATOM   ? 11.602  10.298 -10.833 1.00 59.54  ? 87  LYS N   1 
3050 B . B CA  LYS 2 85  C  ATOM   ? 12.605  11.099 -10.101 1.00 62.37  ? 87  LYS CA  1 
3051 B . B CB  LYS 2 85  C  ATOM   ? 12.853  12.427 -10.803 1.00 63.97  ? 87  LYS CB  1 
3052 B . B CG  LYS 2 85  C  ATOM   ? 13.081  12.282 -12.284 1.00 70.90  ? 87  LYS CG  1 
3053 B . B CD  LYS 2 85  C  ATOM   ? 13.365  13.616 -12.944 1.00 76.82  ? 87  LYS CD  1 
3054 B . B CE  LYS 2 85  C  ATOM   ? 12.109  14.459 -13.049 1.00 76.19  ? 87  LYS CE  1 
3055 B . B NZ  LYS 2 85  N  ATOM   ? 12.243  15.404 -14.187 1.00 82.35  ? 87  LYS NZ  1 
3056 B . B C   LYS 2 85  C  ATOM   ? 12.106  11.396 -8.704  1.00 61.72  ? 87  LYS C   1 
3057 B . B O   LYS 2 85  O  ATOM   ? 10.903  11.342 -8.452  1.00 56.34  ? 87  LYS O   1 
3058 B . B N   HIS 2 86  N  ATOM   ? 13.025  11.763 -7.806  1.00 62.20  ? 88  HIS N   1 
3059 B . B CA  HIS 2 86  C  ATOM   ? 12.656  12.160 -6.453  1.00 64.38  ? 88  HIS CA  1 
3060 B . B CB  HIS 2 86  C  ATOM   ? 13.827  12.839 -5.722  1.00 69.46  ? 88  HIS CB  1 
3061 B . B CG  HIS 2 86  C  ATOM   ? 13.368  13.771 -4.646  1.00 76.42  ? 88  HIS CG  1 
3062 B . B ND1 HIS 2 86  N  ATOM   ? 12.764  13.324 -3.487  1.00 84.40  ? 88  HIS ND1 1 
3063 B . B CE1 HIS 2 86  C  ATOM   ? 12.408  14.361 -2.748  1.00 83.36  ? 88  HIS CE1 1 
3064 B . B NE2 HIS 2 86  N  ATOM   ? 12.732  15.465 -3.400  1.00 83.13  ? 88  HIS NE2 1 
3065 B . B CD2 HIS 2 86  C  ATOM   ? 13.322  15.124 -4.595  1.00 79.06  ? 88  HIS CD2 1 
3066 B . B C   HIS 2 86  C  ATOM   ? 11.434  13.103 -6.444  1.00 61.84  ? 88  HIS C   1 
3067 B . B O   HIS 2 86  O  ATOM   ? 10.579  13.005 -5.571  1.00 59.95  ? 88  HIS O   1 
3068 B . B N   GLU 2 87  N  ATOM   ? 11.376  14.015 -7.424  1.00 64.16  ? 89  GLU N   1 
3069 B . B CA  GLU 2 87  C  ATOM   ? 10.293  14.998 -7.582  1.00 64.52  ? 89  GLU CA  1 
3070 B . B CB  GLU 2 87  C  ATOM   ? 10.516  15.852 -8.841  1.00 70.38  ? 89  GLU CB  1 
3071 B . B CG  GLU 2 87  C  ATOM   ? 11.673  16.832 -8.753  1.00 80.71  ? 89  GLU CG  1 
3072 B . B CD  GLU 2 87  C  ATOM   ? 13.047  16.168 -8.716  1.00 86.73  ? 89  GLU CD  1 
3073 B . B OE1 GLU 2 87  O  ATOM   ? 13.261  15.175 -9.446  1.00 84.68  ? 89  GLU OE1 1 
3074 B . B OE2 GLU 2 87  O  ATOM   ? 13.914  16.648 -7.950  1.00 88.77  ? 89  GLU OE2 1 
3075 B . B C   GLU 2 87  C  ATOM   ? 8.908   14.352 -7.701  1.00 59.43  ? 89  GLU C   1 
3076 B . B O   GLU 2 87  O  ATOM   ? 7.893   14.997 -7.433  1.00 56.72  ? 89  GLU O   1 
3077 B . B N   ASP 2 88  N  ATOM   ? 8.888   13.087 -8.136  1.00 54.41  ? 90  ASP N   1 
3078 B . B CA  ASP 2 88  C  ATOM   ? 7.675   12.318 -8.359  1.00 50.54  ? 90  ASP CA  1 
3079 B . B CB  ASP 2 88  C  ATOM   ? 7.899   11.322 -9.507  1.00 50.15  ? 90  ASP CB  1 
3080 B . B CG  ASP 2 88  C  ATOM   ? 8.268   12.017 -10.830 1.00 50.90  ? 90  ASP CG  1 
3081 B . B OD1 ASP 2 88  O  ATOM   ? 7.659   13.049 -11.191 1.00 49.06  ? 90  ASP OD1 1 
3082 B . B OD2 ASP 2 88  O  ATOM   ? 9.166   11.521 -11.521 1.00 52.74  ? 90  ASP OD2 1 
3083 B . B C   ASP 2 88  C  ATOM   ? 7.215   11.573 -7.112  1.00 49.43  ? 90  ASP C   1 
3084 B . B O   ASP 2 88  O  ATOM   ? 6.153   10.965 -7.103  1.00 47.66  ? 90  ASP O   1 
3085 B . B N   THR 2 89  N  ATOM   ? 8.027   11.608 -6.055  1.00 51.46  ? 91  THR N   1 
3086 B . B CA  THR 2 89  C  ATOM   ? 7.639   11.025 -4.781  1.00 51.36  ? 91  THR CA  1 
3087 B . B CB  THR 2 89  C  ATOM   ? 8.831   10.963 -3.812  1.00 52.93  ? 91  THR CB  1 
3088 B . B OG1 THR 2 89  O  ATOM   ? 9.705   9.917  -4.259  1.00 54.16  ? 91  THR OG1 1 
3089 B . B CG2 THR 2 89  C  ATOM   ? 8.380   10.677 -2.365  1.00 51.83  ? 91  THR CG2 1 
3090 B . B C   THR 2 89  C  ATOM   ? 6.481   11.822 -4.183  1.00 51.59  ? 91  THR C   1 
3091 B . B O   THR 2 89  O  ATOM   ? 6.599   13.016 -3.932  1.00 53.98  ? 91  THR O   1 
3092 B . B N   ALA 2 90  N  ATOM   ? 5.356   11.141 -3.965  1.00 48.98  ? 92  ALA N   1 
3093 B . B CA  ALA 2 90  C  ATOM   ? 4.114   11.782 -3.553  1.00 48.14  ? 92  ALA CA  1 
3094 B . B CB  ALA 2 90  C  ATOM   ? 3.623   12.744 -4.639  1.00 47.06  ? 92  ALA CB  1 
3095 B . B C   ALA 2 90  C  ATOM   ? 3.059   10.722 -3.309  1.00 44.98  ? 92  ALA C   1 
3096 B . B O   ALA 2 90  O  ATOM   ? 3.218   9.560  -3.696  1.00 41.84  ? 92  ALA O   1 
3097 B . B N   VAL 2 91  N  ATOM   ? 1.967   11.141 -2.671  1.00 47.29  ? 93  VAL N   1 
3098 B . B CA  VAL 2 91  C  ATOM   ? 0.724   10.371 -2.683  1.00 47.62  ? 93  VAL CA  1 
3099 B . B CB  VAL 2 91  C  ATOM   ? -0.161  10.668 -1.463  1.00 49.66  ? 93  VAL CB  1 
3100 B . B CG1 VAL 2 91  C  ATOM   ? -1.400  9.780  -1.494  1.00 50.07  ? 93  VAL CG1 1 
3101 B . B CG2 VAL 2 91  C  ATOM   ? 0.607   10.478 -0.167  1.00 51.60  ? 93  VAL CG2 1 
3102 B . B C   VAL 2 91  C  ATOM   ? -0.004  10.750 -3.973  1.00 44.50  ? 93  VAL C   1 
3103 B . B O   VAL 2 91  O  ATOM   ? -0.236  11.918 -4.231  1.00 45.03  ? 93  VAL O   1 
3104 B . B N   TYR 2 92  N  ATOM   ? -0.329  9.744  -4.786  1.00 44.00  ? 94  TYR N   1 
3105 B . B CA  TYR 2 92  C  ATOM   ? -1.075  9.915  -6.013  1.00 43.21  ? 94  TYR CA  1 
3106 B . B CB  TYR 2 92  C  ATOM   ? -0.445  9.058  -7.124  1.00 42.59  ? 94  TYR CB  1 
3107 B . B CG  TYR 2 92  C  ATOM   ? 0.840   9.653  -7.680  1.00 40.67  ? 94  TYR CG  1 
3108 B . B CD1 TYR 2 92  C  ATOM   ? 2.029   9.566  -6.967  1.00 43.19  ? 94  TYR CD1 1 
3109 B . B CE1 TYR 2 92  C  ATOM   ? 3.207   10.113 -7.452  1.00 44.71  ? 94  TYR CE1 1 
3110 B . B CZ  TYR 2 92  C  ATOM   ? 3.216   10.751 -8.669  1.00 42.36  ? 94  TYR CZ  1 
3111 B . B OH  TYR 2 92  O  ATOM   ? 4.384   11.289 -9.120  1.00 41.62  ? 94  TYR OH  1 
3112 B . B CE2 TYR 2 92  C  ATOM   ? 2.043   10.846 -9.422  1.00 40.41  ? 94  TYR CE2 1 
3113 B . B CD2 TYR 2 92  C  ATOM   ? 0.860   10.298 -8.912  1.00 40.17  ? 94  TYR CD2 1 
3114 B . B C   TYR 2 92  C  ATOM   ? -2.566  9.556  -5.788  1.00 45.29  ? 94  TYR C   1 
3115 B . B O   TYR 2 92  O  ATOM   ? -2.885  8.492  -5.243  1.00 44.16  ? 94  TYR O   1 
3116 B . B N   TYR 2 93  N  ATOM   ? -3.451  10.477 -6.195  1.00 44.85  ? 95  TYR N   1 
3117 B . B CA  TYR 2 93  C  ATOM   ? -4.884  10.344 -6.063  1.00 45.53  ? 95  TYR CA  1 
3118 B . B CB  TYR 2 93  C  ATOM   ? -5.507  11.533 -5.317  1.00 47.49  ? 95  TYR CB  1 
3119 B . B CG  TYR 2 93  C  ATOM   ? -4.897  11.874 -3.977  1.00 50.10  ? 95  TYR CG  1 
3120 B . B CD1 TYR 2 93  C  ATOM   ? -3.817  12.739 -3.891  1.00 50.27  ? 95  TYR CD1 1 
3121 B . B CE1 TYR 2 93  C  ATOM   ? -3.270  13.079 -2.665  1.00 54.28  ? 95  TYR CE1 1 
3122 B . B CZ  TYR 2 93  C  ATOM   ? -3.796  12.550 -1.514  1.00 54.87  ? 95  TYR CZ  1 
3123 B . B OH  TYR 2 93  O  ATOM   ? -3.245  12.899 -0.305  1.00 59.35  ? 95  TYR OH  1 
3124 B . B CE2 TYR 2 93  C  ATOM   ? -4.878  11.685 -1.573  1.00 53.04  ? 95  TYR CE2 1 
3125 B . B CD2 TYR 2 93  C  ATOM   ? -5.420  11.358 -2.799  1.00 49.63  ? 95  TYR CD2 1 
3126 B . B C   TYR 2 93  C  ATOM   ? -5.544  10.281 -7.427  1.00 45.49  ? 95  TYR C   1 
3127 B . B O   TYR 2 93  O  ATOM   ? -5.295  11.116 -8.299  1.00 44.30  ? 95  TYR O   1 
3128 B . B N   CYS 2 94  N  ATOM   ? -6.420  9.293  -7.576  1.00 46.77  ? 96  CYS N   1 
3129 B . B CA  CYS 2 94  C  ATOM   ? -7.384  9.187  -8.652  1.00 47.67  ? 96  CYS CA  1 
3130 B . B CB  CYS 2 94  C  ATOM   ? -7.911  7.732  -8.664  1.00 52.35  ? 96  CYS CB  1 
3131 B . B SG  CYS 2 94  S  ATOM   ? -9.083  7.284  -9.977  1.00 63.42  ? 96  CYS SG  1 
3132 B . B C   CYS 2 94  C  ATOM   ? -8.524  10.159 -8.370  1.00 43.96  ? 96  CYS C   1 
3133 B . B O   CYS 2 94  O  ATOM   ? -8.951  10.297 -7.258  1.00 45.35  ? 96  CYS O   1 
3134 B . B N   ALA 2 95  N  ATOM   ? -8.996  10.842 -9.410  1.00 45.78  ? 97  ALA N   1 
3135 B . B CA  ALA 2 95  C  ATOM   ? -10.180 11.689 -9.354  1.00 47.69  ? 97  ALA CA  1 
3136 B . B CB  ALA 2 95  C  ATOM   ? -9.797  13.147 -9.535  1.00 48.20  ? 97  ALA CB  1 
3137 B . B C   ALA 2 95  C  ATOM   ? -11.184 11.250 -10.432 1.00 46.29  ? 97  ALA C   1 
3138 B . B O   ALA 2 95  O  ATOM   ? -10.800 10.945 -11.556 1.00 45.41  ? 97  ALA O   1 
3139 B . B N   ALA 2 96  N  ATOM   ? -12.464 11.215 -10.056 1.00 50.14  ? 98  ALA N   1 
3140 B . B CA  ALA 2 96  C  ATOM   ? -13.558 10.710 -10.888 1.00 51.40  ? 98  ALA CA  1 
3141 B . B CB  ALA 2 96  C  ATOM   ? -14.104 9.406  -10.311 1.00 50.66  ? 98  ALA CB  1 
3142 B . B C   ALA 2 96  C  ATOM   ? -14.686 11.713 -10.974 1.00 56.18  ? 98  ALA C   1 
3143 B . B O   ALA 2 96  O  ATOM   ? -14.971 12.422 -9.987  1.00 57.83  ? 98  ALA O   1 
3144 B . B N   ARG 2 97  N  ATOM   ? -15.334 11.746 -12.147 1.00 60.65  ? 99  ARG N   1 
3145 B . B CA  ARG 2 97  C  ATOM   ? -16.591 12.465 -12.372 1.00 66.11  ? 99  ARG CA  1 
3146 B . B CB  ARG 2 97  C  ATOM   ? -16.624 13.107 -13.755 1.00 69.18  ? 99  ARG CB  1 
3147 B . B CG  ARG 2 97  C  ATOM   ? -15.458 14.038 -14.064 1.00 73.23  ? 99  ARG CG  1 
3148 B . B CD  ARG 2 97  C  ATOM   ? -15.941 15.239 -14.867 1.00 80.91  ? 99  ARG CD  1 
3149 B . B NE  ARG 2 97  N  ATOM   ? -14.863 15.934 -15.563 1.00 87.21  ? 99  ARG NE  1 
3150 B . B CZ  ARG 2 97  C  ATOM   ? -13.938 16.697 -14.982 1.00 91.06  ? 99  ARG CZ  1 
3151 B . B NH1 ARG 2 97  N  ATOM   ? -13.922 16.872 -13.666 1.00 90.61  ? 99  ARG NH1 1 
3152 B . B NH2 ARG 2 97  N  ATOM   ? -13.001 17.278 -15.728 1.00 94.36  ? 99  ARG NH2 1 
3153 B . B C   ARG 2 97  C  ATOM   ? -17.799 11.542 -12.270 1.00 67.88  ? 99  ARG C   1 
3154 B . B O   ARG 2 97  O  ATOM   ? -17.779 10.392 -12.770 1.00 62.93  ? 99  ARG O   1 
3155 B . B N   ALA 2 98  N  ATOM   ? -18.857 12.071 -11.643 1.00 68.91  ? 100 ALA N   1 
3156 B . B CA  ALA 2 98  C  ATOM   ? -20.198 11.501 -11.681 1.00 72.21  ? 100 ALA CA  1 
3157 B . B CB  ALA 2 98  C  ATOM   ? -21.120 12.290 -10.772 1.00 74.44  ? 100 ALA CB  1 
3158 B . B C   ALA 2 98  C  ATOM   ? -20.734 11.535 -13.111 1.00 75.54  ? 100 ALA C   1 
3159 B . B O   ALA 2 98  O  ATOM   ? -20.450 12.473 -13.850 1.00 72.45  ? 100 ALA O   1 
3160 B . B N   PRO 2 99  N  ATOM   ? -21.548 10.544 -13.546 1.00 83.86  ? 101 PRO N   1 
3161 B . B CA  PRO 2 99  C  ATOM   ? -22.156 10.596 -14.878 1.00 87.75  ? 101 PRO CA  1 
3162 B . B CB  PRO 2 99  C  ATOM   ? -23.018 9.324  -14.935 1.00 91.77  ? 101 PRO CB  1 
3163 B . B CG  PRO 2 99  C  ATOM   ? -22.540 8.454  -13.816 1.00 93.01  ? 101 PRO CG  1 
3164 B . B CD  PRO 2 99  C  ATOM   ? -21.958 9.360  -12.772 1.00 88.32  ? 101 PRO CD  1 
3165 B . B C   PRO 2 99  C  ATOM   ? -23.017 11.844 -15.048 1.00 90.24  ? 101 PRO C   1 
3166 B . B O   PRO 2 99  O  ATOM   ? -23.060 12.368 -16.156 1.00 91.65  ? 101 PRO O   1 
3167 B . B N   VAL 2 100 N  ATOM   ? -23.683 12.285 -13.968 1.00 96.92  ? 102 VAL N   1 
3168 B . B CA  VAL 2 100 C  ATOM   ? -24.430 13.549 -13.933 1.00 103.06 ? 102 VAL CA  1 
3169 B . B CB  VAL 2 100 C  ATOM   ? -25.498 13.609 -12.809 1.00 109.23 ? 102 VAL CB  1 
3170 B . B CG1 VAL 2 100 C  ATOM   ? -26.652 12.666 -13.114 1.00 110.33 ? 102 VAL CG1 1 
3171 B . B CG2 VAL 2 100 C  ATOM   ? -24.892 13.337 -11.427 1.00 108.09 ? 102 VAL CG2 1 
3172 B . B C   VAL 2 100 C  ATOM   ? -23.475 14.719 -13.745 1.00 102.76 ? 102 VAL C   1 
3173 B . B O   VAL 2 100 O  ATOM   ? -23.075 15.362 -14.714 1.00 109.69 ? 102 VAL O   1 
3174 B . B N   ASP 2 101 N  ATOM   ? -13.854 20.897 -11.995 1.00 101.09 ? 110 ASP N   1 
3175 B . B CA  ASP 2 101 C  ATOM   ? -13.453 20.206 -10.774 1.00 96.34  ? 110 ASP CA  1 
3176 B . B CB  ASP 2 101 C  ATOM   ? -14.200 20.801 -9.579  1.00 99.75  ? 110 ASP CB  1 
3177 B . B CG  ASP 2 101 C  ATOM   ? -13.336 20.912 -8.340  1.00 103.64 ? 110 ASP CG  1 
3178 B . B OD1 ASP 2 101 O  ATOM   ? -12.235 20.318 -8.300  1.00 106.78 ? 110 ASP OD1 1 
3179 B . B OD2 ASP 2 101 O  ATOM   ? -13.764 21.602 -7.397  1.00 104.03 ? 110 ASP OD2 1 
3180 B . B C   ASP 2 101 C  ATOM   ? -13.763 18.713 -10.912 1.00 92.29  ? 110 ASP C   1 
3181 B . B O   ASP 2 101 O  ATOM   ? -14.194 18.267 -11.974 1.00 89.42  ? 110 ASP O   1 
3182 B . B N   TYR 2 102 N  ATOM   ? -13.525 17.946 -9.840  1.00 84.35  ? 111 TYR N   1 
3183 B . B CA  TYR 2 102 C  ATOM   ? -13.899 16.531 -9.776  1.00 75.69  ? 111 TYR CA  1 
3184 B . B CB  TYR 2 102 C  ATOM   ? -12.675 15.605 -9.700  1.00 70.03  ? 111 TYR CB  1 
3185 B . B CG  TYR 2 102 C  ATOM   ? -11.853 15.615 -10.958 1.00 66.08  ? 111 TYR CG  1 
3186 B . B CD1 TYR 2 102 C  ATOM   ? -10.910 16.601 -11.169 1.00 64.94  ? 111 TYR CD1 1 
3187 B . B CE1 TYR 2 102 C  ATOM   ? -10.157 16.634 -12.320 1.00 61.82  ? 111 TYR CE1 1 
3188 B . B CZ  TYR 2 102 C  ATOM   ? -10.341 15.693 -13.282 1.00 61.11  ? 111 TYR CZ  1 
3189 B . B OH  TYR 2 102 O  ATOM   ? -9.565  15.766 -14.408 1.00 67.14  ? 111 TYR OH  1 
3190 B . B CE2 TYR 2 102 C  ATOM   ? -11.278 14.689 -13.115 1.00 64.02  ? 111 TYR CE2 1 
3191 B . B CD2 TYR 2 102 C  ATOM   ? -12.027 14.651 -11.947 1.00 65.50  ? 111 TYR CD2 1 
3192 B . B C   TYR 2 102 C  ATOM   ? -14.767 16.314 -8.566  1.00 75.47  ? 111 TYR C   1 
3193 B . B O   TYR 2 102 O  ATOM   ? -14.658 17.032 -7.580  1.00 78.94  ? 111 TYR O   1 
3194 B . B N   ASP 2 103 N  ATOM   ? -15.608 15.284 -8.648  1.00 71.46  ? 112 ASP N   1 
3195 B . B CA  ASP 2 103 C  ATOM   ? -16.619 14.988 -7.652  1.00 72.19  ? 112 ASP CA  1 
3196 B . B CB  ASP 2 103 C  ATOM   ? -17.843 14.453 -8.384  1.00 76.66  ? 112 ASP CB  1 
3197 B . B CG  ASP 2 103 C  ATOM   ? -18.287 15.381 -9.499  1.00 77.20  ? 112 ASP CG  1 
3198 B . B OD1 ASP 2 103 O  ATOM   ? -18.624 16.542 -9.175  1.00 81.01  ? 112 ASP OD1 1 
3199 B . B OD2 ASP 2 103 O  ATOM   ? -18.281 14.963 -10.678 1.00 70.47  ? 112 ASP OD2 1 
3200 B . B C   ASP 2 103 C  ATOM   ? -16.160 13.991 -6.596  1.00 67.50  ? 112 ASP C   1 
3201 B . B O   ASP 2 103 O  ATOM   ? -16.603 14.055 -5.462  1.00 69.91  ? 112 ASP O   1 
3202 B . B N   TYR 2 104 N  ATOM   ? -15.277 13.064 -6.990  1.00 63.01  ? 113 TYR N   1 
3203 B . B CA  TYR 2 104 C  ATOM   ? -14.785 12.003 -6.113  1.00 60.47  ? 113 TYR CA  1 
3204 B . B CB  TYR 2 104 C  ATOM   ? -15.437 10.657 -6.447  1.00 60.25  ? 113 TYR CB  1 
3205 B . B CG  TYR 2 104 C  ATOM   ? -16.948 10.737 -6.577  1.00 64.18  ? 113 TYR CG  1 
3206 B . B CD1 TYR 2 104 C  ATOM   ? -17.760 10.855 -5.464  1.00 66.54  ? 113 TYR CD1 1 
3207 B . B CE1 TYR 2 104 C  ATOM   ? -19.142 10.946 -5.593  1.00 70.56  ? 113 TYR CE1 1 
3208 B . B CZ  TYR 2 104 C  ATOM   ? -19.714 10.913 -6.854  1.00 70.12  ? 113 TYR CZ  1 
3209 B . B OH  TYR 2 104 O  ATOM   ? -21.065 10.990 -7.002  1.00 74.08  ? 113 TYR OH  1 
3210 B . B CE2 TYR 2 104 C  ATOM   ? -18.929 10.803 -7.981  1.00 66.35  ? 113 TYR CE2 1 
3211 B . B CD2 TYR 2 104 C  ATOM   ? -17.559 10.705 -7.838  1.00 65.16  ? 113 TYR CD2 1 
3212 B . B C   TYR 2 104 C  ATOM   ? -13.281 11.895 -6.204  1.00 55.19  ? 113 TYR C   1 
3213 B . B O   TYR 2 104 O  ATOM   ? -12.694 12.185 -7.260  1.00 53.13  ? 113 TYR O   1 
3214 B . B N   TRP 2 105 N  ATOM   ? -12.676 11.453 -5.094  1.00 54.67  ? 114 TRP N   1 
3215 B . B CA  TRP 2 105 C  ATOM   ? -11.230 11.385 -4.880  1.00 54.27  ? 114 TRP CA  1 
3216 B . B CB  TRP 2 105 C  ATOM   ? -10.769 12.523 -3.964  1.00 59.72  ? 114 TRP CB  1 
3217 B . B CG  TRP 2 105 C  ATOM   ? -10.969 13.801 -4.618  1.00 64.00  ? 114 TRP CG  1 
3218 B . B CD1 TRP 2 105 C  ATOM   ? -12.119 14.530 -4.647  1.00 69.91  ? 114 TRP CD1 1 
3219 B . B NE1 TRP 2 105 N  ATOM   ? -11.948 15.641 -5.432  1.00 71.84  ? 114 TRP NE1 1 
3220 B . B CE2 TRP 2 105 C  ATOM   ? -10.677 15.633 -5.939  1.00 66.11  ? 114 TRP CE2 1 
3221 B . B CD2 TRP 2 105 C  ATOM   ? -10.035 14.480 -5.449  1.00 63.90  ? 114 TRP CD2 1 
3222 B . B CE3 TRP 2 105 C  ATOM   ? -8.708  14.233 -5.820  1.00 63.79  ? 114 TRP CE3 1 
3223 B . B CZ3 TRP 2 105 C  ATOM   ? -8.071  15.148 -6.641  1.00 63.84  ? 114 TRP CZ3 1 
3224 B . B CH2 TRP 2 105 C  ATOM   ? -8.738  16.294 -7.101  1.00 64.71  ? 114 TRP CH2 1 
3225 B . B CZ2 TRP 2 105 C  ATOM   ? -10.036 16.550 -6.765  1.00 66.84  ? 114 TRP CZ2 1 
3226 B . B C   TRP 2 105 C  ATOM   ? -10.905 10.081 -4.212  1.00 53.06  ? 114 TRP C   1 
3227 B . B O   TRP 2 105 O  ATOM   ? -11.565 9.701  -3.272  1.00 53.95  ? 114 TRP O   1 
3228 B . B N   GLY 2 106 N  ATOM   ? -9.866  9.399  -4.699  1.00 51.49  ? 115 GLY N   1 
3229 B . B CA  GLY 2 106 C  ATOM   ? -9.332  8.237  -4.019  1.00 51.85  ? 115 GLY CA  1 
3230 B . B C   GLY 2 106 C  ATOM   ? -8.657  8.646  -2.726  1.00 50.85  ? 115 GLY C   1 
3231 B . B O   GLY 2 106 O  ATOM   ? -8.427  9.824  -2.488  1.00 51.33  ? 115 GLY O   1 
3232 B . B N   GLN 2 107 N  ATOM   ? -8.361  7.663  -1.877  1.00 51.62  ? 116 GLN N   1 
3233 B . B CA  GLN 2 107 C  ATOM   ? -7.644  7.909  -0.647  1.00 55.16  ? 116 GLN CA  1 
3234 B . B CB  GLN 2 107 C  ATOM   ? -7.913  6.808  0.346   1.00 58.26  ? 116 GLN CB  1 
3235 B . B CG  GLN 2 107 C  ATOM   ? -9.342  6.837  0.844   1.00 63.63  ? 116 GLN CG  1 
3236 B . B CD  GLN 2 107 C  ATOM   ? -9.492  5.994  2.050   1.00 68.14  ? 116 GLN CD  1 
3237 B . B OE1 GLN 2 107 O  ATOM   ? -9.078  6.383  3.148   1.00 72.17  ? 116 GLN OE1 1 
3238 B . B NE2 GLN 2 107 N  ATOM   ? -10.031 4.805  1.861   1.00 71.17  ? 116 GLN NE2 1 
3239 B . B C   GLN 2 107 C  ATOM   ? -6.146  8.056  -0.886  1.00 53.44  ? 116 GLN C   1 
3240 B . B O   GLN 2 107 O  ATOM   ? -5.429  8.513  -0.011  1.00 53.18  ? 116 GLN O   1 
3241 B . B N   GLY 2 108 N  ATOM   ? -5.697  7.654  -2.078  1.00 53.15  ? 117 GLY N   1 
3242 B . B CA  GLY 2 108 C  ATOM   ? -4.362  7.920  -2.569  1.00 54.60  ? 117 GLY CA  1 
3243 B . B C   GLY 2 108 C  ATOM   ? -3.468  6.705  -2.483  1.00 56.31  ? 117 GLY C   1 
3244 B . B O   GLY 2 108 O  ATOM   ? -3.723  5.811  -1.700  1.00 59.10  ? 117 GLY O   1 
3245 B . B N   THR 2 109 N  ATOM   ? -2.414  6.686  -3.300  1.00 54.75  ? 118 THR N   1 
3246 B . B CA  THR 2 109 C  ATOM   ? -1.352  5.685  -3.207  1.00 57.08  ? 118 THR CA  1 
3247 B . B CB  THR 2 109 C  ATOM   ? -1.291  4.779  -4.449  1.00 62.41  ? 118 THR CB  1 
3248 B . B OG1 THR 2 109 O  ATOM   ? -2.611  4.541  -4.945  1.00 74.70  ? 118 THR OG1 1 
3249 B . B CG2 THR 2 109 C  ATOM   ? -0.639  3.472  -4.084  1.00 63.91  ? 118 THR CG2 1 
3250 B . B C   THR 2 109 C  ATOM   ? 0.005   6.350  -3.103  1.00 51.72  ? 118 THR C   1 
3251 B . B O   THR 2 109 O  ATOM   ? 0.322   7.265  -3.874  1.00 48.26  ? 118 THR O   1 
3252 B . B N   GLN 2 110 N  ATOM   ? 0.820   5.860  -2.171  1.00 51.43  ? 119 GLN N   1 
3253 B . B CA  GLN 2 110 C  ATOM   ? 2.173   6.336  -1.987  1.00 50.70  ? 119 GLN CA  1 
3254 B . B CB  GLN 2 110 C  ATOM   ? 2.757   5.858  -0.659  1.00 53.73  ? 119 GLN CB  1 
3255 B . B CG  GLN 2 110 C  ATOM   ? 4.170   6.369  -0.388  1.00 57.30  ? 119 GLN CG  1 
3256 B . B CD  GLN 2 110 C  ATOM   ? 4.225   7.875  -0.253  1.00 56.26  ? 119 GLN CD  1 
3257 B . B OE1 GLN 2 110 O  ATOM   ? 3.487   8.450  0.537   1.00 60.06  ? 119 GLN OE1 1 
3258 B . B NE2 GLN 2 110 N  ATOM   ? 5.092   8.520  -1.030  1.00 55.84  ? 119 GLN NE2 1 
3259 B . B C   GLN 2 110 C  ATOM   ? 3.029   5.854  -3.147  1.00 49.31  ? 119 GLN C   1 
3260 B . B O   GLN 2 110 O  ATOM   ? 3.113   4.652  -3.432  1.00 47.92  ? 119 GLN O   1 
3261 B . B N   VAL 2 111 N  ATOM   ? 3.637   6.811  -3.848  1.00 46.55  ? 120 VAL N   1 
3262 B . B CA  VAL 2 111 C  ATOM   ? 4.736   6.512  -4.755  1.00 48.35  ? 120 VAL CA  1 
3263 B . B CB  VAL 2 111 C  ATOM   ? 4.462   7.112  -6.130  1.00 46.98  ? 120 VAL CB  1 
3264 B . B CG1 VAL 2 111 C  ATOM   ? 5.698   7.087  -7.022  1.00 47.90  ? 120 VAL CG1 1 
3265 B . B CG2 VAL 2 111 C  ATOM   ? 3.311   6.364  -6.778  1.00 45.63  ? 120 VAL CG2 1 
3266 B . B C   VAL 2 111 C  ATOM   ? 6.030   7.038  -4.137  1.00 47.56  ? 120 VAL C   1 
3267 B . B O   VAL 2 111 O  ATOM   ? 6.156   8.219  -3.859  1.00 47.44  ? 120 VAL O   1 
3268 B . B N   THR 2 112 N  ATOM   ? 6.970   6.134  -3.867  1.00 51.00  ? 121 THR N   1 
3269 B . B CA  THR 2 112 C  ATOM   ? 8.262   6.522  -3.264  1.00 56.37  ? 121 THR CA  1 
3270 B . B CB  THR 2 112 C  ATOM   ? 8.469   5.873  -1.880  1.00 58.37  ? 121 THR CB  1 
3271 B . B OG1 THR 2 112 O  ATOM   ? 7.460   6.354  -0.987  1.00 60.86  ? 121 THR OG1 1 
3272 B . B CG2 THR 2 112 C  ATOM   ? 9.821   6.213  -1.310  1.00 61.56  ? 121 THR CG2 1 
3273 B . B C   THR 2 112 C  ATOM   ? 9.405   6.170  -4.196  1.00 54.92  ? 121 THR C   1 
3274 B . B O   THR 2 112 O  ATOM   ? 9.621   4.989  -4.492  1.00 54.21  ? 121 THR O   1 
3275 B . B N   VAL 2 113 N  ATOM   ? 10.102  7.210  -4.670  1.00 54.15  ? 122 VAL N   1 
3276 B . B CA  VAL 2 113 C  ATOM   ? 11.286  7.073  -5.515  1.00 56.50  ? 122 VAL CA  1 
3277 B . B CB  VAL 2 113 C  ATOM   ? 11.303  8.086  -6.671  1.00 56.73  ? 122 VAL CB  1 
3278 B . B CG1 VAL 2 113 C  ATOM   ? 12.392  7.725  -7.668  1.00 58.59  ? 122 VAL CG1 1 
3279 B . B CG2 VAL 2 113 C  ATOM   ? 9.949   8.123  -7.372  1.00 54.87  ? 122 VAL CG2 1 
3280 B . B C   VAL 2 113 C  ATOM   ? 12.548  7.194  -4.639  1.00 59.56  ? 122 VAL C   1 
3281 B . B O   VAL 2 113 O  ATOM   ? 12.889  8.266  -4.112  1.00 60.79  ? 122 VAL O   1 
3282 B . B N   SER 2 114 N  ATOM   ? 13.215  6.056  -4.459  1.00 59.77  ? 123 SER N   1 
3283 B . B CA  SER 2 114 C  ATOM   ? 14.345  5.943  -3.573  1.00 62.10  ? 123 SER CA  1 
3284 B . B CB  SER 2 114 C  ATOM   ? 13.876  5.582  -2.165  1.00 62.89  ? 123 SER CB  1 
3285 B . B OG  SER 2 114 O  ATOM   ? 14.983  5.365  -1.310  1.00 63.26  ? 123 SER OG  1 
3286 B . B C   SER 2 114 C  ATOM   ? 15.263  4.870  -4.074  1.00 63.78  ? 123 SER C   1 
3287 B . B O   SER 2 114 O  ATOM   ? 14.799  3.901  -4.677  1.00 61.61  ? 123 SER O   1 
3288 B . B N   SER 2 115 N  ATOM   ? 16.563  5.068  -3.822  1.00 68.49  ? 124 SER N   1 
3289 B . B CA  SER 2 115 C  ATOM   ? 17.609  4.103  -4.113  1.00 72.94  ? 124 SER CA  1 
3290 B . B CB  SER 2 115 C  ATOM   ? 18.975  4.784  -4.059  1.00 75.46  ? 124 SER CB  1 
3291 B . B OG  SER 2 115 O  ATOM   ? 19.336  5.129  -2.723  1.00 78.48  ? 124 SER OG  1 
3292 B . B C   SER 2 115 C  ATOM   ? 17.596  2.900  -3.153  1.00 78.12  ? 124 SER C   1 
3293 B . B O   SER 2 115 O  ATOM   ? 18.156  1.855  -3.473  1.00 80.98  ? 124 SER O   1 
3294 B . B N   ALA 2 116 N  ATOM   ? 16.964  3.054  -1.979  1.00 80.71  ? 125 ALA N   1 
3295 B . B CA  ALA 2 116 C  ATOM   ? 16.815  1.957  -1.009  1.00 87.31  ? 125 ALA CA  1 
3296 B . B CB  ALA 2 116 C  ATOM   ? 16.431  2.502  0.365   1.00 87.36  ? 125 ALA CB  1 
3297 B . B C   ALA 2 116 C  ATOM   ? 15.829  0.858  -1.465  1.00 89.44  ? 125 ALA C   1 
3298 B . B O   ALA 2 116 O  ATOM   ? 15.735  -0.195 -0.833  1.00 93.97  ? 125 ALA O   1 
3299 B . B N   ALA 2 117 N  ATOM   ? 15.110  1.120  -2.567  1.00 95.00  ? 126 ALA N   1 
3300 B . B CA  ALA 2 117 C  ATOM   ? 14.256  0.147  -3.262  1.00 95.81  ? 126 ALA CA  1 
3301 B . B CB  ALA 2 117 C  ATOM   ? 13.496  0.847  -4.379  1.00 90.40  ? 126 ALA CB  1 
3302 B . B C   ALA 2 117 C  ATOM   ? 15.051  -1.029 -3.838  1.00 103.78 ? 126 ALA C   1 
3303 B . B O   ALA 2 117 O  ATOM   ? 16.274  -1.087 -3.699  1.00 116.34 ? 126 ALA O   1 
3304 B . B N   ALA 2 118 N  ATOM   ? 14.338  -1.971 -4.471  1.00 105.72 ? 127 ALA N   1 
3305 B . B CA  ALA 2 118 C  ATOM   ? 14.945  -3.070 -5.228  1.00 112.74 ? 127 ALA CA  1 
3306 B . B CB  ALA 2 118 C  ATOM   ? 14.889  -4.366 -4.433  1.00 116.80 ? 127 ALA CB  1 
3307 B . B C   ALA 2 118 C  ATOM   ? 14.246  -3.235 -6.574  1.00 113.22 ? 127 ALA C   1 
3308 B . B O   ALA 2 118 O  ATOM   ? 14.883  -3.453 -7.606  1.00 118.89 ? 127 ALA O   1 
3309 B . B OXT ALA 2 118 O  ATOM   ? 13.023  -3.138 -6.669  1.00 111.84 ? 127 ALA OXT 1 
3310 A . C C9  OLC 3 .   C  HETATM ? -13.472 6.336  -51.798 1.00 71.73  ? 402 OLC C9  1 
3311 A . C C8  OLC 3 .   C  HETATM ? -14.144 7.243  -52.784 1.00 79.39  ? 402 OLC C8  1 
3312 A . C C24 OLC 3 .   C  HETATM ? -16.089 8.472  -66.186 1.00 85.79  ? 402 OLC C24 1 
3313 A . C C7  OLC 3 .   C  HETATM ? -14.507 6.556  -54.069 1.00 86.82  ? 402 OLC C7  1 
3314 A . C C6  OLC 3 .   C  HETATM ? -15.029 7.482  -55.163 1.00 85.10  ? 402 OLC C6  1 
3315 A . C C5  OLC 3 .   C  HETATM ? -14.725 7.016  -56.570 1.00 76.97  ? 402 OLC C5  1 
3316 A . C C4  OLC 3 .   C  HETATM ? -15.565 7.667  -57.647 1.00 75.07  ? 402 OLC C4  1 
3317 A . C C3  OLC 3 .   C  HETATM ? -15.351 7.076  -59.032 1.00 78.20  ? 402 OLC C3  1 
3318 A . C C2  OLC 3 .   C  HETATM ? -15.892 7.940  -60.137 1.00 84.89  ? 402 OLC C2  1 
3319 A . C C21 OLC 3 .   C  HETATM ? -16.077 7.879  -63.726 1.00 87.43  ? 402 OLC C21 1 
3320 A . C C1  OLC 3 .   C  HETATM ? -15.314 7.615  -61.494 1.00 89.39  ? 402 OLC C1  1 
3321 A . C C22 OLC 3 .   C  HETATM ? -15.525 8.775  -64.814 1.00 86.16  ? 402 OLC C22 1 
3322 A . C O19 OLC 3 .   O  HETATM ? -14.526 6.733  -61.715 1.00 107.31 ? 402 OLC O19 1 
3323 A . C O25 OLC 3 .   O  HETATM ? -15.630 9.408  -67.158 1.00 87.81  ? 402 OLC O25 1 
3324 A . C O23 OLC 3 .   O  HETATM ? -15.792 10.138 -64.485 1.00 93.15  ? 402 OLC O23 1 
3325 A . C O20 OLC 3 .   O  HETATM ? -15.764 8.446  -62.432 1.00 85.65  ? 402 OLC O20 1 
3326 A . D C10 OLC 3 .   C  HETATM ? -11.664 3.608  -55.740 1.00 74.06  ? 403 OLC C10 1 
3327 A . D C9  OLC 3 .   C  HETATM ? -12.020 3.157  -56.912 1.00 74.70  ? 403 OLC C9  1 
3328 A . D C11 OLC 3 .   C  HETATM ? -11.398 5.040  -55.397 1.00 88.51  ? 403 OLC C11 1 
3329 A . D C8  OLC 3 .   C  HETATM ? -12.234 3.981  -58.143 1.00 79.21  ? 403 OLC C8  1 
3330 A . D C24 OLC 3 .   C  HETATM ? -14.917 6.323  -68.867 1.00 101.18 ? 403 OLC C24 1 
3331 A . D C7  OLC 3 .   C  HETATM ? -11.774 3.306  -59.401 1.00 81.93  ? 403 OLC C7  1 
3332 A . D C6  OLC 3 .   C  HETATM ? -10.365 3.681  -59.841 1.00 76.49  ? 403 OLC C6  1 
3333 A . D C5  OLC 3 .   C  HETATM ? -10.196 3.825  -61.334 1.00 76.65  ? 403 OLC C5  1 
3334 A . D C4  OLC 3 .   C  HETATM ? -10.891 5.027  -61.932 1.00 70.03  ? 403 OLC C4  1 
3335 A . D C3  OLC 3 .   C  HETATM ? -11.914 4.708  -63.013 1.00 69.50  ? 403 OLC C3  1 
3336 A . D C2  OLC 3 .   C  HETATM ? -11.462 5.113  -64.384 1.00 69.06  ? 403 OLC C2  1 
3337 A . D C21 OLC 3 .   C  HETATM ? -13.068 6.302  -67.142 1.00 88.70  ? 403 OLC C21 1 
3338 A . D C1  OLC 3 .   C  HETATM ? -12.443 4.760  -65.468 1.00 83.83  ? 403 OLC C1  1 
3339 A . D C22 OLC 3 .   C  HETATM ? -13.513 5.873  -68.522 1.00 97.55  ? 403 OLC C22 1 
3340 A . D O19 OLC 3 .   O  HETATM ? -13.404 4.049  -65.328 1.00 106.13 ? 403 OLC O19 1 
3341 A . D O25 OLC 3 .   O  HETATM ? -15.235 6.055  -70.231 1.00 93.65  ? 403 OLC O25 1 
3342 A . D O23 OLC 3 .   O  HETATM ? -12.586 6.377  -69.483 1.00 93.22  ? 403 OLC O23 1 
3343 A . D O20 OLC 3 .   O  HETATM ? -12.126 5.334  -66.626 1.00 87.72  ? 403 OLC O20 1 
3344 A . E C1  CLR 4 .   C  HETATM ? -13.898 13.267 -67.423 1.00 88.20  ? 404 CLR C1  1 
3345 A . E C2  CLR 4 .   C  HETATM ? -13.512 13.435 -68.892 1.00 89.89  ? 404 CLR C2  1 
3346 A . E C3  CLR 4 .   C  HETATM ? -13.708 14.860 -69.347 1.00 95.52  ? 404 CLR C3  1 
3347 A . E C4  CLR 4 .   C  HETATM ? -12.926 15.815 -68.464 1.00 92.55  ? 404 CLR C4  1 
3348 A . E C5  CLR 4 .   C  HETATM ? -13.182 15.619 -66.981 1.00 85.41  ? 404 CLR C5  1 
3349 A . E C6  CLR 4 .   C  HETATM ? -13.417 16.662 -66.197 1.00 80.79  ? 404 CLR C6  1 
3350 A . E C7  CLR 4 .   C  HETATM ? -13.648 16.602 -64.719 1.00 82.57  ? 404 CLR C7  1 
3351 A . E C8  CLR 4 .   C  HETATM ? -13.320 15.242 -64.107 1.00 75.15  ? 404 CLR C8  1 
3352 A . E C9  CLR 4 .   C  HETATM ? -13.776 14.110 -65.047 1.00 80.11  ? 404 CLR C9  1 
3353 A . E C10 CLR 4 .   C  HETATM ? -13.115 14.187 -66.455 1.00 85.95  ? 404 CLR C10 1 
3354 A . E C11 CLR 4 .   C  HETATM ? -13.636 12.729 -64.382 1.00 78.45  ? 404 CLR C11 1 
3355 A . E C12 CLR 4 .   C  HETATM ? -14.271 12.639 -62.989 1.00 78.35  ? 404 CLR C12 1 
3356 A . E C13 CLR 4 .   C  HETATM ? -13.758 13.734 -62.046 1.00 72.06  ? 404 CLR C13 1 
3357 A . E C14 CLR 4 .   C  HETATM ? -14.013 15.079 -62.760 1.00 76.78  ? 404 CLR C14 1 
3358 A . E C15 CLR 4 .   C  HETATM ? -13.790 16.132 -61.679 1.00 78.67  ? 404 CLR C15 1 
3359 A . E C16 CLR 4 .   C  HETATM ? -14.310 15.454 -60.397 1.00 79.38  ? 404 CLR C16 1 
3360 A . E C17 CLR 4 .   C  HETATM ? -14.577 13.961 -60.739 1.00 68.81  ? 404 CLR C17 1 
3361 A . E C18 CLR 4 .   C  HETATM ? -12.274 13.502 -61.709 1.00 64.59  ? 404 CLR C18 1 
3362 A . E C19 CLR 4 .   C  HETATM ? -11.633 13.761 -66.415 1.00 91.72  ? 404 CLR C19 1 
3363 A . E C20 CLR 4 .   C  HETATM ? -14.371 13.045 -59.517 1.00 67.33  ? 404 CLR C20 1 
3364 A . E C21 CLR 4 .   C  HETATM ? -14.406 11.560 -59.867 1.00 72.80  ? 404 CLR C21 1 
3365 A . E C22 CLR 4 .   C  HETATM ? -15.424 13.365 -58.445 1.00 69.01  ? 404 CLR C22 1 
3366 A . E C23 CLR 4 .   C  HETATM ? -15.142 12.839 -57.062 1.00 62.18  ? 404 CLR C23 1 
3367 A . E C24 CLR 4 .   C  HETATM ? -16.052 13.442 -56.022 1.00 63.27  ? 404 CLR C24 1 
3368 A . E C25 CLR 4 .   C  HETATM ? -15.810 12.994 -54.587 1.00 64.16  ? 404 CLR C25 1 
3369 A . E C26 CLR 4 .   C  HETATM ? -16.565 13.875 -53.605 1.00 67.79  ? 404 CLR C26 1 
3370 A . E C27 CLR 4 .   C  HETATM ? -16.192 11.534 -54.393 1.00 68.76  ? 404 CLR C27 1 
3371 A . E O1  CLR 4 .   O  HETATM ? -13.270 14.989 -70.706 1.00 94.91  ? 404 CLR O1  1 
3372 A . F P   PO4 5 .   P  HETATM ? 10.524  3.045  -74.146 1.00 108.24 ? 405 PO4 P   1 
3373 A . F O1  PO4 5 .   O  HETATM ? 11.409  3.925  -75.025 1.00 117.90 ? 405 PO4 O1  1 
3374 A . F O2  PO4 5 .   O  HETATM ? 9.101   3.599  -74.139 1.00 98.41  ? 405 PO4 O2  1 
3375 A . F O3  PO4 5 .   O  HETATM ? 10.516  1.621  -74.695 1.00 114.52 ? 405 PO4 O3  1 
3376 A . F O4  PO4 5 .   O  HETATM ? 11.073  3.033  -72.727 1.00 78.21  ? 405 PO4 O4  1 
3377 A . G O1  P6G 6 .   O  HETATM ? 4.335   0.418  -28.641 1.00 78.28  ? 406 P6G O1  1 
3378 A . G C2  P6G 6 .   C  HETATM ? 3.598   -0.797 -28.645 1.00 93.52  ? 406 P6G C2  1 
3379 A . G C3  P6G 6 .   C  HETATM ? 2.201   -0.623 -29.169 1.00 90.50  ? 406 P6G C3  1 
3380 A . G O4  P6G 6 .   O  HETATM ? 2.183   -0.822 -30.580 1.00 83.50  ? 406 P6G O4  1 
3381 A . G C5  P6G 6 .   C  HETATM ? 1.196   -0.043 -31.249 1.00 80.63  ? 406 P6G C5  1 
3382 A . G C6  P6G 6 .   C  HETATM ? 0.949   -0.600 -32.623 1.00 84.83  ? 406 P6G C6  1 
3383 A . G O7  P6G 6 .   O  HETATM ? 1.167   0.412  -33.604 1.00 89.95  ? 406 P6G O7  1 
3384 A . G C8  P6G 6 .   C  HETATM ? 0.428   0.213  -34.807 1.00 84.50  ? 406 P6G C8  1 
3385 A . G C9  P6G 6 .   C  HETATM ? 1.309   0.466  -35.995 1.00 85.58  ? 406 P6G C9  1 
3386 A . G O10 P6G 6 .   O  HETATM ? 1.088   1.773  -36.516 1.00 82.13  ? 406 P6G O10 1 
3387 A . G C11 P6G 6 .   C  HETATM ? 1.422   2.818  -35.604 1.00 83.87  ? 406 P6G C11 1 
3388 A . G C12 P6G 6 .   C  HETATM ? 1.976   3.999  -36.349 1.00 69.08  ? 406 P6G C12 1 
3389 A . G O13 P6G 6 .   O  HETATM ? 1.027   4.469  -37.301 1.00 68.81  ? 406 P6G O13 1 
3390 A . G C14 P6G 6 .   C  HETATM ? 1.377   4.198  -38.655 1.00 67.07  ? 406 P6G C14 1 
3391 A . G C15 P6G 6 .   C  HETATM ? 0.871   5.297  -39.534 1.00 66.49  ? 406 P6G C15 1 
3392 A . G O16 P6G 6 .   O  HETATM ? 0.428   4.760  -40.775 1.00 65.80  ? 406 P6G O16 1 
3393 A . G C17 P6G 6 .   C  HETATM ? 1.010   5.377  -41.919 1.00 62.75  ? 406 P6G C17 1 
3394 A . G C18 P6G 6 .   C  HETATM ? 1.987   4.439  -42.548 1.00 71.00  ? 406 P6G C18 1 
3395 A . G O19 P6G 6 .   O  HETATM ? 1.445   3.788  -43.679 1.00 86.67  ? 406 P6G O19 1 
3396 A . H O7  P6G 6 .   O  HETATM ? 0.422   34.132 -45.905 1.00 83.27  ? 407 P6G O7  1 
3397 A . H C8  P6G 6 .   C  HETATM ? 1.823   34.310 -46.083 1.00 82.41  ? 407 P6G C8  1 
3398 A . H C9  P6G 6 .   C  HETATM ? 2.434   34.799 -44.807 1.00 87.22  ? 407 P6G C9  1 
3399 A . H O10 P6G 6 .   O  HETATM ? 1.663   34.346 -43.700 1.00 89.97  ? 407 P6G O10 1 
3400 A . H C11 P6G 6 .   C  HETATM ? 2.415   34.249 -42.494 1.00 101.76 ? 407 P6G C11 1 
3401 A . H C12 P6G 6 .   C  HETATM ? 1.477   34.141 -41.330 1.00 102.65 ? 407 P6G C12 1 
3402 A . H O13 P6G 6 .   O  HETATM ? 2.212   33.977 -40.123 1.00 99.76  ? 407 P6G O13 1 
3403 A . H C14 P6G 6 .   C  HETATM ? 1.388   33.991 -38.962 1.00 84.10  ? 407 P6G C14 1 
3404 A . H C15 P6G 6 .   C  HETATM ? 2.167   33.472 -37.796 1.00 81.90  ? 407 P6G C15 1 
3405 A . H O16 P6G 6 .   O  HETATM ? 2.000   34.337 -36.678 1.00 83.33  ? 407 P6G O16 1 
3406 A . H C17 P6G 6 .   C  HETATM ? 3.159   35.110 -36.389 1.00 79.66  ? 407 P6G C17 1 
3407 A . H C18 P6G 6 .   C  HETATM ? 2.860   36.072 -35.281 1.00 88.76  ? 407 P6G C18 1 
3408 A . H O19 P6G 6 .   O  HETATM ? 3.961   36.913 -34.979 1.00 90.87  ? 407 P6G O19 1 
3409 A . I O1  XXX 7 .   O  HETATM ? 0.040   10.962 -59.778 1.00 39.61  ? 601 XXX O1  1 
3410 A . I C19 XXX 7 .   C  HETATM ? -0.229  12.058 -59.017 1.00 43.14  ? 601 XXX C19 1 
3411 A . I C20 XXX 7 .   C  HETATM ? -1.238  12.033 -58.072 1.00 41.68  ? 601 XXX C20 1 
3412 A . I C21 XXX 7 .   C  HETATM ? -1.487  13.158 -57.307 1.00 41.78  ? 601 XXX C21 1 
3413 A . I C16 XXX 7 .   C  HETATM ? -0.750  14.328 -57.479 1.00 35.26  ? 601 XXX C16 1 
3414 A . I C15 XXX 7 .   C  HETATM ? -1.025  15.514 -56.587 1.00 40.12  ? 601 XXX C15 1 
3415 A . I C14 XXX 7 .   C  HETATM ? -0.141  16.760 -56.871 1.00 34.72  ? 601 XXX C14 1 
3416 A . I N1  XXX 7 .   N  HETATM ? 1.115   16.838 -56.102 1.00 36.76  ? 601 XXX N1  1 
3417 A . I C13 XXX 7 .   C  HETATM ? 0.879   17.012 -54.673 1.00 34.80  ? 601 XXX C13 1 
3418 A . I C12 XXX 7 .   C  HETATM ? 1.982   15.677 -56.335 1.00 34.36  ? 601 XXX C12 1 
3419 A . I C11 XXX 7 .   C  HETATM ? 2.325   15.548 -57.808 1.00 32.81  ? 601 XXX C11 1 
3420 A . I C4  XXX 7 .   C  HETATM ? 0.188   16.873 -58.370 1.00 33.84  ? 601 XXX C4  1 
3421 A . I C3  XXX 7 .   C  HETATM ? -1.034  16.805 -59.241 1.00 31.70  ? 601 XXX C3  1 
3422 A . I C2  XXX 7 .   C  HETATM ? -0.796  16.776 -60.538 1.00 32.74  ? 601 XXX C2  1 
3423 A . I C18 XXX 7 .   C  HETATM ? 0.516   13.213 -59.200 1.00 38.73  ? 601 XXX C18 1 
3424 A . I C17 XXX 7 .   C  HETATM ? 0.256   14.360 -58.455 1.00 36.44  ? 601 XXX C17 1 
3425 A . I C10 XXX 7 .   C  HETATM ? 1.071   15.632 -58.702 1.00 36.66  ? 601 XXX C10 1 
3426 A . I C9  XXX 7 .   C  HETATM ? 1.565   15.888 -60.141 1.00 36.48  ? 601 XXX C9  1 
3427 A . I C1  XXX 7 .   C  HETATM ? 0.645   16.848 -60.909 1.00 36.65  ? 601 XXX C1  1 
3428 A . I O   XXX 7 .   O  HETATM ? 0.833   16.775 -62.312 1.00 39.02  ? 601 XXX O   1 
3429 A . I C   XXX 7 .   C  HETATM ? 0.528   15.573 -63.038 1.00 42.87  ? 601 XXX C   1 
3430 A . I N   XXX 7 .   N  HETATM ? 2.890   16.528 -60.293 1.00 41.58  ? 601 XXX N   1 
3431 A . I C8  XXX 7 .   C  HETATM ? 2.699   17.895 -60.771 1.00 45.73  ? 601 XXX C8  1 
3432 A . I C6  XXX 7 .   C  HETATM ? 1.239   18.182 -60.325 1.00 40.56  ? 601 XXX C6  1 
3433 A . I C7  XXX 7 .   C  HETATM ? 0.639   19.395 -61.062 1.00 39.34  ? 601 XXX C7  1 
3434 A . I C5  XXX 7 .   C  HETATM ? 0.931   18.149 -58.810 1.00 40.11  ? 601 XXX C5  1 
3435 A . I C22 XXX 7 .   C  HETATM ? 3.757   18.891 -60.334 1.00 40.90  ? 601 XXX C22 1 
3436 A . I C27 XXX 7 .   C  HETATM ? 4.075   19.956 -61.169 1.00 48.74  ? 601 XXX C27 1 
3437 A . I C26 XXX 7 .   C  HETATM ? 4.901   20.980 -60.729 1.00 46.16  ? 601 XXX C26 1 
3438 A . I C25 XXX 7 .   C  HETATM ? 5.432   20.944 -59.457 1.00 46.99  ? 601 XXX C25 1 
3439 A . I C24 XXX 7 .   C  HETATM ? 5.158   19.869 -58.630 1.00 49.07  ? 601 XXX C24 1 
3440 A . I C23 XXX 7 .   C  HETATM ? 4.335   18.845 -59.070 1.00 41.88  ? 601 XXX C23 1 
3441 A . J MG  MG  8 .   MG HETATM ? 4.514   15.601 -60.440 1.00 64.33  ? 701 MG  MG  1 
3442 A . K O   HOH 9 .   O  HETATM ? -4.390  11.384 -51.605 1.00 49.83  ? 502 HOH O   1 
3443 A . K O   HOH 9 .   O  HETATM ? -9.789  -3.315 -32.368 1.00 61.04  ? 503 HOH O   1 
3444 A . K O   HOH 9 .   O  HETATM ? 3.567   20.320 -25.698 1.00 53.56  ? 504 HOH O   1 
3445 A . K O   HOH 9 .   O  HETATM ? 2.931   10.476 -60.048 1.00 39.61  ? 505 HOH O   1 
3446 A . K O   HOH 9 .   O  HETATM ? 0.938   24.715 -63.251 1.00 44.79  ? 506 HOH O   1 
3447 A . K O   HOH 9 .   O  HETATM ? 0.693   7.143  -67.823 1.00 49.08  ? 507 HOH O   1 
3448 A . K O   HOH 9 .   O  HETATM ? 16.979  25.601 -61.317 1.00 53.11  ? 508 HOH O   1 
3449 A . K O   HOH 9 .   O  HETATM ? 13.205  26.098 -66.946 1.00 49.09  ? 509 HOH O   1 
3450 A . K O   HOH 9 .   O  HETATM ? 8.154   5.545  -25.616 1.00 45.34  ? 510 HOH O   1 
3451 A . K O   HOH 9 .   O  HETATM ? -7.719  16.033 -44.432 1.00 46.70  ? 511 HOH O   1 
3452 A . K O   HOH 9 .   O  HETATM ? -2.190  18.553 -49.662 1.00 46.39  ? 512 HOH O   1 
3453 A . K O   HOH 9 .   O  HETATM ? -10.818 2.528  -24.172 1.00 36.21  ? 513 HOH O   1 
3454 A . K O   HOH 9 .   O  HETATM ? -9.623  -4.105 -29.451 1.00 61.13  ? 514 HOH O   1 
3455 A . K O   HOH 9 .   O  HETATM ? -1.799  21.041 -41.070 1.00 46.42  ? 515 HOH O   1 
3456 A . K O   HOH 9 .   O  HETATM ? -3.120  24.399 -68.163 1.00 64.08  ? 516 HOH O   1 
3457 A . K O   HOH 9 .   O  HETATM ? 18.568  16.729 -65.254 1.00 67.71  ? 517 HOH O   1 
3458 A . K O   HOH 9 .   O  HETATM ? 4.276   11.182 -39.432 1.00 41.23  ? 519 HOH O   1 
3459 A . K O   HOH 9 .   O  HETATM ? -8.761  14.332 -42.750 1.00 40.34  ? 520 HOH O   1 
3460 A . K O   HOH 9 .   O  HETATM ? -2.076  10.649 -65.980 1.00 37.53  ? 521 HOH O   1 
3461 A . K O   HOH 9 .   O  HETATM ? -8.538  16.841 -55.983 1.00 37.58  ? 522 HOH O   1 
3462 A . K O   HOH 9 .   O  HETATM ? 5.651   23.081 -68.079 1.00 65.41  ? 523 HOH O   1 
3463 A . K O   HOH 9 .   O  HETATM ? -0.153  22.866 -61.586 1.00 41.88  ? 524 HOH O   1 
3464 A . K O   HOH 9 .   O  HETATM ? -5.417  16.641 -27.704 1.00 58.17  ? 525 HOH O   1 
3465 A . K O   HOH 9 .   O  HETATM ? -1.346  8.748  -59.316 1.00 29.67  ? 526 HOH O   1 
3466 A . K O   HOH 9 .   O  HETATM ? -14.237 -1.617 -32.023 1.00 46.82  ? 527 HOH O   1 
3467 A . K O   HOH 9 .   O  HETATM ? -3.646  11.865 -32.637 1.00 57.53  ? 528 HOH O   1 
3468 A . K O   HOH 9 .   O  HETATM ? -0.586  14.872 -66.443 1.00 67.55  ? 529 HOH O   1 
3469 A . K O   HOH 9 .   O  HETATM ? -29.971 10.506 -26.057 1.00 78.24  ? 530 HOH O   1 
3470 A . K O   HOH 9 .   O  HETATM ? -7.078  11.359 -39.316 1.00 35.65  ? 532 HOH O   1 
3471 A . K O   HOH 9 .   O  HETATM ? 2.732   18.422 -51.948 1.00 45.40  ? 533 HOH O   1 
3472 A . K O   HOH 9 .   O  HETATM ? -2.889  16.490 -47.505 1.00 41.40  ? 534 HOH O   1 
3473 A . K O   HOH 9 .   O  HETATM ? 16.166  12.510 -65.174 1.00 57.75  ? 535 HOH O   1 
3474 A . K O   HOH 9 .   O  HETATM ? 8.182   17.194 -37.535 1.00 55.08  ? 536 HOH O   1 
3475 A . K O   HOH 9 .   O  HETATM ? 0.253   23.781 -65.429 1.00 59.62  ? 537 HOH O   1 
3476 A . K O   HOH 9 .   O  HETATM ? -3.789  8.954  -58.784 1.00 38.23  ? 538 HOH O   1 
3477 A . K O   HOH 9 .   O  HETATM ? -1.075  17.737 -26.187 1.00 45.46  ? 539 HOH O   1 
3478 A . K O   HOH 9 .   O  HETATM ? -4.420  7.204  -24.268 1.00 39.15  ? 540 HOH O   1 
3479 A . K O   HOH 9 .   O  HETATM ? 9.816   4.603  -27.462 1.00 52.28  ? 543 HOH O   1 
3480 A . K O   HOH 9 .   O  HETATM ? 5.170   4.476  -21.628 1.00 54.16  ? 544 HOH O   1 
3481 A . K O   HOH 9 .   O  HETATM ? 7.147   12.269 -41.291 1.00 39.27  ? 545 HOH O   1 
3482 A . K O   HOH 9 .   O  HETATM ? -4.595  26.863 -43.612 1.00 48.92  ? 546 HOH O   1 
3483 A . K O   HOH 9 .   O  HETATM ? 6.854   3.723  -24.440 1.00 59.11  ? 547 HOH O   1 
3484 A . K O   HOH 9 .   O  HETATM ? -3.240  18.138 -56.023 1.00 38.72  ? 548 HOH O   1 
3485 A . K O   HOH 9 .   O  HETATM ? -11.928 -0.109 -24.608 1.00 59.67  ? 549 HOH O   1 
3486 A . K O   HOH 9 .   O  HETATM ? 12.355  9.284  -30.337 1.00 50.63  ? 550 HOH O   1 
3487 A . K O   HOH 9 .   O  HETATM ? 8.641   -0.286 -75.485 1.00 66.84  ? 552 HOH O   1 
3488 A . K O   HOH 9 .   O  HETATM ? 0.893   11.954 -62.483 1.00 48.76  ? 553 HOH O   1 
3489 A . K O   HOH 9 .   O  HETATM ? 2.270   12.307 -25.046 1.00 41.32  ? 554 HOH O   1 
3490 A . K O   HOH 9 .   O  HETATM ? 8.713   9.842  -24.253 1.00 47.11  ? 557 HOH O   1 
3491 A . K O   HOH 9 .   O  HETATM ? -0.164  13.614 -26.311 1.00 43.13  ? 558 HOH O   1 
3492 A . K O   HOH 9 .   O  HETATM ? -0.507  21.434 -63.974 1.00 51.12  ? 559 HOH O   1 
3493 A . K O   HOH 9 .   O  HETATM ? -1.731  11.539 -26.632 1.00 55.22  ? 560 HOH O   1 
3494 A . K O   HOH 9 .   O  HETATM ? -0.821  12.746 -64.767 1.00 51.78  ? 563 HOH O   1 
3495 A . K O   HOH 9 .   O  HETATM ? 16.218  -0.220 -67.452 1.00 76.81  ? 564 HOH O   1 
3496 A . K O   HOH 9 .   O  HETATM ? 3.207   10.613 -62.675 1.00 57.05  ? 565 HOH O   1 
3497 A . K O   HOH 9 .   O  HETATM ? 0.126   17.636 -51.217 1.00 44.67  ? 566 HOH O   1 
3498 B . L O   HOH 9 .   O  HETATM ? 3.148   12.494 -22.575 1.00 48.26  ? 202 HOH O   1 
3499 B . L O   HOH 9 .   O  HETATM ? -7.536  -0.508 -8.882  1.00 59.83  ? 203 HOH O   1 
3500 B . L O   HOH 9 .   O  HETATM ? 3.163   -0.265 -10.763 1.00 58.32  ? 204 HOH O   1 
3501 B . L O   HOH 9 .   O  HETATM ? -8.713  15.859 -19.459 1.00 53.71  ? 205 HOH O   1 
3502 B . L O   HOH 9 .   O  HETATM ? -7.921  15.977 -21.779 1.00 48.20  ? 206 HOH O   1 
3503 B . L O   HOH 9 .   O  HETATM ? -0.450  10.424 -24.507 1.00 44.04  ? 208 HOH O   1 
3504 B . L O   HOH 9 .   O  HETATM ? 8.701   14.588 -3.990  1.00 58.72  ? 209 HOH O   1 
3505 B . L O   HOH 9 .   O  HETATM ? -9.026  4.950  -2.641  1.00 52.03  ? 210 HOH O   1 
3506 B . L O   HOH 9 .   O  HETATM ? -14.742 13.948 -21.093 1.00 51.73  ? 211 HOH O   1 
3507 B . L O   HOH 9 .   O  HETATM ? -6.908  6.190  -23.770 1.00 34.13  ? 212 HOH O   1 
3508 B . L O   HOH 9 .   O  HETATM ? 11.642  4.201  -16.768 1.00 52.85  ? 215 HOH O   1 
3509 B . L O   HOH 9 .   O  HETATM ? -9.486  -2.824 -14.138 1.00 63.55  ? 216 HOH O   1 
3510 B . L O   HOH 9 .   O  HETATM ? 0.092   20.652 -12.284 1.00 61.19  ? 219 HOH O   1 
3511 B . L O   HOH 9 .   O  HETATM ? 3.810   21.430 -14.603 1.00 56.48  ? 220 HOH O   1 
3512 B . L O   HOH 9 .   O  HETATM ? -1.289  -2.231 -5.835  1.00 67.92  ? 221 HOH O   1 
3513 B . L O   HOH 9 .   O  HETATM ? -1.395  21.837 -10.369 1.00 61.28  ? 222 HOH O   1 
3514 B . L O   HOH 9 .   O  HETATM ? -1.505  15.654 -24.966 1.00 46.97  ? 223 HOH O   1 
3515 B . L O   HOH 9 .   O  HETATM ? -20.060 1.415  1.108   1.00 80.35  ? 226 HOH O   1 
# 
loop_
_atom_site_anisotrop.id 
_atom_site_anisotrop.type_symbol 
_atom_site_anisotrop.pdbx_label_atom_id 
_atom_site_anisotrop.pdbx_label_alt_id 
_atom_site_anisotrop.pdbx_label_comp_id 
_atom_site_anisotrop.pdbx_label_asym_id 
_atom_site_anisotrop.pdbx_label_seq_id 
_atom_site_anisotrop.U[1][1] 
_atom_site_anisotrop.U[2][2] 
_atom_site_anisotrop.U[3][3] 
_atom_site_anisotrop.U[1][2] 
_atom_site_anisotrop.U[1][3] 
_atom_site_anisotrop.U[2][3] 
_atom_site_anisotrop.pdbx_auth_seq_id 
_atom_site_anisotrop.pdbx_auth_comp_id 
_atom_site_anisotrop.pdbx_auth_asym_id 
_atom_site_anisotrop.pdbx_auth_atom_id 
1    N N   . GLY A 1   1.2697 0.9485 1.0160 -0.0935 0.1193  -0.0077 52  GLY A N   
2    C CA  . GLY A 1   1.2286 0.9141 1.0043 -0.0888 0.1003  -0.0055 52  GLY A CA  
3    C C   . GLY A 1   1.2927 0.9759 1.0734 -0.0928 0.0913  0.0078  52  GLY A C   
4    O O   . GLY A 1   1.2150 0.9077 1.0127 -0.0964 0.1015  0.0134  52  GLY A O   
5    N N   . SER A 2   1.3280 0.9980 1.0932 -0.0924 0.0718  0.0127  53  SER A N   
6    C CA  . SER A 2   1.3343 0.9988 1.1053 -0.0932 0.0604  0.0242  53  SER A CA  
7    C CB  . SER A 2   1.3702 1.0167 1.1118 -0.0924 0.0415  0.0301  53  SER A CB  
8    O OG  . SER A 2   1.4461 1.0892 1.2012 -0.0883 0.0270  0.0383  53  SER A OG  
9    C C   . SER A 2   1.2240 0.9047 1.0369 -0.0863 0.0536  0.0214  53  SER A C   
10   O O   . SER A 2   1.2815 0.9717 1.1094 -0.0803 0.0485  0.0128  53  SER A O   
11   N N   . HIS A 3   1.1432 0.8255 0.9727 -0.0882 0.0538  0.0287  54  HIS A N   
12   C CA  . HIS A 3   0.9783 0.6738 0.8439 -0.0824 0.0474  0.0268  54  HIS A CA  
13   C CB  . HIS A 3   0.8610 0.5759 0.7544 -0.0847 0.0629  0.0231  54  HIS A CB  
14   C CG  . HIS A 3   0.7312 0.4618 0.6595 -0.0779 0.0573  0.0187  54  HIS A CG  
15   N ND1 . HIS A 3   0.6934 0.4354 0.6361 -0.0707 0.0556  0.0100  54  HIS A ND1 
16   C CE1 . HIS A 3   0.6540 0.4080 0.6247 -0.0664 0.0510  0.0087  54  HIS A CE1 
17   N NE2 . HIS A 3   0.6350 0.3851 0.6095 -0.0704 0.0488  0.0153  54  HIS A NE2 
18   C CD2 . HIS A 3   0.6848 0.4198 0.6338 -0.0780 0.0528  0.0218  54  HIS A CD2 
19   C C   . HIS A 3   1.0263 0.7083 0.8904 -0.0817 0.0346  0.0361  54  HIS A C   
20   O O   . HIS A 3   1.0587 0.7344 0.9186 -0.0747 0.0188  0.0371  54  HIS A O   
21   N N   . SER A 4   1.0555 0.7326 0.9227 -0.0891 0.0414  0.0427  55  SER A N   
22   C CA  . SER A 4   1.1072 0.7674 0.9721 -0.0889 0.0309  0.0509  55  SER A CA  
23   C CB  . SER A 4   1.0894 0.7507 0.9671 -0.0990 0.0408  0.0548  55  SER A CB  
24   O OG  . SER A 4   1.0971 0.7482 0.9529 -0.1118 0.0528  0.0623  55  SER A OG  
25   C C   . SER A 4   1.2181 0.8517 1.0463 -0.0893 0.0218  0.0604  55  SER A C   
26   O O   . SER A 4   1.2597 0.8793 1.0847 -0.0824 0.0074  0.0651  55  SER A O   
27   N N   . LEU A 5   1.2651 0.8924 1.0654 -0.0963 0.0302  0.0629  56  LEU A N   
28   C CA  . LEU A 5   1.3023 0.9042 1.0628 -0.0986 0.0234  0.0729  56  LEU A CA  
29   C CB  . LEU A 5   1.3197 0.9171 1.0556 -0.1114 0.0413  0.0764  56  LEU A CB  
30   C CG  . LEU A 5   1.3300 0.8986 1.0212 -0.1182 0.0394  0.0894  56  LEU A CG  
31   C CD1 . LEU A 5   1.3397 0.8879 1.0286 -0.1247 0.0384  0.1013  56  LEU A CD1 
32   C CD2 . LEU A 5   1.3160 0.8874 0.9833 -0.1285 0.0581  0.0885  56  LEU A CD2 
33   C C   . LEU A 5   1.3705 0.9713 1.1166 -0.0894 0.0084  0.0702  56  LEU A C   
34   O O   . LEU A 5   1.3552 0.9701 1.1021 -0.0886 0.0123  0.0608  56  LEU A O   
35   N N   . YCM A 6   1.5021 1.0851 1.2340 -0.0829 -0.0088 0.0787  57  YCM A N   
36   C CA  . YCM A 6   1.5726 1.1554 1.2912 -0.0744 -0.0259 0.0784  57  YCM A CA  
37   C CB  . YCM A 6   1.6652 1.2424 1.3962 -0.0619 -0.0440 0.0836  57  YCM A CB  
38   S SG  . YCM A 6   1.6829 1.2902 1.4561 -0.0495 -0.0539 0.0719  57  YCM A SG  
39   C CD  . YCM A 6   1.6331 1.2616 1.4348 -0.0571 -0.0334 0.0596  57  YCM A CD  
40   C CE  . YCM A 6   1.5929 1.2389 1.3969 -0.0588 -0.0308 0.0492  57  YCM A CE  
41   O OZ1 . YCM A 6   1.3599 1.0167 1.1748 -0.0640 -0.0161 0.0418  57  YCM A OZ1 
42   N NZ2 . YCM A 6   1.6098 1.2579 1.4032 -0.0543 -0.0456 0.0489  57  YCM A NZ2 
43   C C   . YCM A 6   1.6834 1.2455 1.3557 -0.0805 -0.0276 0.0870  57  YCM A C   
44   O O   . YCM A 6   1.7262 1.2666 1.3765 -0.0875 -0.0220 0.0979  57  YCM A O   
45   N N   . PRO A 7   1.8132 1.3799 1.4675 -0.0788 -0.0363 0.0829  58  PRO A N   
46   C CA  . PRO A 7   1.8805 1.4274 1.4869 -0.0849 -0.0386 0.0906  58  PRO A CA  
47   C CB  . PRO A 7   1.8969 1.4561 1.4967 -0.0811 -0.0521 0.0823  58  PRO A CB  
48   C CG  . PRO A 7   1.7949 1.3807 1.4371 -0.0772 -0.0485 0.0682  58  PRO A CG  
49   C CD  . PRO A 7   1.7903 1.3805 1.4676 -0.0723 -0.0446 0.0708  58  PRO A CD  
50   C C   . PRO A 7   1.9566 1.4769 1.5398 -0.0817 -0.0513 0.1076  58  PRO A C   
51   O O   . PRO A 7   2.0489 1.5467 1.5981 -0.0908 -0.0433 0.1177  58  PRO A O   
52   N N   . GLN A 8   2.0305 1.5532 1.6320 -0.0684 -0.0703 0.1107  59  GLN A N   
53   C CA  . GLN A 8   2.0583 1.5562 1.6495 -0.0614 -0.0819 0.1256  59  GLN A CA  
54   C CB  . GLN A 8   2.0596 1.5389 1.6508 -0.0704 -0.0654 0.1315  59  GLN A CB  
55   C CG  . GLN A 8   2.0517 1.5119 1.6537 -0.0609 -0.0749 0.1402  59  GLN A CG  
56   C CD  . GLN A 8   2.0108 1.4936 1.6596 -0.0496 -0.0787 0.1294  59  GLN A CD  
57   O OE1 . GLN A 8   2.0576 1.5712 1.7317 -0.0486 -0.0757 0.1163  59  GLN A OE1 
58   N NE2 . GLN A 8   1.8938 1.3593 1.5522 -0.0411 -0.0848 0.1349  59  GLN A NE2 
59   C C   . GLN A 8   2.0667 1.5424 1.6139 -0.0592 -0.0976 0.1391  59  GLN A C   
60   O O   . GLN A 8   2.0266 1.5036 1.5774 -0.0456 -0.1186 0.1439  59  GLN A O   
61   N N   . THR A 9   2.0503 1.5067 1.5563 -0.0722 -0.0872 0.1457  60  THR A N   
62   C CA  . THR A 9   2.1663 1.5932 1.6256 -0.0717 -0.0996 0.1624  60  THR A CA  
63   C CB  . THR A 9   2.2469 1.6562 1.6617 -0.0891 -0.0822 0.1673  60  THR A CB  
64   O OG1 . THR A 9   2.2639 1.6900 1.6637 -0.0941 -0.0803 0.1562  60  THR A OG1 
65   C CG2 . THR A 9   2.1922 1.6015 1.6229 -0.1016 -0.0559 0.1642  60  THR A CG2 
66   C C   . THR A 9   2.1512 1.5883 1.6017 -0.0608 -0.1243 0.1628  60  THR A C   
67   O O   . THR A 9   2.1595 1.6223 1.6198 -0.0623 -0.1258 0.1495  60  THR A O   
68   N N   . GLY A 10  2.1190 1.5365 1.5516 -0.0498 -0.1444 0.1782  61  GLY A N   
69   C CA  . GLY A 10  2.0924 1.4735 1.5075 -0.0484 -0.1434 0.1949  61  GLY A CA  
70   C C   . GLY A 10  2.0404 1.4212 1.4970 -0.0389 -0.1412 0.1930  61  GLY A C   
71   O O   . GLY A 10  1.9441 1.3543 1.4434 -0.0294 -0.1452 0.1807  61  GLY A O   
72   N N   . SER A 11  2.0064 1.3520 1.4477 -0.0426 -0.1345 0.2053  62  SER A N   
73   C CA  . SER A 11  1.8834 1.2212 1.3566 -0.0377 -0.1290 0.2034  62  SER A CA  
74   C CB  . SER A 11  1.9148 1.2085 1.3581 -0.0485 -0.1196 0.2182  62  SER A CB  
75   O OG  . SER A 11  1.9443 1.2078 1.3385 -0.0485 -0.1302 0.2357  62  SER A OG  
76   C C   . SER A 11  1.8303 1.1736 1.3304 -0.0141 -0.1491 0.2036  62  SER A C   
77   O O   . SER A 11  1.8462 1.1837 1.3297 -0.0010 -0.1692 0.2132  62  SER A O   
78   N N   . PRO A 12  1.7128 1.0678 1.2544 -0.0077 -0.1442 0.1935  63  PRO A N   
79   C CA  . PRO A 12  1.6089 0.9824 1.1837 0.0145  -0.1600 0.1888  63  PRO A CA  
80   C CB  . PRO A 12  1.5611 0.9524 1.1773 0.0122  -0.1458 0.1738  63  PRO A CB  
81   C CG  . PRO A 12  1.6113 0.9759 1.2110 -0.0066 -0.1275 0.1770  63  PRO A CG  
82   C CD  . PRO A 12  1.6671 1.0191 1.2250 -0.0216 -0.1232 0.1863  63  PRO A CD  
83   C C   . PRO A 12  1.5791 0.9198 1.1417 0.0330  -0.1762 0.2032  63  PRO A C   
84   O O   . PRO A 12  1.5653 0.8628 1.0942 0.0281  -0.1744 0.2170  63  PRO A O   
85   N N   . SER A 13  1.4968 0.8586 1.0875 0.0547  -0.1917 0.2000  64  SER A N   
86   C CA  . SER A 13  1.4984 0.8338 1.0862 0.0764  -0.2061 0.2110  64  SER A CA  
87   C CB  . SER A 13  1.4493 0.8191 1.0636 0.0993  -0.2261 0.2092  64  SER A CB  
88   O OG  . SER A 13  1.3678 0.7710 1.0297 0.1073  -0.2208 0.1934  64  SER A OG  
89   C C   . SER A 13  1.5429 0.8593 1.1499 0.0786  -0.1942 0.2050  64  SER A C   
90   O O   . SER A 13  1.5135 0.8519 1.1481 0.0685  -0.1792 0.1900  64  SER A O   
91   N N   . MET A 14  1.5502 0.8233 1.1400 0.0917  -0.2016 0.2170  65  MET A N   
92   C CA  . MET A 14  1.5395 0.7853 1.1406 0.0968  -0.1940 0.2131  65  MET A CA  
93   C CB  . MET A 14  1.6061 0.8093 1.1881 0.1194  -0.2092 0.2278  65  MET A CB  
94   C CG  . MET A 14  1.6795 0.8517 1.2725 0.1297  -0.2041 0.2230  65  MET A CG  
95   S SD  . MET A 14  1.8450 0.9649 1.4074 0.1010  -0.1859 0.2263  65  MET A SD  
96   C CE  . MET A 14  1.7339 0.8010 1.2393 0.0988  -0.1965 0.2524  65  MET A CE  
97   C C   . MET A 14  1.4149 0.7007 1.0646 0.1066  -0.1900 0.1948  65  MET A C   
98   O O   . MET A 14  1.3561 0.6489 1.0222 0.0929  -0.1740 0.1827  65  MET A O   
99   N N   . VAL A 15  1.3791 0.6923 1.0513 0.1302  -0.2049 0.1938  66  VAL A N   
100  C CA  . VAL A 15  1.3699 0.7182 1.0869 0.1445  -0.2033 0.1789  66  VAL A CA  
101  C CB  . VAL A 15  1.3769 0.7511 1.1118 0.1716  -0.2227 0.1832  66  VAL A CB  
102  C CG1 . VAL A 15  1.3334 0.7502 1.1162 0.1852  -0.2198 0.1679  66  VAL A CG1 
103  C CG2 . VAL A 15  1.4295 0.7573 1.1403 0.1923  -0.2352 0.1987  66  VAL A CG2 
104  C C   . VAL A 15  1.3115 0.7040 1.0556 0.1270  -0.1898 0.1627  66  VAL A C   
105  O O   . VAL A 15  1.2749 0.6845 1.0494 0.1303  -0.1813 0.1495  66  VAL A O   
106  N N   . THR A 16  1.2793 0.6880 1.0104 0.1088  -0.1877 0.1638  67  THR A N   
107  C CA  . THR A 16  1.2403 0.6876 0.9942 0.0929  -0.1754 0.1493  67  THR A CA  
108  C CB  . THR A 16  1.2447 0.7190 0.9892 0.0826  -0.1805 0.1500  67  THR A CB  
109  O OG1 . THR A 16  1.3197 0.7653 1.0232 0.0658  -0.1759 0.1596  67  THR A OG1 
110  C CG2 . THR A 16  1.2165 0.7103 0.9669 0.1016  -0.2020 0.1561  67  THR A CG2 
111  C C   . THR A 16  1.1797 0.6089 0.9294 0.0735  -0.1559 0.1436  67  THR A C   
112  O O   . THR A 16  1.0525 0.5051 0.8309 0.0694  -0.1455 0.1302  67  THR A O   
113  N N   . ALA A 17  1.2056 0.5933 0.9201 0.0619  -0.1515 0.1544  68  ALA A N   
114  C CA  . ALA A 17  1.2009 0.5716 0.9123 0.0427  -0.1340 0.1502  68  ALA A CA  
115  C CB  . ALA A 17  1.2547 0.5851 0.9243 0.0274  -0.1301 0.1643  68  ALA A CB  
116  C C   . ALA A 17  1.1506 0.5071 0.8809 0.0516  -0.1310 0.1432  68  ALA A C   
117  O O   . ALA A 17  1.0898 0.4584 0.8391 0.0408  -0.1185 0.1321  68  ALA A O   
118  N N   . ILE A 18  1.1681 0.4996 0.8928 0.0723  -0.1429 0.1495  69  ILE A N   
119  C CA  . ILE A 18  1.1670 0.4828 0.9067 0.0834  -0.1407 0.1421  69  ILE A CA  
120  C CB  . ILE A 18  1.1913 0.4723 0.9181 0.1084  -0.1546 0.1514  69  ILE A CB  
121  C CG1 . ILE A 18  1.2535 0.4787 0.9372 0.0996  -0.1562 0.1673  69  ILE A CG1 
122  C CD1 . ILE A 18  1.3014 0.4868 0.9676 0.1245  -0.1706 0.1789  69  ILE A CD1 
123  C CG2 . ILE A 18  1.1884 0.4590 0.9339 0.1230  -0.1518 0.1407  69  ILE A CG2 
124  C C   . ILE A 18  1.0839 0.4486 0.8647 0.0892  -0.1368 0.1259  69  ILE A C   
125  O O   . ILE A 18  1.0471 0.4167 0.8432 0.0806  -0.1255 0.1147  69  ILE A O   
126  N N   . THR A 19  1.0506 0.4523 0.8483 0.1021  -0.1463 0.1252  70  THR A N   
127  C CA  . THR A 19  1.0072 0.4565 0.8435 0.1077  -0.1434 0.1114  70  THR A CA  
128  C CB  . THR A 19  1.0288 0.5155 0.8782 0.1191  -0.1562 0.1139  70  THR A CB  
129  O OG1 . THR A 19  1.1263 0.5967 0.9690 0.1421  -0.1708 0.1236  70  THR A OG1 
130  C CG2 . THR A 19  0.9976 0.5320 0.8861 0.1238  -0.1530 0.1007  70  THR A CG2 
131  C C   . THR A 19  0.9117 0.3813 0.7597 0.0857  -0.1281 0.1009  70  THR A C   
132  O O   . THR A 19  0.8849 0.3690 0.7558 0.0864  -0.1206 0.0895  70  THR A O   
133  N N   . ILE A 20  0.9096 0.3799 0.7407 0.0667  -0.1234 0.1050  71  ILE A N   
134  C CA  . ILE A 20  0.9075 0.4012 0.7514 0.0482  -0.1097 0.0956  71  ILE A CA  
135  C CB  . ILE A 20  0.9211 0.4205 0.7460 0.0326  -0.1070 0.1008  71  ILE A CB  
136  C CG1 . ILE A 20  0.9191 0.4480 0.7509 0.0416  -0.1181 0.1006  71  ILE A CG1 
137  C CD1 . ILE A 20  0.9497 0.4754 0.7537 0.0302  -0.1196 0.1077  71  ILE A CD1 
138  C CG2 . ILE A 20  0.8734 0.3899 0.7089 0.0137  -0.0909 0.0922  71  ILE A CG2 
139  C C   . ILE A 20  0.9157 0.3886 0.7592 0.0368  -0.0980 0.0914  71  ILE A C   
140  O O   . ILE A 20  0.8216 0.3158 0.6884 0.0319  -0.0895 0.0803  71  ILE A O   
141  N N   . MET A 21  0.9703 0.4004 0.7861 0.0319  -0.0983 0.1009  72  MET A N   
142  C CA  . MET A 21  1.0361 0.4418 0.8491 0.0209  -0.0896 0.0977  72  MET A CA  
143  C CB  . MET A 21  1.1722 0.5270 0.9500 0.0150  -0.0917 0.1107  72  MET A CB  
144  C CG  . MET A 21  1.3272 0.6775 1.0899 -0.0109 -0.0803 0.1157  72  MET A CG  
145  S SD  . MET A 21  1.7371 1.1087 1.5255 -0.0294 -0.0657 0.1025  72  MET A SD  
146  C CE  . MET A 21  1.7774 1.1051 1.5590 -0.0264 -0.0687 0.1001  72  MET A CE  
147  C C   . MET A 21  0.9436 0.3510 0.7774 0.0342  -0.0906 0.0870  72  MET A C   
148  O O   . MET A 21  0.8736 0.2876 0.7202 0.0237  -0.0817 0.0780  72  MET A O   
149  N N   . ALA A 22  0.9406 0.3416 0.7763 0.0575  -0.1013 0.0887  73  ALA A N   
150  C CA  . ALA A 22  0.9384 0.3423 0.7926 0.0740  -0.1023 0.0788  73  ALA A CA  
151  C CB  . ALA A 22  0.9790 0.3730 0.8306 0.1003  -0.1149 0.0845  73  ALA A CB  
152  C C   . ALA A 22  0.9047 0.3575 0.7917 0.0732  -0.0966 0.0664  73  ALA A C   
153  O O   . ALA A 22  0.9132 0.3698 0.8132 0.0731  -0.0906 0.0560  73  ALA A O   
154  N N   . LEU A 23  0.8950 0.3836 0.7930 0.0716  -0.0985 0.0677  74  LEU A N   
155  C CA  . LEU A 23  0.8684 0.4008 0.7949 0.0681  -0.0925 0.0573  74  LEU A CA  
156  C CB  . LEU A 23  0.9413 0.5040 0.8725 0.0638  -0.0955 0.0602  74  LEU A CB  
157  C CG  . LEU A 23  0.9821 0.5772 0.9333 0.0795  -0.1043 0.0587  74  LEU A CG  
158  C CD1 . LEU A 23  0.9489 0.5660 0.8976 0.0696  -0.1067 0.0613  74  LEU A CD1 
159  C CD2 . LEU A 23  0.9488 0.5714 0.9296 0.0853  -0.0986 0.0471  74  LEU A CD2 
160  C C   . LEU A 23  0.7967 0.3299 0.7266 0.0490  -0.0805 0.0507  74  LEU A C   
161  O O   . LEU A 23  0.7635 0.3096 0.7108 0.0507  -0.0757 0.0410  74  LEU A O   
162  N N   . TYR A 24  0.7964 0.3179 0.7097 0.0308  -0.0756 0.0565  75  TYR A N   
163  C CA  . TYR A 24  0.7807 0.3068 0.6989 0.0119  -0.0645 0.0516  75  TYR A CA  
164  C CB  . TYR A 24  0.8329 0.3501 0.7330 -0.0063 -0.0590 0.0596  75  TYR A CB  
165  C CG  . TYR A 24  0.8250 0.3736 0.7313 -0.0103 -0.0562 0.0596  75  TYR A CG  
166  C CD1 . TYR A 24  0.8087 0.3889 0.7364 -0.0176 -0.0478 0.0516  75  TYR A CD1 
167  C CE1 . TYR A 24  0.8337 0.4377 0.7647 -0.0209 -0.0449 0.0508  75  TYR A CE1 
168  C CZ  . TYR A 24  0.8224 0.4200 0.7343 -0.0180 -0.0510 0.0577  75  TYR A CZ  
169  O OH  . TYR A 24  0.8067 0.4247 0.7187 -0.0220 -0.0483 0.0558  75  TYR A OH  
170  C CE2 . TYR A 24  0.8985 0.4669 0.7891 -0.0112 -0.0601 0.0667  75  TYR A CE2 
171  C CD2 . TYR A 24  0.8910 0.4345 0.7793 -0.0068 -0.0625 0.0679  75  TYR A CD2 
172  C C   . TYR A 24  0.7616 0.2629 0.6774 0.0104  -0.0626 0.0469  75  TYR A C   
173  O O   . TYR A 24  0.7320 0.2492 0.6636 0.0038  -0.0566 0.0382  75  TYR A O   
174  N N   . SER A 25  0.7792 0.2402 0.6740 0.0173  -0.0684 0.0524  76  SER A N   
175  C CA  . SER A 25  0.8146 0.2467 0.7031 0.0149  -0.0670 0.0472  76  SER A CA  
176  C CB  . SER A 25  0.8835 0.2648 0.7437 0.0218  -0.0736 0.0555  76  SER A CB  
177  O OG  . SER A 25  0.9927 0.3575 0.8325 0.0066  -0.0724 0.0673  76  SER A OG  
178  C C   . SER A 25  0.7847 0.2327 0.6927 0.0292  -0.0672 0.0350  76  SER A C   
179  O O   . SER A 25  0.7724 0.2215 0.6865 0.0205  -0.0623 0.0264  76  SER A O   
180  N N   . ILE A 26  0.7746 0.2346 0.6914 0.0511  -0.0732 0.0346  77  ILE A N   
181  C CA  . ILE A 26  0.7813 0.2556 0.7150 0.0668  -0.0727 0.0240  77  ILE A CA  
182  C CB  . ILE A 26  0.8435 0.3290 0.7853 0.0913  -0.0802 0.0269  77  ILE A CB  
183  C CG1 . ILE A 26  0.9456 0.3848 0.8633 0.1036  -0.0875 0.0343  77  ILE A CG1 
184  C CD1 . ILE A 26  0.9977 0.4469 0.9195 0.1240  -0.0973 0.0422  77  ILE A CD1 
185  C CG2 . ILE A 26  0.8510 0.3610 0.8146 0.1067  -0.0775 0.0158  77  ILE A CG2 
186  C C   . ILE A 26  0.7348 0.2500 0.6920 0.0578  -0.0656 0.0154  77  ILE A C   
187  O O   . ILE A 26  0.7185 0.2349 0.6814 0.0576  -0.0616 0.0058  77  ILE A O   
188  N N   . VAL A 27  0.6835 0.2300 0.6520 0.0501  -0.0641 0.0188  78  VAL A N   
189  C CA  . VAL A 27  0.6564 0.2404 0.6468 0.0432  -0.0579 0.0118  78  VAL A CA  
190  C CB  . VAL A 27  0.6421 0.2544 0.6410 0.0387  -0.0579 0.0166  78  VAL A CB  
191  C CG1 . VAL A 27  0.6129 0.2564 0.6300 0.0284  -0.0507 0.0108  78  VAL A CG1 
192  C CG2 . VAL A 27  0.6544 0.2833 0.6628 0.0565  -0.0649 0.0181  78  VAL A CG2 
193  C C   . VAL A 27  0.6685 0.2453 0.6561 0.0252  -0.0515 0.0078  78  VAL A C   
194  O O   . VAL A 27  0.6356 0.2293 0.6362 0.0233  -0.0476 -0.0004 78  VAL A O   
195  N N   . CYS A 28  0.7273 0.2788 0.6971 0.0114  -0.0509 0.0142  79  CYS A N   
196  C CA  . CYS A 28  0.7157 0.2621 0.6839 -0.0077 -0.0457 0.0119  79  CYS A CA  
197  C CB  . CYS A 28  0.7452 0.2672 0.6944 -0.0223 -0.0447 0.0214  79  CYS A CB  
198  S SG  . CYS A 28  0.7991 0.3162 0.7483 -0.0472 -0.0388 0.0193  79  CYS A SG  
199  C C   . CYS A 28  0.7407 0.2665 0.7038 -0.0050 -0.0470 0.0034  79  CYS A C   
200  O O   . CYS A 28  0.7333 0.2749 0.7074 -0.0121 -0.0439 -0.0040 79  CYS A O   
201  N N   . VAL A 29  0.7594 0.2489 0.7045 0.0062  -0.0521 0.0045  80  VAL A N   
202  C CA  . VAL A 29  0.7920 0.2534 0.7265 0.0093  -0.0533 -0.0039 80  VAL A CA  
203  C CB  . VAL A 29  0.8248 0.2404 0.7361 0.0222  -0.0588 -0.0001 80  VAL A CB  
204  C CG1 . VAL A 29  0.8722 0.2605 0.7734 0.0315  -0.0596 -0.0110 80  VAL A CG1 
205  C CG2 . VAL A 29  0.8778 0.2601 0.7677 0.0049  -0.0598 0.0100  80  VAL A CG2 
206  C C   . VAL A 29  0.7751 0.2627 0.7264 0.0221  -0.0514 -0.0149 80  VAL A C   
207  O O   . VAL A 29  0.7488 0.2371 0.7008 0.0146  -0.0493 -0.0235 80  VAL A O   
208  N N   . VAL A 30  0.7561 0.2659 0.7203 0.0406  -0.0524 -0.0141 81  VAL A N   
209  C CA  . VAL A 30  0.7623 0.2993 0.7429 0.0529  -0.0496 -0.0231 81  VAL A CA  
210  C CB  . VAL A 30  0.7517 0.3117 0.7466 0.0726  -0.0516 -0.0200 81  VAL A CB  
211  C CG1 . VAL A 30  0.7353 0.3304 0.7502 0.0810  -0.0468 -0.0281 81  VAL A CG1 
212  C CG2 . VAL A 30  0.7807 0.3080 0.7612 0.0909  -0.0568 -0.0177 81  VAL A CG2 
213  C C   . VAL A 30  0.7128 0.2838 0.7096 0.0384  -0.0447 -0.0266 81  VAL A C   
214  O O   . VAL A 30  0.6980 0.2755 0.6976 0.0387  -0.0420 -0.0353 81  VAL A O   
215  N N   . GLY A 31  0.6785 0.2694 0.6841 0.0267  -0.0435 -0.0196 82  GLY A N   
216  C CA  . GLY A 31  0.6674 0.2881 0.6879 0.0136  -0.0391 -0.0215 82  GLY A CA  
217  C C   . GLY A 31  0.6741 0.2841 0.6884 -0.0018 -0.0382 -0.0261 82  GLY A C   
218  O O   . GLY A 31  0.6097 0.2390 0.6335 -0.0043 -0.0362 -0.0322 82  GLY A O   
219  N N   . LEU A 32  0.6817 0.2611 0.6795 -0.0131 -0.0401 -0.0226 83  LEU A N   
220  C CA  . LEU A 32  0.7370 0.3052 0.7286 -0.0303 -0.0405 -0.0265 83  LEU A CA  
221  C CB  . LEU A 32  0.7790 0.3165 0.7544 -0.0453 -0.0417 -0.0199 83  LEU A CB  
222  C CG  . LEU A 32  0.8003 0.3593 0.7861 -0.0563 -0.0375 -0.0104 83  LEU A CG  
223  C CD1 . LEU A 32  0.8404 0.3704 0.8094 -0.0719 -0.0373 -0.0026 83  LEU A CD1 
224  C CD2 . LEU A 32  0.8092 0.4074 0.8172 -0.0667 -0.0337 -0.0124 83  LEU A CD2 
225  C C   . LEU A 32  0.7540 0.3061 0.7360 -0.0232 -0.0426 -0.0373 83  LEU A C   
226  O O   . LEU A 32  0.7533 0.3169 0.7393 -0.0316 -0.0427 -0.0435 83  LEU A O   
227  N N   . PHE A 33  0.8026 0.3300 0.7721 -0.0059 -0.0443 -0.0397 84  PHE A N   
228  C CA  . PHE A 33  0.8506 0.3557 0.8062 0.0020  -0.0454 -0.0506 84  PHE A CA  
229  C CB  . PHE A 33  0.8978 0.3690 0.8380 0.0213  -0.0472 -0.0510 84  PHE A CB  
230  C CG  . PHE A 33  0.9771 0.4305 0.9053 0.0342  -0.0461 -0.0634 84  PHE A CG  
231  C CD1 . PHE A 33  1.0842 0.4998 0.9893 0.0240  -0.0484 -0.0712 84  PHE A CD1 
232  C CE1 . PHE A 33  1.1362 0.5333 1.0271 0.0360  -0.0468 -0.0840 84  PHE A CE1 
233  C CZ  . PHE A 33  1.1016 0.5211 1.0035 0.0588  -0.0418 -0.0884 84  PHE A CZ  
234  C CE2 . PHE A 33  1.0552 0.5155 0.9829 0.0678  -0.0396 -0.0799 84  PHE A CE2 
235  C CD2 . PHE A 33  0.9824 0.4579 0.9221 0.0554  -0.0423 -0.0679 84  PHE A CD2 
236  C C   . PHE A 33  0.7947 0.3330 0.7644 0.0102  -0.0420 -0.0581 84  PHE A C   
237  O O   . PHE A 33  0.8131 0.3492 0.7764 0.0034  -0.0423 -0.0666 84  PHE A O   
238  N N   . GLY A 34  0.7337 0.3015 0.7209 0.0241  -0.0391 -0.0547 85  GLY A N   
239  C CA  . GLY A 34  0.7171 0.3172 0.7181 0.0320  -0.0350 -0.0601 85  GLY A CA  
240  C C   . GLY A 34  0.6603 0.2846 0.6703 0.0156  -0.0343 -0.0608 85  GLY A C   
241  O O   . GLY A 34  0.6612 0.2941 0.6693 0.0159  -0.0329 -0.0681 85  GLY A O   
242  N N   . ASN A 35  0.6419 0.2770 0.6609 0.0016  -0.0353 -0.0530 86  ASN A N   
243  C CA  . ASN A 35  0.6160 0.2775 0.6472 -0.0116 -0.0347 -0.0523 86  ASN A CA  
244  C CB  . ASN A 35  0.5721 0.2549 0.6194 -0.0182 -0.0328 -0.0429 86  ASN A CB  
245  C CG  . ASN A 35  0.5562 0.2607 0.6167 -0.0052 -0.0296 -0.0399 86  ASN A CG  
246  O OD1 . ASN A 35  0.5494 0.2770 0.6202 -0.0003 -0.0271 -0.0423 86  ASN A OD1 
247  N ND2 . ASN A 35  0.5221 0.2195 0.5815 -0.0002 -0.0299 -0.0343 86  ASN A ND2 
248  C C   . ASN A 35  0.6377 0.2840 0.6571 -0.0272 -0.0388 -0.0572 86  ASN A C   
249  O O   . ASN A 35  0.6212 0.2856 0.6453 -0.0326 -0.0396 -0.0607 86  ASN A O   
250  N N   . PHE A 36  0.6867 0.2992 0.6898 -0.0350 -0.0420 -0.0573 87  PHE A N   
251  C CA  . PHE A 36  0.7125 0.3069 0.7021 -0.0504 -0.0467 -0.0632 87  PHE A CA  
252  C CB  . PHE A 36  0.8243 0.3827 0.7987 -0.0625 -0.0495 -0.0602 87  PHE A CB  
253  C CG  . PHE A 36  0.8779 0.4531 0.8659 -0.0819 -0.0493 -0.0514 87  PHE A CG  
254  C CD2 . PHE A 36  1.0220 0.5978 1.0095 -0.1030 -0.0536 -0.0535 87  PHE A CD2 
255  C CE2 . PHE A 36  1.0526 0.6474 1.0552 -0.1202 -0.0522 -0.0452 87  PHE A CE2 
256  C CZ  . PHE A 36  0.9611 0.5713 0.9762 -0.1161 -0.0459 -0.0355 87  PHE A CZ  
257  C CE1 . PHE A 36  0.8554 0.4621 0.8680 -0.0961 -0.0428 -0.0339 87  PHE A CE1 
258  C CD1 . PHE A 36  0.8298 0.4209 0.8307 -0.0795 -0.0448 -0.0415 87  PHE A CD1 
259  C C   . PHE A 36  0.7011 0.2822 0.6749 -0.0418 -0.0479 -0.0751 87  PHE A C   
260  O O   . PHE A 36  0.6972 0.2796 0.6647 -0.0532 -0.0519 -0.0813 87  PHE A O   
261  N N   . LEU A 37  0.6774 0.2465 0.6444 -0.0215 -0.0444 -0.0785 88  LEU A N   
262  C CA  . LEU A 37  0.7086 0.2667 0.6606 -0.0106 -0.0432 -0.0900 88  LEU A CA  
263  C CB  . LEU A 37  0.7306 0.2741 0.6777 0.0126  -0.0388 -0.0919 88  LEU A CB  
264  C CG  . LEU A 37  0.7681 0.3029 0.7007 0.0265  -0.0351 -0.1043 88  LEU A CG  
265  C CD1 . LEU A 37  0.8321 0.3271 0.7353 0.0161  -0.0396 -0.1152 88  LEU A CD1 
266  C CD2 . LEU A 37  0.8053 0.3321 0.7388 0.0513  -0.0301 -0.1050 88  LEU A CD2 
267  C C   . LEU A 37  0.6742 0.2702 0.6383 -0.0105 -0.0411 -0.0920 88  LEU A C   
268  O O   . LEU A 37  0.6871 0.2786 0.6377 -0.0157 -0.0434 -0.1004 88  LEU A O   
269  N N   . VAL A 38  0.6258 0.2572 0.6133 -0.0049 -0.0372 -0.0840 89  VAL A N   
270  C CA  . VAL A 38  0.6146 0.2806 0.6141 -0.0059 -0.0353 -0.0835 89  VAL A CA  
271  C CB  . VAL A 38  0.5639 0.2624 0.5883 -0.0001 -0.0309 -0.0739 89  VAL A CB  
272  C CG1 . VAL A 38  0.5556 0.2858 0.5909 -0.0024 -0.0294 -0.0722 89  VAL A CG1 
273  C CG2 . VAL A 38  0.5737 0.2708 0.6007 0.0185  -0.0258 -0.0743 89  VAL A CG2 
274  C C   . VAL A 38  0.6419 0.3152 0.6408 -0.0255 -0.0418 -0.0834 89  VAL A C   
275  O O   . VAL A 38  0.6635 0.3432 0.6539 -0.0280 -0.0437 -0.0891 89  VAL A O   
276  N N   . MET A 39  0.6320 0.3057 0.6399 -0.0393 -0.0452 -0.0767 90  MET A N   
277  C CA  . MET A 39  0.6609 0.3462 0.6730 -0.0578 -0.0515 -0.0756 90  MET A CA  
278  C CB  . MET A 39  0.6587 0.3485 0.6846 -0.0707 -0.0523 -0.0669 90  MET A CB  
279  C CG  . MET A 39  0.6595 0.3799 0.7091 -0.0639 -0.0465 -0.0576 90  MET A CG  
280  S SD  . MET A 39  0.6959 0.4280 0.7627 -0.0787 -0.0454 -0.0477 90  MET A SD  
281  C CE  . MET A 39  0.6973 0.3941 0.7494 -0.0745 -0.0426 -0.0458 90  MET A CE  
282  C C   . MET A 39  0.7029 0.3623 0.6910 -0.0667 -0.0579 -0.0858 90  MET A C   
283  O O   . MET A 39  0.7121 0.3857 0.6996 -0.0764 -0.0635 -0.0881 90  MET A O   
284  N N   . TYR A 40  0.7354 0.3553 0.7024 -0.0631 -0.0577 -0.0920 91  TYR A N   
285  C CA  . TYR A 40  0.7657 0.3544 0.7061 -0.0717 -0.0637 -0.1032 91  TYR A CA  
286  C CB  . TYR A 40  0.8040 0.3451 0.7231 -0.0676 -0.0629 -0.1076 91  TYR A CB  
287  C CG  . TYR A 40  0.8522 0.3546 0.7390 -0.0719 -0.0674 -0.1216 91  TYR A CG  
288  C CD1 . TYR A 40  0.8987 0.3857 0.7744 -0.0957 -0.0765 -0.1250 91  TYR A CD1 
289  C CE1 . TYR A 40  0.9427 0.3903 0.7856 -0.1008 -0.0812 -0.1389 91  TYR A CE1 
290  C CZ  . TYR A 40  0.9608 0.3853 0.7819 -0.0800 -0.0755 -0.1498 91  TYR A CZ  
291  O OH  . TYR A 40  1.0458 0.4287 0.8315 -0.0840 -0.0793 -0.1650 91  TYR A OH  
292  C CE2 . TYR A 40  0.9150 0.3580 0.7493 -0.0554 -0.0656 -0.1461 91  TYR A CE2 
293  C CD2 . TYR A 40  0.8868 0.3680 0.7538 -0.0523 -0.0623 -0.1319 91  TYR A CD2 
294  C C   . TYR A 40  0.7828 0.3774 0.7103 -0.0619 -0.0626 -0.1123 91  TYR A C   
295  O O   . TYR A 40  0.7786 0.3738 0.6946 -0.0737 -0.0694 -0.1183 91  TYR A O   
296  N N   . VAL A 41  0.7720 0.3710 0.7007 -0.0407 -0.0540 -0.1133 92  VAL A N   
297  C CA  . VAL A 41  0.8215 0.4269 0.7377 -0.0297 -0.0503 -0.1215 92  VAL A CA  
298  C CB  . VAL A 41  0.8132 0.4267 0.7366 -0.0064 -0.0394 -0.1208 92  VAL A CB  
299  C CG1 . VAL A 41  0.8125 0.4426 0.7279 0.0026  -0.0341 -0.1264 92  VAL A CG1 
300  C CG2 . VAL A 41  0.8594 0.4341 0.7669 0.0057  -0.0365 -0.1272 92  VAL A CG2 
301  C C   . VAL A 41  0.8037 0.4459 0.7305 -0.0383 -0.0537 -0.1174 92  VAL A C   
302  O O   . VAL A 41  0.7927 0.4326 0.7005 -0.0407 -0.0564 -0.1253 92  VAL A O   
303  N N   . ILE A 42  0.7498 0.4238 0.7049 -0.0420 -0.0537 -0.1052 93  ILE A N   
304  C CA  . ILE A 42  0.7820 0.4898 0.7494 -0.0492 -0.0576 -0.0995 93  ILE A CA  
305  C CB  . ILE A 42  0.7637 0.5019 0.7629 -0.0498 -0.0553 -0.0862 93  ILE A CB  
306  C CG1 . ILE A 42  0.7918 0.5387 0.8025 -0.0329 -0.0451 -0.0821 93  ILE A CG1 
307  C CD1 . ILE A 42  0.8803 0.6423 0.8877 -0.0215 -0.0395 -0.0834 93  ILE A CD1 
308  C CG2 . ILE A 42  0.8061 0.5755 0.8169 -0.0567 -0.0604 -0.0804 93  ILE A CG2 
309  C C   . ILE A 42  0.8199 0.5240 0.7781 -0.0687 -0.0694 -0.1027 93  ILE A C   
310  O O   . ILE A 42  0.8236 0.5371 0.7706 -0.0722 -0.0744 -0.1062 93  ILE A O   
311  N N   . VAL A 43  0.8112 0.5035 0.7746 -0.0823 -0.0743 -0.1008 94  VAL A N   
312  C CA  . VAL A 43  0.8578 0.5523 0.8193 -0.1033 -0.0858 -0.1020 94  VAL A CA  
313  C CB  . VAL A 43  0.9001 0.5870 0.8745 -0.1170 -0.0875 -0.0966 94  VAL A CB  
314  C CG1 . VAL A 43  0.9492 0.6303 0.9168 -0.1406 -0.0994 -0.1004 94  VAL A CG1 
315  C CG2 . VAL A 43  0.8273 0.5494 0.8352 -0.1151 -0.0829 -0.0834 94  VAL A CG2 
316  C C   . VAL A 43  0.9306 0.5941 0.8572 -0.1088 -0.0920 -0.1162 94  VAL A C   
317  O O   . VAL A 43  0.9595 0.6328 0.8793 -0.1213 -0.1020 -0.1190 94  VAL A O   
318  N N   . ARG A 44  0.9678 0.5937 0.8720 -0.0983 -0.0861 -0.1251 95  ARG A N   
319  C CA  . ARG A 44  1.0576 0.6463 0.9251 -0.1014 -0.0901 -0.1402 95  ARG A CA  
320  C CB  . ARG A 44  1.1019 0.6452 0.9527 -0.0924 -0.0840 -0.1465 95  ARG A CB  
321  C CG  . ARG A 44  1.1880 0.6850 0.9984 -0.0924 -0.0860 -0.1633 95  ARG A CG  
322  C CD  . ARG A 44  1.2586 0.7445 1.0536 -0.1187 -0.1001 -0.1693 95  ARG A CD  
323  N NE  . ARG A 44  1.3576 0.7973 1.1106 -0.1196 -0.1024 -0.1868 95  ARG A NE  
324  C CZ  . ARG A 44  1.4956 0.9276 1.2258 -0.1372 -0.1138 -0.1964 95  ARG A CZ  
325  N NH1 . ARG A 44  1.5021 0.9730 1.2497 -0.1549 -0.1247 -0.1894 95  ARG A NH1 
326  N NH2 . ARG A 44  1.5056 0.8901 1.1943 -0.1367 -0.1147 -0.2136 95  ARG A NH2 
327  C C   . ARG A 44  1.0682 0.6636 0.9172 -0.0898 -0.0872 -0.1476 95  ARG A C   
328  O O   . ARG A 44  1.1553 0.7469 0.9842 -0.1008 -0.0960 -0.1550 95  ARG A O   
329  N N   . TYR A 45  1.0266 0.6322 0.8819 -0.0683 -0.0751 -0.1454 96  TYR A N   
330  C CA  . TYR A 45  1.0450 0.6538 0.8811 -0.0553 -0.0690 -0.1526 96  TYR A CA  
331  C CB  . TYR A 45  1.0494 0.6388 0.8783 -0.0330 -0.0555 -0.1582 96  TYR A CB  
332  C CG  . TYR A 45  1.1854 0.7254 0.9906 -0.0330 -0.0565 -0.1695 96  TYR A CG  
333  C CD1 . TYR A 45  1.2545 0.7614 1.0223 -0.0398 -0.0614 -0.1847 96  TYR A CD1 
334  C CE1 . TYR A 45  1.2810 0.7382 1.0251 -0.0399 -0.0623 -0.1953 96  TYR A CE1 
335  C CZ  . TYR A 45  1.3194 0.7605 1.0776 -0.0329 -0.0588 -0.1895 96  TYR A CZ  
336  O OH  . TYR A 45  1.3397 0.7283 1.0731 -0.0325 -0.0600 -0.1989 96  TYR A OH  
337  C CE2 . TYR A 45  1.2035 0.6788 0.9983 -0.0263 -0.0545 -0.1742 96  TYR A CE2 
338  C CD2 . TYR A 45  1.1857 0.7095 1.0035 -0.0267 -0.0533 -0.1649 96  TYR A CD2 
339  C C   . TYR A 45  1.0205 0.6734 0.8735 -0.0527 -0.0679 -0.1427 96  TYR A C   
340  O O   . TYR A 45  1.0399 0.7008 0.8769 -0.0591 -0.0738 -0.1458 96  TYR A O   
341  N N   . THR A 46  1.0274 0.7067 0.9111 -0.0438 -0.0609 -0.1305 97  THR A N   
342  C CA  . THR A 46  0.9834 0.6984 0.8806 -0.0379 -0.0571 -0.1216 97  THR A CA  
343  C CB  . THR A 46  0.9428 0.6747 0.8658 -0.0236 -0.0456 -0.1128 97  THR A CB  
344  O OG1 . THR A 46  0.9271 0.6656 0.8759 -0.0295 -0.0486 -0.1041 97  THR A OG1 
345  C CG2 . THR A 46  0.9426 0.6536 0.8542 -0.0074 -0.0349 -0.1213 97  THR A CG2 
346  C C   . THR A 46  0.9649 0.7064 0.8753 -0.0524 -0.0684 -0.1126 97  THR A C   
347  O O   . THR A 46  0.9598 0.7200 0.8651 -0.0515 -0.0697 -0.1093 97  THR A O   
348  N N   . LYS A 47  0.9755 0.7191 0.9030 -0.0651 -0.0760 -0.1080 98  LYS A N   
349  C CA  . LYS A 47  1.0079 0.7738 0.9473 -0.0805 -0.0886 -0.1015 98  LYS A CA  
350  C CB  . LYS A 47  1.0433 0.8065 0.9551 -0.0878 -0.0981 -0.1086 98  LYS A CB  
351  C CG  . LYS A 47  1.0928 0.8186 0.9738 -0.0970 -0.1034 -0.1236 98  LYS A CG  
352  C CD  . LYS A 47  1.1313 0.8508 1.0255 -0.1145 -0.1120 -0.1225 98  LYS A CD  
353  C CE  . LYS A 47  1.1772 0.8653 1.0400 -0.1300 -0.1225 -0.1361 98  LYS A CE  
354  N NZ  . LYS A 47  1.2335 0.8802 1.0631 -0.1184 -0.1138 -0.1500 98  LYS A NZ  
355  C C   . LYS A 47  1.0342 0.8380 1.0066 -0.0788 -0.0884 -0.0865 98  LYS A C   
356  O O   . LYS A 47  1.1526 0.9761 1.1380 -0.0906 -0.0988 -0.0809 98  LYS A O   
357  N N   . MET A 48  0.7899 0.6039 0.7762 -0.0646 -0.0770 -0.0801 99  MET A N   
358  C CA  . MET A 48  0.8471 0.6915 0.8624 -0.0622 -0.0759 -0.0669 99  MET A CA  
359  C CB  . MET A 48  0.8741 0.7263 0.9137 -0.0721 -0.0796 -0.0616 99  MET A CB  
360  C CG  . MET A 48  0.9238 0.7759 0.9819 -0.0639 -0.0690 -0.0567 99  MET A CG  
361  S SD  . MET A 48  1.0123 0.8740 1.0965 -0.0745 -0.0705 -0.0502 99  MET A SD  
362  C CE  . MET A 48  1.0116 0.9116 1.1215 -0.0739 -0.0737 -0.0386 99  MET A CE  
363  C C   . MET A 48  0.7571 0.6246 0.7717 -0.0627 -0.0822 -0.0604 99  MET A C   
364  O O   . MET A 48  0.7260 0.6170 0.7627 -0.0652 -0.0865 -0.0505 99  MET A O   
365  N N   . LYS A 49  0.7469 0.6070 0.7349 -0.0589 -0.0819 -0.0657 100 LYS A N   
366  C CA  . LYS A 49  0.7489 0.6276 0.7317 -0.0583 -0.0874 -0.0588 100 LYS A CA  
367  C CB  . LYS A 49  0.8560 0.7207 0.8017 -0.0606 -0.0914 -0.0683 100 LYS A CB  
368  C CG  . LYS A 49  0.9416 0.7860 0.8681 -0.0733 -0.1013 -0.0807 100 LYS A CG  
369  C CD  . LYS A 49  1.0242 0.8513 0.9098 -0.0731 -0.1025 -0.0914 100 LYS A CD  
370  C CE  . LYS A 49  1.1362 0.9305 0.9976 -0.0811 -0.1059 -0.1074 100 LYS A CE  
371  N NZ  . LYS A 49  1.1869 0.9835 1.0555 -0.0996 -0.1220 -0.1081 100 LYS A NZ  
372  C C   . LYS A 49  0.6583 0.5500 0.6527 -0.0458 -0.0765 -0.0492 100 LYS A C   
373  O O   . LYS A 49  0.6595 0.5678 0.6563 -0.0444 -0.0802 -0.0399 100 LYS A O   
374  N N   . THR A 50  0.6241 0.5070 0.6245 -0.0372 -0.0638 -0.0512 101 THR A N   
375  C CA  . THR A 50  0.6038 0.4964 0.6119 -0.0269 -0.0529 -0.0439 101 THR A CA  
376  C CB  . THR A 50  0.6740 0.5532 0.6643 -0.0184 -0.0411 -0.0522 101 THR A CB  
377  O OG1 . THR A 50  0.6654 0.5305 0.6627 -0.0155 -0.0364 -0.0591 101 THR A OG1 
378  C CG2 . THR A 50  0.7003 0.5679 0.6567 -0.0206 -0.0443 -0.0612 101 THR A CG2 
379  C C   . THR A 50  0.5450 0.4461 0.5832 -0.0242 -0.0483 -0.0367 101 THR A C   
380  O O   . THR A 50  0.5089 0.4041 0.5587 -0.0277 -0.0497 -0.0395 101 THR A O   
381  N N   . ALA A 51  0.5083 0.4217 0.5574 -0.0185 -0.0425 -0.0272 102 ALA A N   
382  C CA  . ALA A 51  0.4901 0.4096 0.5641 -0.0153 -0.0371 -0.0212 102 ALA A CA  
383  C CB  . ALA A 51  0.4510 0.3806 0.5308 -0.0102 -0.0314 -0.0111 102 ALA A CB  
384  C C   . ALA A 51  0.4653 0.3735 0.5435 -0.0118 -0.0294 -0.0278 102 ALA A C   
385  O O   . ALA A 51  0.4688 0.3762 0.5631 -0.0130 -0.0292 -0.0268 102 ALA A O   
386  N N   . THR A 52  0.4827 0.3835 0.5466 -0.0064 -0.0227 -0.0339 103 THR A N   
387  C CA  . THR A 52  0.4985 0.3908 0.5671 -0.0009 -0.0160 -0.0393 103 THR A CA  
388  C CB  . THR A 52  0.5617 0.4506 0.6151 0.0066  -0.0078 -0.0454 103 THR A CB  
389  O OG1 . THR A 52  0.5760 0.4800 0.6342 0.0089  -0.0013 -0.0381 103 THR A OG1 
390  C CG2 . THR A 52  0.5733 0.4540 0.6324 0.0141  -0.0020 -0.0512 103 THR A CG2 
391  C C   . THR A 52  0.4865 0.3627 0.5531 -0.0048 -0.0214 -0.0460 103 THR A C   
392  O O   . THR A 52  0.4713 0.3434 0.5502 -0.0034 -0.0195 -0.0455 103 THR A O   
393  N N   . ASN A 53  0.5250 0.3911 0.5745 -0.0108 -0.0286 -0.0520 104 ASN A N   
394  C CA  . ASN A 53  0.5446 0.3934 0.5908 -0.0172 -0.0343 -0.0578 104 ASN A CA  
395  C CB  . ASN A 53  0.5641 0.3989 0.5855 -0.0231 -0.0411 -0.0666 104 ASN A CB  
396  C CG  . ASN A 53  0.5895 0.4079 0.5895 -0.0136 -0.0342 -0.0763 104 ASN A CG  
397  O OD1 . ASN A 53  0.5814 0.3979 0.5886 -0.0032 -0.0254 -0.0767 104 ASN A OD1 
398  N ND2 . ASN A 53  0.6031 0.4109 0.5775 -0.0167 -0.0379 -0.0842 104 ASN A ND2 
399  C C   . ASN A 53  0.5379 0.3954 0.6041 -0.0255 -0.0395 -0.0510 104 ASN A C   
400  O O   . ASN A 53  0.5277 0.3733 0.5982 -0.0287 -0.0400 -0.0527 104 ASN A O   
401  N N   . ILE A 54  0.4972 0.3753 0.5756 -0.0280 -0.0423 -0.0426 105 ILE A N   
402  C CA  . ILE A 54  0.4689 0.3594 0.5688 -0.0336 -0.0452 -0.0356 105 ILE A CA  
403  C CB  . ILE A 54  0.4680 0.3804 0.5774 -0.0345 -0.0498 -0.0272 105 ILE A CB  
404  C CG1 . ILE A 54  0.4892 0.4037 0.5862 -0.0429 -0.0609 -0.0302 105 ILE A CG1 
405  C CD1 . ILE A 54  0.5161 0.4473 0.6119 -0.0407 -0.0658 -0.0231 105 ILE A CD1 
406  C CG2 . ILE A 54  0.4531 0.3802 0.5877 -0.0359 -0.0492 -0.0195 105 ILE A CG2 
407  C C   . ILE A 54  0.4571 0.3471 0.5716 -0.0280 -0.0370 -0.0323 105 ILE A C   
408  O O   . ILE A 54  0.4853 0.3735 0.6102 -0.0328 -0.0374 -0.0310 105 ILE A O   
409  N N   . TYR A 55  0.4558 0.3483 0.5708 -0.0190 -0.0298 -0.0307 106 TYR A N   
410  C CA  . TYR A 55  0.4287 0.3203 0.5554 -0.0142 -0.0230 -0.0284 106 TYR A CA  
411  C CB  . TYR A 55  0.4163 0.3157 0.5452 -0.0068 -0.0165 -0.0254 106 TYR A CB  
412  C CG  . TYR A 55  0.4048 0.3186 0.5416 -0.0072 -0.0166 -0.0173 106 TYR A CG  
413  C CD1 . TYR A 55  0.4165 0.3374 0.5678 -0.0101 -0.0186 -0.0117 106 TYR A CD1 
414  C CE1 . TYR A 55  0.4584 0.3897 0.6167 -0.0085 -0.0186 -0.0041 106 TYR A CE1 
415  C CZ  . TYR A 55  0.3914 0.3252 0.5410 -0.0054 -0.0168 -0.0011 106 TYR A CZ  
416  O OH  . TYR A 55  0.4515 0.3921 0.6067 -0.0036 -0.0174 0.0073  106 TYR A OH  
417  C CE2 . TYR A 55  0.4062 0.3350 0.5412 -0.0039 -0.0142 -0.0063 106 TYR A CE2 
418  C CD2 . TYR A 55  0.4125 0.3319 0.5421 -0.0040 -0.0138 -0.0148 106 TYR A CD2 
419  C C   . TYR A 55  0.4564 0.3298 0.5763 -0.0129 -0.0220 -0.0345 106 TYR A C   
420  O O   . TYR A 55  0.4661 0.3358 0.5944 -0.0140 -0.0206 -0.0325 106 TYR A O   
421  N N   . ILE A 56  0.4838 0.3446 0.5869 -0.0098 -0.0223 -0.0419 107 ILE A N   
422  C CA  . ILE A 56  0.5170 0.3571 0.6112 -0.0067 -0.0218 -0.0479 107 ILE A CA  
423  C CB  . ILE A 56  0.5411 0.3683 0.6156 -0.0006 -0.0206 -0.0567 107 ILE A CB  
424  C CG1 . ILE A 56  0.5412 0.3829 0.6191 0.0099  -0.0128 -0.0558 107 ILE A CG1 
425  C CD1 . ILE A 56  0.5636 0.3975 0.6223 0.0165  -0.0095 -0.0642 107 ILE A CD1 
426  C CG2 . ILE A 56  0.5526 0.3539 0.6166 0.0031  -0.0211 -0.0628 107 ILE A CG2 
427  C C   . ILE A 56  0.4818 0.3094 0.5753 -0.0167 -0.0272 -0.0480 107 ILE A C   
428  O O   . ILE A 56  0.4728 0.2906 0.5698 -0.0161 -0.0260 -0.0465 107 ILE A O   
429  N N   . PHE A 57  0.4735 0.3035 0.5635 -0.0267 -0.0335 -0.0487 108 PHE A N   
430  C CA  . PHE A 57  0.5110 0.3333 0.6026 -0.0388 -0.0385 -0.0482 108 PHE A CA  
431  C CB  . PHE A 57  0.5264 0.3550 0.6143 -0.0503 -0.0468 -0.0498 108 PHE A CB  
432  C CG  . PHE A 57  0.5465 0.3659 0.6353 -0.0643 -0.0517 -0.0501 108 PHE A CG  
433  C CD1 . PHE A 57  0.5731 0.4109 0.6828 -0.0715 -0.0514 -0.0425 108 PHE A CD1 
434  C CE1 . PHE A 57  0.5875 0.4185 0.6991 -0.0858 -0.0547 -0.0421 108 PHE A CE1 
435  C CZ  . PHE A 57  0.6136 0.4151 0.7043 -0.0936 -0.0593 -0.0495 108 PHE A CZ  
436  C CE2 . PHE A 57  0.6102 0.3901 0.6785 -0.0852 -0.0599 -0.0578 108 PHE A CE2 
437  C CD2 . PHE A 57  0.6200 0.4105 0.6883 -0.0701 -0.0556 -0.0581 108 PHE A CD2 
438  C C   . PHE A 57  0.4903 0.3242 0.6012 -0.0413 -0.0354 -0.0403 108 PHE A C   
439  O O   . PHE A 57  0.4791 0.2996 0.5890 -0.0455 -0.0348 -0.0396 108 PHE A O   
440  N N   . ASN A 58  0.4601 0.3169 0.5864 -0.0382 -0.0328 -0.0342 109 ASN A N   
441  C CA  . ASN A 58  0.4425 0.3100 0.5855 -0.0393 -0.0288 -0.0277 109 ASN A CA  
442  C CB  . ASN A 58  0.4710 0.3603 0.6274 -0.0344 -0.0265 -0.0222 109 ASN A CB  
443  C CG  . ASN A 58  0.4850 0.3884 0.6594 -0.0375 -0.0236 -0.0161 109 ASN A CG  
444  O OD1 . ASN A 58  0.5284 0.4407 0.7103 -0.0454 -0.0269 -0.0145 109 ASN A OD1 
445  N ND2 . ASN A 58  0.4692 0.3755 0.6503 -0.0312 -0.0172 -0.0130 109 ASN A ND2 
446  C C   . ASN A 58  0.4581 0.3127 0.5983 -0.0334 -0.0236 -0.0277 109 ASN A C   
447  O O   . ASN A 58  0.4310 0.2830 0.5761 -0.0372 -0.0214 -0.0245 109 ASN A O   
448  N N   . LEU A 59  0.4468 0.2959 0.5799 -0.0236 -0.0216 -0.0307 110 LEU A N   
449  C CA  . LEU A 59  0.4433 0.2835 0.5749 -0.0170 -0.0184 -0.0304 110 LEU A CA  
450  C CB  . LEU A 59  0.4578 0.3018 0.5872 -0.0063 -0.0159 -0.0330 110 LEU A CB  
451  C CG  . LEU A 59  0.4577 0.2982 0.5889 0.0015  -0.0137 -0.0323 110 LEU A CG  
452  C CD1 . LEU A 59  0.4583 0.3093 0.6011 -0.0010 -0.0115 -0.0266 110 LEU A CD1 
453  C CD2 . LEU A 59  0.4584 0.3058 0.5893 0.0115  -0.0109 -0.0353 110 LEU A CD2 
454  C C   . LEU A 59  0.4635 0.2795 0.5827 -0.0199 -0.0211 -0.0329 110 LEU A C   
455  O O   . LEU A 59  0.4541 0.2626 0.5735 -0.0211 -0.0200 -0.0296 110 LEU A O   
456  N N   . ALA A 60  0.4703 0.2716 0.5761 -0.0215 -0.0247 -0.0387 111 ALA A N   
457  C CA  . ALA A 60  0.4933 0.2673 0.5849 -0.0245 -0.0275 -0.0413 111 ALA A CA  
458  C CB  . ALA A 60  0.4995 0.2567 0.5744 -0.0246 -0.0310 -0.0496 111 ALA A CB  
459  C C   . ALA A 60  0.5155 0.2859 0.6103 -0.0384 -0.0287 -0.0365 111 ALA A C   
460  O O   . ALA A 60  0.5394 0.2921 0.6275 -0.0397 -0.0283 -0.0340 111 ALA A O   
461  N N   . LEU A 61  0.5211 0.3096 0.6265 -0.0484 -0.0299 -0.0346 112 LEU A N   
462  C CA  . LEU A 61  0.5227 0.3134 0.6345 -0.0619 -0.0298 -0.0300 112 LEU A CA  
463  C CB  . LEU A 61  0.5160 0.3325 0.6426 -0.0703 -0.0321 -0.0284 112 LEU A CB  
464  C CG  . LEU A 61  0.5230 0.3508 0.6622 -0.0836 -0.0306 -0.0231 112 LEU A CG  
465  C CD1 . LEU A 61  0.5696 0.3728 0.6951 -0.0971 -0.0342 -0.0250 112 LEU A CD1 
466  C CD2 . LEU A 61  0.5605 0.4183 0.7176 -0.0882 -0.0335 -0.0213 112 LEU A CD2 
467  C C   . LEU A 61  0.5087 0.3049 0.6282 -0.0587 -0.0236 -0.0236 112 LEU A C   
468  O O   . LEU A 61  0.4638 0.2460 0.5773 -0.0648 -0.0221 -0.0204 112 LEU A O   
469  N N   . ALA A 62  0.4547 0.2695 0.5851 -0.0496 -0.0200 -0.0218 113 ALA A N   
470  C CA  . ALA A 62  0.4593 0.2785 0.5947 -0.0466 -0.0145 -0.0171 113 ALA A CA  
471  C CB  . ALA A 62  0.4108 0.2493 0.5577 -0.0382 -0.0115 -0.0164 113 ALA A CB  
472  C C   . ALA A 62  0.4837 0.2802 0.6045 -0.0415 -0.0152 -0.0170 113 ALA A C   
473  O O   . ALA A 62  0.4950 0.2838 0.6113 -0.0451 -0.0129 -0.0129 113 ALA A O   
474  N N   . ASP A 63  0.5035 0.2904 0.6166 -0.0320 -0.0184 -0.0212 114 ASP A N   
475  C CA  . ASP A 63  0.5621 0.3292 0.6631 -0.0246 -0.0202 -0.0209 114 ASP A CA  
476  C CB  . ASP A 63  0.5715 0.3379 0.6705 -0.0116 -0.0219 -0.0260 114 ASP A CB  
477  C CG  . ASP A 63  0.6300 0.4205 0.7427 -0.0044 -0.0190 -0.0250 114 ASP A CG  
478  O OD1 . ASP A 63  0.6397 0.4388 0.7584 -0.0065 -0.0171 -0.0206 114 ASP A OD1 
479  O OD2 . ASP A 63  0.6638 0.4637 0.7800 0.0024  -0.0183 -0.0289 114 ASP A OD2 
480  C C   . ASP A 63  0.5733 0.3126 0.6588 -0.0321 -0.0227 -0.0195 114 ASP A C   
481  O O   . ASP A 63  0.5705 0.2949 0.6468 -0.0301 -0.0231 -0.0154 114 ASP A O   
482  N N   . ALA A 64  0.5674 0.2995 0.6492 -0.0417 -0.0247 -0.0226 115 ALA A N   
483  C CA  . ALA A 64  0.6101 0.3145 0.6770 -0.0520 -0.0270 -0.0213 115 ALA A CA  
484  C CB  . ALA A 64  0.6139 0.3122 0.6769 -0.0613 -0.0308 -0.0271 115 ALA A CB  
485  C C   . ALA A 64  0.6291 0.3394 0.7003 -0.0640 -0.0228 -0.0136 115 ALA A C   
486  O O   . ALA A 64  0.6174 0.3050 0.6749 -0.0681 -0.0227 -0.0091 115 ALA A O   
487  N N   . LEU A 65  0.5706 0.3110 0.6601 -0.0684 -0.0186 -0.0119 116 LEU A N   
488  C CA  . LEU A 65  0.5928 0.3427 0.6880 -0.0782 -0.0126 -0.0055 116 LEU A CA  
489  C CB  . LEU A 65  0.5545 0.3382 0.6721 -0.0825 -0.0086 -0.0052 116 LEU A CB  
490  C CG  . LEU A 65  0.5615 0.3522 0.6862 -0.0949 -0.0123 -0.0072 116 LEU A CG  
491  C CD1 . LEU A 65  0.5224 0.3479 0.6701 -0.0943 -0.0108 -0.0071 116 LEU A CD1 
492  C CD2 . LEU A 65  0.5887 0.3692 0.7088 -0.1116 -0.0103 -0.0029 116 LEU A CD2 
493  C C   . LEU A 65  0.5594 0.3042 0.6476 -0.0708 -0.0093 -0.0012 116 LEU A C   
494  O O   . LEU A 65  0.5638 0.2968 0.6422 -0.0783 -0.0061 0.0043  116 LEU A O   
495  N N   . ALA A 66  0.5453 0.2985 0.6372 -0.0571 -0.0104 -0.0036 117 ALA A N   
496  C CA  . ALA A 66  0.5463 0.2952 0.6310 -0.0496 -0.0096 -0.0004 117 ALA A CA  
497  C CB  . ALA A 66  0.5218 0.2826 0.6137 -0.0362 -0.0121 -0.0041 117 ALA A CB  
498  C C   . ALA A 66  0.5593 0.2776 0.6230 -0.0494 -0.0135 0.0033  117 ALA A C   
499  O O   . ALA A 66  0.5751 0.2849 0.6281 -0.0538 -0.0111 0.0091  117 ALA A O   
500  N N   . THR A 67  0.5898 0.2899 0.6460 -0.0440 -0.0193 0.0000  118 THR A N   
501  C CA  . THR A 67  0.6356 0.3031 0.6712 -0.0411 -0.0239 0.0035  118 THR A CA  
502  C CB  . THR A 67  0.6713 0.3244 0.7024 -0.0280 -0.0298 -0.0021 118 THR A CB  
503  O OG1 . THR A 67  0.7048 0.3617 0.7416 -0.0332 -0.0294 -0.0089 118 THR A OG1 
504  C CG2 . THR A 67  0.6696 0.3437 0.7123 -0.0123 -0.0311 -0.0044 118 THR A CG2 
505  C C   . THR A 67  0.6357 0.2817 0.6581 -0.0570 -0.0221 0.0085  118 THR A C   
506  O O   . THR A 67  0.6800 0.3004 0.6840 -0.0570 -0.0242 0.0145  118 THR A O   
507  N N   . SER A 68  0.6258 0.2840 0.6583 -0.0709 -0.0184 0.0068  119 SER A N   
508  C CA  . SER A 68  0.6616 0.3049 0.6854 -0.0888 -0.0157 0.0118  119 SER A CA  
509  C CB  . SER A 68  0.6655 0.3284 0.7056 -0.1024 -0.0137 0.0083  119 SER A CB  
510  O OG  . SER A 68  0.6296 0.3278 0.6894 -0.1042 -0.0067 0.0097  119 SER A OG  
511  C C   . SER A 68  0.6582 0.3042 0.6764 -0.0951 -0.0091 0.0202  119 SER A C   
512  O O   . SER A 68  0.6786 0.3055 0.6834 -0.1079 -0.0070 0.0263  119 SER A O   
513  N N   . THR A 69  0.6658 0.3332 0.6917 -0.0863 -0.0059 0.0206  120 THR A N   
514  C CA  . THR A 69  0.6520 0.3203 0.6688 -0.0910 0.0004  0.0275  120 THR A CA  
515  C CB  . THR A 69  0.6182 0.3164 0.6489 -0.0843 0.0055  0.0250  120 THR A CB  
516  O OG1 . THR A 69  0.5998 0.2965 0.6274 -0.0687 -0.0012 0.0226  120 THR A OG1 
517  C CG2 . THR A 69  0.6115 0.3393 0.6681 -0.0873 0.0096  0.0196  120 THR A CG2 
518  C C   . THR A 69  0.6963 0.3347 0.6875 -0.0852 -0.0046 0.0337  120 THR A C   
519  O O   . THR A 69  0.6992 0.3304 0.6761 -0.0926 0.0004  0.0409  120 THR A O   
520  N N   . LEU A 70  0.7121 0.3347 0.6976 -0.0714 -0.0140 0.0312  121 LEU A N   
521  C CA  . LEU A 70  0.7194 0.3176 0.6838 -0.0613 -0.0209 0.0371  121 LEU A CA  
522  C CB  . LEU A 70  0.7184 0.3107 0.6862 -0.0431 -0.0301 0.0322  121 LEU A CB  
523  C CG  . LEU A 70  0.7119 0.3376 0.7008 -0.0320 -0.0306 0.0256  121 LEU A CG  
524  C CD1 . LEU A 70  0.7180 0.3409 0.7125 -0.0152 -0.0377 0.0205  121 LEU A CD1 
525  C CD2 . LEU A 70  0.7257 0.3640 0.7112 -0.0294 -0.0307 0.0296  121 LEU A CD2 
526  C C   . LEU A 70  0.7271 0.2894 0.6653 -0.0705 -0.0214 0.0465  121 LEU A C   
527  O O   . LEU A 70  0.7330 0.2821 0.6525 -0.0673 -0.0237 0.0541  121 LEU A O   
528  N N   . PRO A 71  0.7472 0.2901 0.6808 -0.0828 -0.0200 0.0468  122 PRO A N   
529  C CA  . PRO A 71  0.7964 0.3033 0.7038 -0.0941 -0.0196 0.0567  122 PRO A CA  
530  C CB  . PRO A 71  0.7974 0.2899 0.7072 -0.1079 -0.0189 0.0532  122 PRO A CB  
531  C CG  . PRO A 71  0.7644 0.2760 0.6954 -0.0968 -0.0229 0.0411  122 PRO A CG  
532  C CD  . PRO A 71  0.7322 0.2844 0.6829 -0.0876 -0.0197 0.0381  122 PRO A CD  
533  C C   . PRO A 71  0.7951 0.3138 0.6963 -0.1070 -0.0101 0.0643  122 PRO A C   
534  O O   . PRO A 71  0.8072 0.2999 0.6826 -0.1098 -0.0108 0.0744  122 PRO A O   
535  N N   . PHE A 72  0.7650 0.3217 0.6886 -0.1134 -0.0011 0.0597  123 PHE A N   
536  C CA  . PHE A 72  0.7741 0.3439 0.6926 -0.1242 0.0098  0.0655  123 PHE A CA  
537  C CB  . PHE A 72  0.7449 0.3554 0.6915 -0.1309 0.0201  0.0595  123 PHE A CB  
538  C CG  . PHE A 72  0.7545 0.3717 0.7173 -0.1456 0.0230  0.0575  123 PHE A CG  
539  C CD2 . PHE A 72  0.7558 0.3834 0.7382 -0.1402 0.0164  0.0486  123 PHE A CD2 
540  C CE2 . PHE A 72  0.7576 0.3935 0.7546 -0.1544 0.0176  0.0462  123 PHE A CE2 
541  C CZ  . PHE A 72  0.7904 0.4255 0.7850 -0.1750 0.0257  0.0530  123 PHE A CZ  
542  C CE1 . PHE A 72  0.8142 0.4393 0.7901 -0.1804 0.0337  0.0621  123 PHE A CE1 
543  C CD1 . PHE A 72  0.7890 0.4052 0.7482 -0.1654 0.0323  0.0641  123 PHE A CD1 
544  C C   . PHE A 72  0.7598 0.3277 0.6632 -0.1113 0.0063  0.0685  123 PHE A C   
545  O O   . PHE A 72  0.7714 0.3266 0.6520 -0.1173 0.0102  0.0770  123 PHE A O   
546  N N   . GLN A 73  0.7495 0.3302 0.6648 -0.0943 -0.0014 0.0616  124 GLN A N   
547  C CA  . GLN A 73  0.7453 0.3283 0.6497 -0.0823 -0.0066 0.0631  124 GLN A CA  
548  C CB  . GLN A 73  0.7021 0.3110 0.6301 -0.0681 -0.0115 0.0534  124 GLN A CB  
549  C CG  . GLN A 73  0.6701 0.3127 0.6220 -0.0731 -0.0016 0.0460  124 GLN A CG  
550  C CD  . GLN A 73  0.6094 0.2750 0.5795 -0.0603 -0.0059 0.0380  124 GLN A CD  
551  O OE1 . GLN A 73  0.6483 0.3144 0.6102 -0.0522 -0.0117 0.0387  124 GLN A OE1 
552  N NE2 . GLN A 73  0.5676 0.2521 0.5619 -0.0593 -0.0037 0.0310  124 GLN A NE2 
553  C C   . GLN A 73  0.7588 0.3057 0.6344 -0.0757 -0.0171 0.0724  124 GLN A C   
554  O O   . GLN A 73  0.7520 0.2924 0.6072 -0.0740 -0.0191 0.0788  124 GLN A O   
555  N N   . SER A 74  0.7792 0.3014 0.6517 -0.0713 -0.0242 0.0734  125 SER A N   
556  C CA  . SER A 74  0.8657 0.3506 0.7101 -0.0642 -0.0339 0.0833  125 SER A CA  
557  C CB  . SER A 74  0.8937 0.3525 0.7381 -0.0558 -0.0415 0.0815  125 SER A CB  
558  O OG  . SER A 74  1.0187 0.4904 0.8841 -0.0636 -0.0356 0.0723  125 SER A OG  
559  C C   . SER A 74  0.8720 0.3324 0.6873 -0.0798 -0.0282 0.0953  125 SER A C   
560  O O   . SER A 74  0.8986 0.3440 0.6896 -0.0751 -0.0336 0.1042  125 SER A O   
561  N N   . VAL A 75  0.8875 0.3459 0.7055 -0.0989 -0.0174 0.0958  126 VAL A N   
562  C CA  . VAL A 75  0.9316 0.3696 0.7240 -0.1168 -0.0094 0.1074  126 VAL A CA  
563  C CB  . VAL A 75  0.9284 0.3713 0.7329 -0.1383 0.0021  0.1061  126 VAL A CB  
564  C CG1 . VAL A 75  0.9545 0.3853 0.7359 -0.1581 0.0134  0.1179  126 VAL A CG1 
565  C CG2 . VAL A 75  0.9439 0.3576 0.7487 -0.1393 -0.0051 0.1043  126 VAL A CG2 
566  C C   . VAL A 75  0.9336 0.3924 0.7174 -0.1184 -0.0028 0.1100  126 VAL A C   
567  O O   . VAL A 75  0.9363 0.3737 0.6890 -0.1209 -0.0037 0.1208  126 VAL A O   
568  N N   . ASN A 76  0.8777 0.3767 0.6875 -0.1169 0.0039  0.0997  127 ASN A N   
569  C CA  . ASN A 76  0.8879 0.4067 0.6905 -0.1174 0.0106  0.0994  127 ASN A CA  
570  C CB  . ASN A 76  0.8613 0.4205 0.6969 -0.1130 0.0161  0.0865  127 ASN A CB  
571  C CG  . ASN A 76  0.8803 0.4585 0.7091 -0.1134 0.0242  0.0842  127 ASN A CG  
572  O OD1 . ASN A 76  0.9055 0.4874 0.7245 -0.1261 0.0380  0.0876  127 ASN A OD1 
573  N ND2 . ASN A 76  0.8852 0.4769 0.7205 -0.0999 0.0163  0.0774  127 ASN A ND2 
574  C C   . ASN A 76  0.9014 0.4045 0.6793 -0.1041 -0.0021 0.1047  127 ASN A C   
575  O O   . ASN A 76  0.9173 0.4101 0.6666 -0.1092 0.0007  0.1124  127 ASN A O   
576  N N   . TYR A 77  0.9099 0.4114 0.6983 -0.0871 -0.0164 0.1009  128 TYR A N   
577  C CA  . TYR A 77  0.9472 0.4369 0.7166 -0.0733 -0.0306 0.1062  128 TYR A CA  
578  C CB  . TYR A 77  0.9331 0.4316 0.7244 -0.0542 -0.0440 0.0996  128 TYR A CB  
579  C CG  . TYR A 77  1.0015 0.4831 0.7728 -0.0400 -0.0599 0.1078  128 TYR A CG  
580  C CD1 . TYR A 77  1.0449 0.5410 0.8064 -0.0361 -0.0658 0.1085  128 TYR A CD1 
581  C CE1 . TYR A 77  1.1061 0.5886 0.8490 -0.0236 -0.0819 0.1171  128 TYR A CE1 
582  C CZ  . TYR A 77  1.0973 0.5497 0.8314 -0.0131 -0.0915 0.1255  128 TYR A CZ  
583  O OH  . TYR A 77  1.1626 0.6035 0.8801 0.0010  -0.1082 0.1347  128 TYR A OH  
584  C CE2 . TYR A 77  1.1014 0.5351 0.8430 -0.0166 -0.0849 0.1244  128 TYR A CE2 
585  C CD2 . TYR A 77  1.0592 0.5081 0.8191 -0.0309 -0.0696 0.1155  128 TYR A CD2 
586  C C   . TYR A 77  1.0485 0.4957 0.7817 -0.0770 -0.0352 0.1212  128 TYR A C   
587  O O   . TYR A 77  1.0869 0.5239 0.7914 -0.0785 -0.0376 0.1295  128 TYR A O   
588  N N   . LEU A 78  1.0529 0.4737 0.7857 -0.0791 -0.0365 0.1247  129 LEU A N   
589  C CA  . LEU A 78  1.1933 0.5687 0.8922 -0.0797 -0.0432 0.1391  129 LEU A CA  
590  C CB  . LEU A 78  1.3033 0.6508 1.0068 -0.0824 -0.0438 0.1392  129 LEU A CB  
591  C CG  . LEU A 78  1.3543 0.6949 1.0730 -0.0611 -0.0569 0.1333  129 LEU A CG  
592  C CD1 . LEU A 78  1.3745 0.6835 1.0923 -0.0682 -0.0549 0.1326  129 LEU A CD1 
593  C CD2 . LEU A 78  1.4188 0.7403 1.1169 -0.0418 -0.0725 0.1427  129 LEU A CD2 
594  C C   . LEU A 78  1.2044 0.5642 0.8706 -0.0977 -0.0335 0.1508  129 LEU A C   
595  O O   . LEU A 78  1.2790 0.6080 0.9109 -0.0950 -0.0411 0.1640  129 LEU A O   
596  N N   . MET A 79  1.1318 0.5133 0.8088 -0.1155 -0.0163 0.1464  130 MET A N   
597  C CA  . MET A 79  1.1626 0.5341 0.8128 -0.1348 -0.0031 0.1564  130 MET A CA  
598  C CB  . MET A 79  1.1641 0.5483 0.8339 -0.1551 0.0138  0.1529  130 MET A CB  
599  C CG  . MET A 79  1.1952 0.5548 0.8734 -0.1601 0.0099  0.1538  130 MET A CG  
600  S SD  . MET A 79  1.4123 0.7075 1.0445 -0.1643 0.0016  0.1727  130 MET A SD  
601  C CE  . MET A 79  1.4143 0.6888 1.0553 -0.1382 -0.0192 0.1676  130 MET A CE  
602  C C   . MET A 79  1.1226 0.5176 0.7618 -0.1341 0.0019  0.1545  130 MET A C   
603  O O   . MET A 79  1.1255 0.5104 0.7356 -0.1469 0.0114  0.1635  130 MET A O   
604  N N   . GLY A 80  1.0746 0.4995 0.7356 -0.1197 -0.0042 0.1427  131 GLY A N   
605  C CA  . GLY A 80  1.0826 0.5309 0.7364 -0.1191 0.0004  0.1378  131 GLY A CA  
606  C C   . GLY A 80  1.0829 0.5548 0.7460 -0.1346 0.0223  0.1325  131 GLY A C   
607  O O   . GLY A 80  1.1341 0.6139 0.7784 -0.1387 0.0303  0.1320  131 GLY A O   
608  N N   . THR A 81  1.0849 0.5690 0.7776 -0.1425 0.0317  0.1279  132 THR A N   
609  C CA  . THR A 81  1.0613 0.5713 0.7693 -0.1565 0.0523  0.1234  132 THR A CA  
610  C CB  . THR A 81  1.1443 0.6359 0.8201 -0.1744 0.0654  0.1361  132 THR A CB  
611  O OG1 . THR A 81  1.2466 0.7427 0.8964 -0.1730 0.0709  0.1360  132 THR A OG1 
612  C CG2 . THR A 81  1.1671 0.6785 0.8638 -0.1918 0.0846  0.1353  132 THR A CG2 
613  C C   . THR A 81  1.0206 0.5478 0.7682 -0.1598 0.0553  0.1165  132 THR A C   
614  O O   . THR A 81  1.0654 0.5746 0.8191 -0.1565 0.0440  0.1182  132 THR A O   
615  N N   . TRP A 82  0.9700 0.5317 0.7435 -0.1653 0.0701  0.1084  133 TRP A N   
616  C CA  . TRP A 82  0.9204 0.5034 0.7315 -0.1703 0.0743  0.1023  133 TRP A CA  
617  C CB  . TRP A 82  0.8590 0.4828 0.7011 -0.1638 0.0828  0.0900  133 TRP A CB  
618  C CG  . TRP A 82  0.7703 0.4184 0.6509 -0.1682 0.0859  0.0843  133 TRP A CG  
619  C CD1 . TRP A 82  0.7471 0.4176 0.6461 -0.1823 0.1007  0.0853  133 TRP A CD1 
620  N NE1 . TRP A 82  0.7141 0.4039 0.6474 -0.1821 0.0967  0.0792  133 TRP A NE1 
621  C CE2 . TRP A 82  0.6967 0.3750 0.6323 -0.1678 0.0803  0.0740  133 TRP A CE2 
622  C CD2 . TRP A 82  0.7291 0.3827 0.6339 -0.1585 0.0735  0.0771  133 TRP A CD2 
623  C CE3 . TRP A 82  0.7350 0.3766 0.6387 -0.1431 0.0574  0.0730  133 TRP A CE3 
624  C CZ3 . TRP A 82  0.7073 0.3601 0.6378 -0.1373 0.0501  0.0659  133 TRP A CZ3 
625  C CH2 . TRP A 82  0.6921 0.3668 0.6495 -0.1471 0.0569  0.0629  133 TRP A CH2 
626  C CZ2 . TRP A 82  0.6836 0.3721 0.6450 -0.1623 0.0713  0.0671  133 TRP A CZ2 
627  C C   . TRP A 82  0.9322 0.5098 0.7401 -0.1918 0.0868  0.1110  133 TRP A C   
628  O O   . TRP A 82  0.9371 0.5302 0.7411 -0.2023 0.1037  0.1134  133 TRP A O   
629  N N   . PRO A 83  0.9356 0.4906 0.7445 -0.1994 0.0792  0.1159  134 PRO A N   
630  C CA  . PRO A 83  0.9661 0.5121 0.7702 -0.2223 0.0896  0.1250  134 PRO A CA  
631  C CB  . PRO A 83  1.0066 0.5043 0.7870 -0.2228 0.0746  0.1329  134 PRO A CB
[truncated: 227,747 more chars]
