# Supplementary material for: Reanalysis of a μ opioid receptor crystal structure reveals a covalent adduct with BU72
Source: BMC Biol. 2023 Oct 10;21:213. doi: 10.1186/s12915-023-01689-w (PMC10566028; doi:10.1186/s12915-023-01689-w)
Supplement: Supplementary file 3 — Additional file 3. Coordinates of the BU72-µOR adduct (mmCif). [file 12915_2023_1689_MOESM3_ESM.cif]

data_XXXX
# 
_entry.id   XXXX 
# 
_struct_keywords.entry_id        XXXX 
_struct_keywords.pdbx_keywords   --- 
_struct_keywords.text            ? 
# 
_exptl.entry_id          XXXX 
_exptl.method            'X-RAY DIFFRACTION' 
_exptl.crystals_number   ? 
# 
loop_
_pdbx_poly_seq_scheme.asym_id 
_pdbx_poly_seq_scheme.entity_id 
_pdbx_poly_seq_scheme.seq_id 
_pdbx_poly_seq_scheme.mon_id 
_pdbx_poly_seq_scheme.ndb_seq_num 
_pdbx_poly_seq_scheme.pdb_seq_num 
_pdbx_poly_seq_scheme.auth_seq_num 
_pdbx_poly_seq_scheme.pdb_mon_id 
_pdbx_poly_seq_scheme.auth_mon_id 
_pdbx_poly_seq_scheme.pdb_strand_id 
_pdbx_poly_seq_scheme.pdb_ins_code 
_pdbx_poly_seq_scheme.hetero 
A 1 1   GLY 1   52  52  GLY GLY A . n 
A 1 2   SER 2   53  53  SER SER A . n 
A 1 3   B7H 3   54  54  B7H B7H A . n 
A 1 4   SER 4   55  55  SER SER A . n 
A 1 5   LEU 5   56  56  LEU LEU A . n 
A 1 6   YCM 6   57  57  YCM YCM A . n 
A 1 7   PRO 7   58  58  PRO PRO A . n 
A 1 8   GLN 8   59  59  GLN GLN A . n 
A 1 9   THR 9   60  60  THR THR A . n 
A 1 10  GLY 10  61  61  GLY GLY A . n 
A 1 11  SER 11  62  62  SER SER A . n 
A 1 12  PRO 12  63  63  PRO PRO A . n 
A 1 13  SER 13  64  64  SER SER A . n 
A 1 14  MET 14  65  65  MET MET A . n 
A 1 15  VAL 15  66  66  VAL VAL A . n 
A 1 16  THR 16  67  67  THR THR A . n 
A 1 17  ALA 17  68  68  ALA ALA A . n 
A 1 18  ILE 18  69  69  ILE ILE A . n 
A 1 19  THR 19  70  70  THR THR A . n 
A 1 20  ILE 20  71  71  ILE ILE A . n 
A 1 21  MET 21  72  72  MET MET A . n 
A 1 22  ALA 22  73  73  ALA ALA A . n 
A 1 23  LEU 23  74  74  LEU LEU A . n 
A 1 24  TYR 24  75  75  TYR TYR A . n 
A 1 25  SER 25  76  76  SER SER A . n 
A 1 26  ILE 26  77  77  ILE ILE A . n 
A 1 27  VAL 27  78  78  VAL VAL A . n 
A 1 28  CYS 28  79  79  CYS CYS A . n 
A 1 29  VAL 29  80  80  VAL VAL A . n 
A 1 30  VAL 30  81  81  VAL VAL A . n 
A 1 31  GLY 31  82  82  GLY GLY A . n 
A 1 32  LEU 32  83  83  LEU LEU A . n 
A 1 33  PHE 33  84  84  PHE PHE A . n 
A 1 34  GLY 34  85  85  GLY GLY A . n 
A 1 35  ASN 35  86  86  ASN ASN A . n 
A 1 36  PHE 36  87  87  PHE PHE A . n 
A 1 37  LEU 37  88  88  LEU LEU A . n 
A 1 38  VAL 38  89  89  VAL VAL A . n 
A 1 39  MET 39  90  90  MET MET A . n 
A 1 40  TYR 40  91  91  TYR TYR A . n 
A 1 41  VAL 41  92  92  VAL VAL A . n 
A 1 42  ILE 42  93  93  ILE ILE A . n 
A 1 43  VAL 43  94  94  VAL VAL A . n 
A 1 44  ARG 44  95  95  ARG ARG A . n 
A 1 45  TYR 45  96  96  TYR TYR A . n 
A 1 46  THR 46  97  97  THR THR A . n 
A 1 47  LYS 47  98  98  LYS LYS A . n 
A 1 48  MET 48  99  99  MET MET A . n 
A 1 49  LYS 49  100 100 LYS LYS A . n 
A 1 50  THR 50  101 101 THR THR A . n 
A 1 51  ALA 51  102 102 ALA ALA A . n 
A 1 52  THR 52  103 103 THR THR A . n 
A 1 53  ASN 53  104 104 ASN ASN A . n 
A 1 54  ILE 54  105 105 ILE ILE A . n 
A 1 55  TYR 55  106 106 TYR TYR A . n 
A 1 56  ILE 56  107 107 ILE ILE A . n 
A 1 57  PHE 57  108 108 PHE PHE A . n 
A 1 58  ASN 58  109 109 ASN ASN A . n 
A 1 59  LEU 59  110 110 LEU LEU A . n 
A 1 60  ALA 60  111 111 ALA ALA A . n 
A 1 61  LEU 61  112 112 LEU LEU A . n 
A 1 62  ALA 62  113 113 ALA ALA A . n 
A 1 63  ASP 63  114 114 ASP ASP A . n 
A 1 64  ALA 64  115 115 ALA ALA A . n 
A 1 65  LEU 65  116 116 LEU LEU A . n 
A 1 66  ALA 66  117 117 ALA ALA A . n 
A 1 67  THR 67  118 118 THR THR A . n 
A 1 68  SER 68  119 119 SER SER A . n 
A 1 69  THR 69  120 120 THR THR A . n 
A 1 70  LEU 70  121 121 LEU LEU A . n 
A 1 71  PRO 71  122 122 PRO PRO A . n 
A 1 72  PHE 72  123 123 PHE PHE A . n 
A 1 73  GLN 73  124 124 GLN GLN A . n 
A 1 74  SER 74  125 125 SER SER A . n 
A 1 75  VAL 75  126 126 VAL VAL A . n 
A 1 76  ASN 76  127 127 ASN ASN A . n 
A 1 77  TYR 77  128 128 TYR TYR A . n 
A 1 78  LEU 78  129 129 LEU LEU A . n 
A 1 79  MET 79  130 130 MET MET A . n 
A 1 80  GLY 80  131 131 GLY GLY A . n 
A 1 81  THR 81  132 132 THR THR A . n 
A 1 82  TRP 82  133 133 TRP TRP A . n 
A 1 83  PRO 83  134 134 PRO PRO A . n 
A 1 84  PHE 84  135 135 PHE PHE A . n 
A 1 85  GLY 85  136 136 GLY GLY A . n 
A 1 86  ASN 86  137 137 ASN ASN A . n 
A 1 87  ILE 87  138 138 ILE ILE A . n 
A 1 88  LEU 88  139 139 LEU LEU A . n 
A 1 89  CYS 89  140 140 CYS CYS A . n 
A 1 90  LYS 90  141 141 LYS LYS A . n 
A 1 91  ILE 91  142 142 ILE ILE A . n 
A 1 92  VAL 92  143 143 VAL VAL A . n 
A 1 93  ILE 93  144 144 ILE ILE A . n 
A 1 94  SER 94  145 145 SER SER A . n 
A 1 95  ILE 95  146 146 ILE ILE A . n 
A 1 96  ASP 96  147 147 ASP ASP A . n 
A 1 97  TYR 97  148 148 TYR TYR A . n 
A 1 98  TYR 98  149 149 TYR TYR A . n 
A 1 99  ASN 99  150 150 ASN ASN A . n 
A 1 100 MET 100 151 151 MET MET A . n 
A 1 101 PHE 101 152 152 PHE PHE A . n 
A 1 102 THR 102 153 153 THR THR A . n 
A 1 103 SER 103 154 154 SER SER A . n 
A 1 104 ILE 104 155 155 ILE ILE A . n 
A 1 105 PHE 105 156 156 PHE PHE A . n 
A 1 106 THR 106 157 157 THR THR A . n 
A 1 107 LEU 107 158 158 LEU LEU A . n 
A 1 108 CYS 108 159 159 CYS CYS A . n 
A 1 109 THR 109 160 160 THR THR A . n 
A 1 110 MET 110 161 161 MET MET A . n 
A 1 111 SER 111 162 162 SER SER A . n 
A 1 112 VAL 112 163 163 VAL VAL A . n 
A 1 113 ASP 113 164 164 ASP ASP A . n 
A 1 114 ARG 114 165 165 ARG ARG A . n 
A 1 115 TYR 115 166 166 TYR TYR A . n 
A 1 116 ILE 116 167 167 ILE ILE A . n 
A 1 117 ALA 117 168 168 ALA ALA A . n 
A 1 118 VAL 118 169 169 VAL VAL A . n 
A 1 119 CYS 119 170 170 CYS CYS A . n 
A 1 120 HIS 120 171 171 HIS HIS A . n 
A 1 121 PRO 121 172 172 PRO PRO A . n 
A 1 122 VAL 122 173 173 VAL VAL A . n 
A 1 123 LYS 123 174 174 LYS LYS A . n 
A 1 124 ALA 124 175 175 ALA ALA A . n 
A 1 125 LEU 125 176 176 LEU LEU A . n 
A 1 126 ASP 126 177 177 ASP ASP A . n 
A 1 127 PHE 127 178 178 PHE PHE A . n 
A 1 128 ARG 128 179 179 ARG ARG A . n 
A 1 129 THR 129 180 180 THR THR A . n 
A 1 130 PRO 130 181 181 PRO PRO A . n 
A 1 131 ARG 131 182 182 ARG ARG A . n 
A 1 132 ASN 132 183 183 ASN ASN A . n 
A 1 133 ALA 133 184 184 ALA ALA A . n 
A 1 134 LYS 134 185 185 LYS LYS A . n 
A 1 135 ILE 135 186 186 ILE ILE A . n 
A 1 136 VAL 136 187 187 VAL VAL A . n 
A 1 137 ASN 137 188 188 ASN ASN A . n 
A 1 138 VAL 138 189 189 VAL VAL A . n 
A 1 139 CYS 139 190 190 CYS CYS A . n 
A 1 140 ASN 140 191 191 ASN ASN A . n 
A 1 141 TRP 141 192 192 TRP TRP A . n 
A 1 142 ILE 142 193 193 ILE ILE A . n 
A 1 143 LEU 143 194 194 LEU LEU A . n 
A 1 144 SER 144 195 195 SER SER A . n 
A 1 145 SER 145 196 196 SER SER A . n 
A 1 146 ALA 146 197 197 ALA ALA A . n 
A 1 147 ILE 147 198 198 ILE ILE A . n 
A 1 148 GLY 148 199 199 GLY GLY A . n 
A 1 149 LEU 149 200 200 LEU LEU A . n 
A 1 150 PRO 150 201 201 PRO PRO A . n 
A 1 151 VAL 151 202 202 VAL VAL A . n 
A 1 152 MET 152 203 203 MET MET A . n 
A 1 153 PHE 153 204 204 PHE PHE A . n 
A 1 154 MET 154 205 205 MET MET A . n 
A 1 155 ALA 155 206 206 ALA ALA A . n 
A 1 156 THR 156 207 207 THR THR A . n 
A 1 157 THR 157 208 208 THR THR A . n 
A 1 158 LYS 158 209 209 LYS LYS A . n 
A 1 159 TYR 159 210 210 TYR TYR A . n 
A 1 160 ARG 160 211 211 ARG ARG A . n 
A 1 161 GLN 161 212 212 GLN GLN A . n 
A 1 162 GLY 162 213 213 GLY GLY A . n 
A 1 163 SER 163 214 214 SER SER A . n 
A 1 164 ILE 164 215 215 ILE ILE A . n 
A 1 165 ASP 165 216 216 ASP ASP A . n 
A 1 166 CYS 166 217 217 CYS CYS A . n 
A 1 167 THR 167 218 218 THR THR A . n 
A 1 168 LEU 168 219 219 LEU LEU A . n 
A 1 169 THR 169 220 220 THR THR A . n 
A 1 170 PHE 170 221 221 PHE PHE A . n 
A 1 171 SER 171 222 222 SER SER A . n 
A 1 172 HIS 172 223 223 HIS HIS A . n 
A 1 173 PRO 173 224 224 PRO PRO A . n 
A 1 174 THR 174 225 225 THR THR A . n 
A 1 175 TRP 175 226 226 TRP TRP A . n 
A 1 176 TYR 176 227 227 TYR TYR A . n 
A 1 177 TRP 177 228 228 TRP TRP A . n 
A 1 178 GLU 178 229 229 GLU GLU A . n 
A 1 179 ASN 179 230 230 ASN ASN A . n 
A 1 180 LEU 180 231 231 LEU LEU A . n 
A 1 181 LEU 181 232 232 LEU LEU A . n 
A 1 182 LYS 182 233 233 LYS LYS A . n 
A 1 183 ILE 183 234 234 ILE ILE A . n 
A 1 184 CYS 184 235 235 CYS CYS A . n 
A 1 185 VAL 185 236 236 VAL VAL A . n 
A 1 186 PHE 186 237 237 PHE PHE A . n 
A 1 187 ILE 187 238 238 ILE ILE A . n 
A 1 188 PHE 188 239 239 PHE PHE A . n 
A 1 189 ALA 189 240 240 ALA ALA A . n 
A 1 190 PHE 190 241 241 PHE PHE A . n 
A 1 191 ILE 191 242 242 ILE ILE A . n 
A 1 192 MET 192 243 243 MET MET A . n 
A 1 193 PRO 193 244 244 PRO PRO A . n 
A 1 194 VAL 194 245 245 VAL VAL A . n 
A 1 195 LEU 195 246 246 LEU LEU A . n 
A 1 196 ILE 196 247 247 ILE ILE A . n 
A 1 197 ILE 197 248 248 ILE ILE A . n 
A 1 198 THR 198 249 249 THR THR A . n 
A 1 199 VAL 199 250 250 VAL VAL A . n 
A 1 200 CYS 200 251 251 CYS CYS A . n 
A 1 201 TYR 201 252 252 TYR TYR A . n 
A 1 202 GLY 202 253 253 GLY GLY A . n 
A 1 203 LEU 203 254 254 LEU LEU A . n 
A 1 204 MET 204 255 255 MET MET A . n 
A 1 205 ILE 205 256 256 ILE ILE A . n 
A 1 206 LEU 206 257 257 LEU LEU A . n 
A 1 207 ARG 207 258 258 ARG ARG A . n 
A 1 208 LEU 208 259 259 LEU LEU A . n 
A 1 209 LYS 209 260 260 LYS LYS A . n 
A 1 210 SER 210 261 261 SER SER A . n 
A 1 211 VAL 211 262 262 VAL VAL A . n 
A 1 212 ARG 212 263 263 ARG ARG A . n 
A 1 213 MET 213 264 264 MET MET A . n 
A 1 214 LEU 214 265 265 LEU LEU A . n 
A 1 215 SER 215 266 266 SER SER A . n 
A 1 216 GLY 216 267 267 GLY GLY A . n 
A 1 217 SER 217 268 268 SER SER A . n 
A 1 218 LYS 218 269 269 LYS LYS A . n 
A 1 219 GLU 219 270 270 GLU GLU A . n 
A 1 220 LYS 220 271 271 LYS LYS A . n 
A 1 221 ASP 221 272 272 ASP ASP A . n 
A 1 222 ARG 222 273 273 ARG ARG A . n 
A 1 223 ASN 223 274 274 ASN ASN A . n 
A 1 224 LEU 224 275 275 LEU LEU A . n 
A 1 225 ARG 225 276 276 ARG ARG A . n 
A 1 226 ARG 226 277 277 ARG ARG A . n 
A 1 227 ILE 227 278 278 ILE ILE A . n 
A 1 228 THR 228 279 279 THR THR A . n 
A 1 229 ARG 229 280 280 ARG ARG A . n 
A 1 230 MET 230 281 281 MET MET A . n 
A 1 231 VAL 231 282 282 VAL VAL A . n 
A 1 232 LEU 232 283 283 LEU LEU A . n 
A 1 233 VAL 233 284 284 VAL VAL A . n 
A 1 234 VAL 234 285 285 VAL VAL A . n 
A 1 235 VAL 235 286 286 VAL VAL A . n 
A 1 236 ALA 236 287 287 ALA ALA A . n 
A 1 237 VAL 237 288 288 VAL VAL A . n 
A 1 238 PHE 238 289 289 PHE PHE A . n 
A 1 239 ILE 239 290 290 ILE ILE A . n 
A 1 240 VAL 240 291 291 VAL VAL A . n 
A 1 241 CYS 241 292 292 CYS CYS A . n 
A 1 242 TRP 242 293 293 TRP TRP A . n 
A 1 243 THR 243 294 294 THR THR A . n 
A 1 244 PRO 244 295 295 PRO PRO A . n 
A 1 245 ILE 245 296 296 ILE ILE A . n 
A 1 246 HIS 246 297 297 HIS HIS A . n 
A 1 247 ILE 247 298 298 ILE ILE A . n 
A 1 248 TYR 248 299 299 TYR TYR A . n 
A 1 249 VAL 249 300 300 VAL VAL A . n 
A 1 250 ILE 250 301 301 ILE ILE A . n 
A 1 251 ILE 251 302 302 ILE ILE A . n 
A 1 252 LYS 252 303 303 LYS LYS A . n 
A 1 253 ALA 253 304 304 ALA ALA A . n 
A 1 254 LEU 254 305 305 LEU LEU A . n 
A 1 255 ILE 255 306 306 ILE ILE A . n 
A 1 256 THR 256 307 307 THR THR A . n 
A 1 257 ILE 257 308 308 ILE ILE A . n 
A 1 258 PRO 258 309 309 PRO PRO A . n 
A 1 259 GLU 259 310 310 GLU GLU A . n 
A 1 260 THR 260 311 311 THR THR A . n 
A 1 261 THR 261 312 312 THR THR A . n 
A 1 262 PHE 262 313 313 PHE PHE A . n 
A 1 263 GLN 263 314 314 GLN GLN A . n 
A 1 264 THR 264 315 315 THR THR A . n 
A 1 265 VAL 265 316 316 VAL VAL A . n 
A 1 266 SER 266 317 317 SER SER A . n 
A 1 267 TRP 267 318 318 TRP TRP A . n 
A 1 268 HIS 268 319 319 HIS HIS A . n 
A 1 269 PHE 269 320 320 PHE PHE A . n 
A 1 270 CYS 270 321 321 CYS CYS A . n 
A 1 271 ILE 271 322 322 ILE ILE A . n 
A 1 272 ALA 272 323 323 ALA ALA A . n 
A 1 273 LEU 273 324 324 LEU LEU A . n 
A 1 274 GLY 274 325 325 GLY GLY A . n 
A 1 275 TYR 275 326 326 TYR TYR A . n 
A 1 276 THR 276 327 327 THR THR A . n 
A 1 277 ASN 277 328 328 ASN ASN A . n 
A 1 278 SER 278 329 329 SER SER A . n 
A 1 279 CYS 279 330 330 CYS CYS A . n 
A 1 280 LEU 280 331 331 LEU LEU A . n 
A 1 281 ASN 281 332 332 ASN ASN A . n 
A 1 282 PRO 282 333 333 PRO PRO A . n 
A 1 283 VAL 283 334 334 VAL VAL A . n 
A 1 284 LEU 284 335 335 LEU LEU A . n 
A 1 285 TYR 285 336 336 TYR TYR A . n 
A 1 286 ALA 286 337 337 ALA ALA A . n 
A 1 287 PHE 287 338 338 PHE PHE A . n 
A 1 288 LEU 288 339 339 LEU LEU A . n 
A 1 289 ASP 289 340 340 ASP ASP A . n 
A 1 290 GLU 290 341 341 GLU GLU A . n 
A 1 291 ASN 291 342 342 ASN ASN A . n 
A 1 292 PHE 292 343 343 PHE PHE A . n 
A 1 293 LYS 293 344 344 LYS LYS A . n 
A 1 294 ARG 294 345 345 ARG ARG A . n 
A 1 295 CYS 295 346 346 CYS CYS A . n 
A 1 296 PHE 296 347 347 PHE PHE A . n 
B 2 1   GLN 1   3   3   GLN GLN B . n 
B 2 2   VAL 2   4   4   VAL VAL B . n 
B 2 3   GLN 3   5   5   GLN GLN B . n 
B 2 4   LEU 4   6   6   LEU LEU B . n 
B 2 5   VAL 5   7   7   VAL VAL B . n 
B 2 6   GLU 6   8   8   GLU GLU B . n 
B 2 7   SER 7   9   9   SER SER B . n 
B 2 8   GLY 8   10  10  GLY GLY B . n 
B 2 9   GLY 9   11  11  GLY GLY B . n 
B 2 10  GLY 10  12  12  GLY GLY B . n 
B 2 11  LEU 11  13  13  LEU LEU B . n 
B 2 12  VAL 12  14  14  VAL VAL B . n 
B 2 13  ARG 13  15  15  ARG ARG B . n 
B 2 14  PRO 14  16  16  PRO PRO B . n 
B 2 15  GLY 15  17  17  GLY GLY B . n 
B 2 16  GLY 16  18  18  GLY GLY B . n 
B 2 17  SER 17  19  19  SER SER B . n 
B 2 18  LEU 18  20  20  LEU LEU B . n 
B 2 19  ARG 19  21  21  ARG ARG B . n 
B 2 20  LEU 20  22  22  LEU LEU B . n 
B 2 21  SER 21  23  23  SER SER B . n 
B 2 22  CYS 22  24  24  CYS CYS B . n 
B 2 23  VAL 23  25  25  VAL VAL B . n 
B 2 24  ASP 24  26  26  ASP ASP B . n 
B 2 25  SER 25  27  27  SER SER B . n 
B 2 26  GLU 26  28  28  GLU GLU B . n 
B 2 27  ARG 27  29  29  ARG ARG B . n 
B 2 28  THR 28  30  30  THR THR B . n 
B 2 29  SER 29  31  31  SER SER B . n 
B 2 30  TYR 30  32  32  TYR TYR B . n 
B 2 31  PRO 31  33  33  PRO PRO B . n 
B 2 32  MET 32  34  34  MET MET B . n 
B 2 33  GLY 33  35  35  GLY GLY B . n 
B 2 34  TRP 34  36  36  TRP TRP B . n 
B 2 35  PHE 35  37  37  PHE PHE B . n 
B 2 36  ARG 36  38  38  ARG ARG B . n 
B 2 37  ARG 37  39  39  ARG ARG B . n 
B 2 38  ALA 38  40  40  ALA ALA B . n 
B 2 39  PRO 39  41  41  PRO PRO B . n 
B 2 40  GLY 40  42  42  GLY GLY B . n 
B 2 41  LYS 41  43  43  LYS LYS B . n 
B 2 42  GLU 42  44  44  GLU GLU B . n 
B 2 43  ARG 43  45  45  ARG ARG B . n 
B 2 44  GLU 44  46  46  GLU GLU B . n 
B 2 45  PHE 45  47  47  PHE PHE B . n 
B 2 46  VAL 46  48  48  VAL VAL B . n 
B 2 47  ALA 47  49  49  ALA ALA B . n 
B 2 48  SER 48  50  50  SER SER B . n 
B 2 49  ILE 49  51  51  ILE ILE B . n 
B 2 50  THR 50  52  52  THR THR B . n 
B 2 51  TRP 51  53  53  TRP TRP B . n 
B 2 52  SER 52  54  54  SER SER B . n 
B 2 53  GLY 53  55  55  GLY GLY B . n 
B 2 54  ILE 54  56  56  ILE ILE B . n 
B 2 55  ASP 55  57  57  ASP ASP B . n 
B 2 56  PRO 56  58  58  PRO PRO B . n 
B 2 57  THR 57  59  59  THR THR B . n 
B 2 58  TYR 58  60  60  TYR TYR B . n 
B 2 59  ALA 59  61  61  ALA ALA B . n 
B 2 60  ASP 60  62  62  ASP ASP B . n 
B 2 61  SER 61  63  63  SER SER B . n 
B 2 62  VAL 62  64  64  VAL VAL B . n 
B 2 63  ALA 63  65  65  ALA ALA B . n 
B 2 64  ASP 64  66  66  ASP ASP B . n 
B 2 65  ARG 65  67  67  ARG ARG B . n 
B 2 66  PHE 66  68  68  PHE PHE B . n 
B 2 67  THR 67  69  69  THR THR B . n 
B 2 68  THR 68  70  70  THR THR B . n 
B 2 69  SER 69  71  71  SER SER B . n 
B 2 70  ARG 70  72  72  ARG ARG B . n 
B 2 71  ASP 71  73  73  ASP ASP B . n 
B 2 72  VAL 72  74  74  VAL VAL B . n 
B 2 73  ALA 73  75  75  ALA ALA B . n 
B 2 74  ASN 74  76  76  ASN ASN B . n 
B 2 75  ASN 75  77  77  ASN ASN B . n 
B 2 76  THR 76  78  78  THR THR B . n 
B 2 77  LEU 77  79  79  LEU LEU B . n 
B 2 78  TYR 78  80  80  TYR TYR B . n 
B 2 79  LEU 79  81  81  LEU LEU B . n 
B 2 80  GLN 80  82  82  GLN GLN B . n 
B 2 81  MET 81  83  83  MET MET B . n 
B 2 82  ASN 82  84  84  ASN ASN B . n 
B 2 83  SER 83  85  85  SER SER B . n 
B 2 84  LEU 84  86  86  LEU LEU B . n 
B 2 85  LYS 85  87  87  LYS LYS B . n 
B 2 86  HIS 86  88  88  HIS HIS B . n 
B 2 87  GLU 87  89  89  GLU GLU B . n 
B 2 88  ASP 88  90  90  ASP ASP B . n 
B 2 89  THR 89  91  91  THR THR B . n 
B 2 90  ALA 90  92  92  ALA ALA B . n 
B 2 91  VAL 91  93  93  VAL VAL B . n 
B 2 92  TYR 92  94  94  TYR TYR B . n 
B 2 93  TYR 93  95  95  TYR TYR B . n 
B 2 94  CYS 94  96  96  CYS CYS B . n 
B 2 95  ALA 95  97  97  ALA ALA B . n 
B 2 96  ALA 96  98  98  ALA ALA B . n 
B 2 97  ARG 97  99  99  ARG ARG B . n 
B 2 98  ALA 98  100 100 ALA ALA B . n 
B 2 99  PRO 99  101 101 PRO PRO B . n 
B 2 100 VAL 100 102 102 VAL VAL B . n 
B 2 101 ASP 101 110 110 ASP ASP B . n 
B 2 102 TYR 102 111 111 TYR TYR B . n 
B 2 103 ASP 103 112 112 ASP ASP B . n 
B 2 104 TYR 104 113 113 TYR TYR B . n 
B 2 105 TRP 105 114 114 TRP TRP B . n 
B 2 106 GLY 106 115 115 GLY GLY B . n 
B 2 107 GLN 107 116 116 GLN GLN B . n 
B 2 108 GLY 108 117 117 GLY GLY B . n 
B 2 109 THR 109 118 118 THR THR B . n 
B 2 110 GLN 110 119 119 GLN GLN B . n 
B 2 111 VAL 111 120 120 VAL VAL B . n 
B 2 112 THR 112 121 121 THR THR B . n 
B 2 113 VAL 113 122 122 VAL VAL B . n 
B 2 114 SER 114 123 123 SER SER B . n 
B 2 115 SER 115 124 124 SER SER B . n 
B 2 116 ALA 116 125 125 ALA ALA B . n 
B 2 117 ALA 117 126 126 ALA ALA B . n 
B 2 118 ALA 118 127 127 ALA ALA B . n 
# 
loop_
_struct_asym.id 
_struct_asym.entity_id 
_struct_asym.pdbx_blank_PDB_chainid_flag 
A 1 N 
B 2 N 
C 3 N 
D 3 N 
E 4 N 
F 5 N 
G 6 N 
H 6 N 
I 7 N 
J 7 N 
# 
loop_
_entity.id 
_entity.type 
_entity.src_method 
_entity.pdbx_description 
_entity.pdbx_number_of_molecules 
_entity.details 
_entity.pdbx_mutation 
_entity.pdbx_fragment 
_entity.pdbx_ec 
_entity.formula_weight 
1 polymer     ?   ---                                           1  ? ? ? ? ? 
2 polymer     ?   ?                                             1  ? ? ? ? ? 
3 non-polymer syn (2R)-2,3-dihydroxypropyl(9Z)-octadec-9-enoate 2  ? ? ? ? ? 
4 non-polymer syn CHOLESTEROL                                   1  ? ? ? ? ? 
5 non-polymer syn 'PHOSPHATE ION'                               1  ? ? ? ? ? 
6 non-polymer syn HEXAETHYLENEGLYCOL                            2  ? ? ? ? ? 
7 water       nat water                                         68 ? ? ? ? ? 
# 
loop_
_entity_poly_seq.entity_id 
_entity_poly_seq.num 
_entity_poly_seq.mon_id 
_entity_poly_seq.hetero 
1 1   GLY n 
1 2   SER n 
1 3   B7H n 
1 4   SER n 
1 5   LEU n 
1 6   YCM n 
1 7   PRO n 
1 8   GLN n 
1 9   THR n 
1 10  GLY n 
1 11  SER n 
1 12  PRO n 
1 13  SER n 
1 14  MET n 
1 15  VAL n 
1 16  THR n 
1 17  ALA n 
1 18  ILE n 
1 19  THR n 
1 20  ILE n 
1 21  MET n 
1 22  ALA n 
1 23  LEU n 
1 24  TYR n 
1 25  SER n 
1 26  ILE n 
1 27  VAL n 
1 28  CYS n 
1 29  VAL n 
1 30  VAL n 
1 31  GLY n 
1 32  LEU n 
1 33  PHE n 
1 34  GLY n 
1 35  ASN n 
1 36  PHE n 
1 37  LEU n 
1 38  VAL n 
1 39  MET n 
1 40  TYR n 
1 41  VAL n 
1 42  ILE n 
1 43  VAL n 
1 44  ARG n 
1 45  TYR n 
1 46  THR n 
1 47  LYS n 
1 48  MET n 
1 49  LYS n 
1 50  THR n 
1 51  ALA n 
1 52  THR n 
1 53  ASN n 
1 54  ILE n 
1 55  TYR n 
1 56  ILE n 
1 57  PHE n 
1 58  ASN n 
1 59  LEU n 
1 60  ALA n 
1 61  LEU n 
1 62  ALA n 
1 63  ASP n 
1 64  ALA n 
1 65  LEU n 
1 66  ALA n 
1 67  THR n 
1 68  SER n 
1 69  THR n 
1 70  LEU n 
1 71  PRO n 
1 72  PHE n 
1 73  GLN n 
1 74  SER n 
1 75  VAL n 
1 76  ASN n 
1 77  TYR n 
1 78  LEU n 
1 79  MET n 
1 80  GLY n 
1 81  THR n 
1 82  TRP n 
1 83  PRO n 
1 84  PHE n 
1 85  GLY n 
1 86  ASN n 
1 87  ILE n 
1 88  LEU n 
1 89  CYS n 
1 90  LYS n 
1 91  ILE n 
1 92  VAL n 
1 93  ILE n 
1 94  SER n 
1 95  ILE n 
1 96  ASP n 
1 97  TYR n 
1 98  TYR n 
1 99  ASN n 
1 100 MET n 
1 101 PHE n 
1 102 THR n 
1 103 SER n 
1 104 ILE n 
1 105 PHE n 
1 106 THR n 
1 107 LEU n 
1 108 CYS n 
1 109 THR n 
1 110 MET n 
1 111 SER n 
1 112 VAL n 
1 113 ASP n 
1 114 ARG n 
1 115 TYR n 
1 116 ILE n 
1 117 ALA n 
1 118 VAL n 
1 119 CYS n 
1 120 HIS n 
1 121 PRO n 
1 122 VAL n 
1 123 LYS n 
1 124 ALA n 
1 125 LEU n 
1 126 ASP n 
1 127 PHE n 
1 128 ARG n 
1 129 THR n 
1 130 PRO n 
1 131 ARG n 
1 132 ASN n 
1 133 ALA n 
1 134 LYS n 
1 135 ILE n 
1 136 VAL n 
1 137 ASN n 
1 138 VAL n 
1 139 CYS n 
1 140 ASN n 
1 141 TRP n 
1 142 ILE n 
1 143 LEU n 
1 144 SER n 
1 145 SER n 
1 146 ALA n 
1 147 ILE n 
1 148 GLY n 
1 149 LEU n 
1 150 PRO n 
1 151 VAL n 
1 152 MET n 
1 153 PHE n 
1 154 MET n 
1 155 ALA n 
1 156 THR n 
1 157 THR n 
1 158 LYS n 
1 159 TYR n 
1 160 ARG n 
1 161 GLN n 
1 162 GLY n 
1 163 SER n 
1 164 ILE n 
1 165 ASP n 
1 166 CYS n 
1 167 THR n 
1 168 LEU n 
1 169 THR n 
1 170 PHE n 
1 171 SER n 
1 172 HIS n 
1 173 PRO n 
1 174 THR n 
1 175 TRP n 
1 176 TYR n 
1 177 TRP n 
1 178 GLU n 
1 179 ASN n 
1 180 LEU n 
1 181 LEU n 
1 182 LYS n 
1 183 ILE n 
1 184 CYS n 
1 185 VAL n 
1 186 PHE n 
1 187 ILE n 
1 188 PHE n 
1 189 ALA n 
1 190 PHE n 
1 191 ILE n 
1 192 MET n 
1 193 PRO n 
1 194 VAL n 
1 195 LEU n 
1 196 ILE n 
1 197 ILE n 
1 198 THR n 
1 199 VAL n 
1 200 CYS n 
1 201 TYR n 
1 202 GLY n 
1 203 LEU n 
1 204 MET n 
1 205 ILE n 
1 206 LEU n 
1 207 ARG n 
1 208 LEU n 
1 209 LYS n 
1 210 SER n 
1 211 VAL n 
1 212 ARG n 
1 213 MET n 
1 214 LEU n 
1 215 SER n 
1 216 GLY n 
1 217 SER n 
1 218 LYS n 
1 219 GLU n 
1 220 LYS n 
1 221 ASP n 
1 222 ARG n 
1 223 ASN n 
1 224 LEU n 
1 225 ARG n 
1 226 ARG n 
1 227 ILE n 
1 228 THR n 
1 229 ARG n 
1 230 MET n 
1 231 VAL n 
1 232 LEU n 
1 233 VAL n 
1 234 VAL n 
1 235 VAL n 
1 236 ALA n 
1 237 VAL n 
1 238 PHE n 
1 239 ILE n 
1 240 VAL n 
1 241 CYS n 
1 242 TRP n 
1 243 THR n 
1 244 PRO n 
1 245 ILE n 
1 246 HIS n 
1 247 ILE n 
1 248 TYR n 
1 249 VAL n 
1 250 ILE n 
1 251 ILE n 
1 252 LYS n 
1 253 ALA n 
1 254 LEU n 
1 255 ILE n 
1 256 THR n 
1 257 ILE n 
1 258 PRO n 
1 259 GLU n 
1 260 THR n 
1 261 THR n 
1 262 PHE n 
1 263 GLN n 
1 264 THR n 
1 265 VAL n 
1 266 SER n 
1 267 TRP n 
1 268 HIS n 
1 269 PHE n 
1 270 CYS n 
1 271 ILE n 
1 272 ALA n 
1 273 LEU n 
1 274 GLY n 
1 275 TYR n 
1 276 THR n 
1 277 ASN n 
1 278 SER n 
1 279 CYS n 
1 280 LEU n 
1 281 ASN n 
1 282 PRO n 
1 283 VAL n 
1 284 LEU n 
1 285 TYR n 
1 286 ALA n 
1 287 PHE n 
1 288 LEU n 
1 289 ASP n 
1 290 GLU n 
1 291 ASN n 
1 292 PHE n 
1 293 LYS n 
1 294 ARG n 
1 295 CYS n 
1 296 PHE n 
2 1   GLN n 
2 2   VAL n 
2 3   GLN n 
2 4   LEU n 
2 5   VAL n 
2 6   GLU n 
2 7   SER n 
2 8   GLY n 
2 9   GLY n 
2 10  GLY n 
2 11  LEU n 
2 12  VAL n 
2 13  ARG n 
2 14  PRO n 
2 15  GLY n 
2 16  GLY n 
2 17  SER n 
2 18  LEU n 
2 19  ARG n 
2 20  LEU n 
2 21  SER n 
2 22  CYS n 
2 23  VAL n 
2 24  ASP n 
2 25  SER n 
2 26  GLU n 
2 27  ARG n 
2 28  THR n 
2 29  SER n 
2 30  TYR n 
2 31  PRO n 
2 32  MET n 
2 33  GLY n 
2 34  TRP n 
2 35  PHE n 
2 36  ARG n 
2 37  ARG n 
2 38  ALA n 
2 39  PRO n 
2 40  GLY n 
2 41  LYS n 
2 42  GLU n 
2 43  ARG n 
2 44  GLU n 
2 45  PHE n 
2 46  VAL n 
2 47  ALA n 
2 48  SER n 
2 49  ILE n 
2 50  THR n 
2 51  TRP n 
2 52  SER n 
2 53  GLY n 
2 54  ILE n 
2 55  ASP n 
2 56  PRO n 
2 57  THR n 
2 58  TYR n 
2 59  ALA n 
2 60  ASP n 
2 61  SER n 
2 62  VAL n 
2 63  ALA n 
2 64  ASP n 
2 65  ARG n 
2 66  PHE n 
2 67  THR n 
2 68  THR n 
2 69  SER n 
2 70  ARG n 
2 71  ASP n 
2 72  VAL n 
2 73  ALA n 
2 74  ASN n 
2 75  ASN n 
2 76  THR n 
2 77  LEU n 
2 78  TYR n 
2 79  LEU n 
2 80  GLN n 
2 81  MET n 
2 82  ASN n 
2 83  SER n 
2 84  LEU n 
2 85  LYS n 
2 86  HIS n 
2 87  GLU n 
2 88  ASP n 
2 89  THR n 
2 90  ALA n 
2 91  VAL n 
2 92  TYR n 
2 93  TYR n 
2 94  CYS n 
2 95  ALA n 
2 96  ALA n 
2 97  ARG n 
2 98  ALA n 
2 99  PRO n 
2 100 VAL n 
2 101 ASP n 
2 102 TYR n 
2 103 ASP n 
2 104 TYR n 
2 105 TRP n 
2 106 GLY n 
2 107 GLN n 
2 108 GLY n 
2 109 THR n 
2 110 GLN n 
2 111 VAL n 
2 112 THR n 
2 113 VAL n 
2 114 SER n 
2 115 SER n 
2 116 ALA n 
2 117 ALA n 
2 118 ALA n 
# 
loop_
_entity_poly.entity_id 
_entity_poly.pdbx_seq_one_letter_code 
_entity_poly.pdbx_seq_one_letter_code_can 
_entity_poly.nstd_monomer 
_entity_poly.pdbx_strand_id 
_entity_poly.nstd_linkage 
_entity_poly.type 
1 
;GS(B7H)SL(YCM)PQTGSPSMVTAITIMALYSIVCVVGLFGNFLVMYVIVRYTKMKTATNIYIFNLALADALATSTLPF
QSVNYLMGTWPFGNILCKIVISIDYYNMFTSIFTLCTMSVDRYIAVCHPVKALDFRTPRNAKIVNVCNWILSSAIGLPVM
FMATTKYRQGSIDCTLTFSHPTWYWENLLKICVFIFAFIMPVLIITVCYGLMILRLKSVRMLSGSKEKDRNLRRITRMVL
VVVAVFIVCWTPIHIYVIIKALITIPETTFQTVSWHFCIALGYTNSCLNPVLYAFLDENFKRCF
;
;GSXSLXPQTGSPSMVTAITIMALYSIVCVVGLFGNFLVMYVIVRYTKMKTATNIYIFNLALADALATSTLPFQSVNYLMG
TWPFGNILCKIVISIDYYNMFTSIFTLCTMSVDRYIAVCHPVKALDFRTPRNAKIVNVCNWILSSAIGLPVMFMATTKYR
QGSIDCTLTFSHPTWYWENLLKICVFIFAFIMPVLIITVCYGLMILRLKSVRMLSGSKEKDRNLRRITRMVLVVVAVFIV
CWTPIHIYVIIKALITIPETTFQTVSWHFCIALGYTNSCLNPVLYAFLDENFKRCF
;
yes A no polypeptide(L) 
2 
;QVQLVESGGGLVRPGGSLRLSCVDSERTSYPMGWFRRAPGKEREFVASITWSGIDPTYADSVADRFTTSRDVANNTLYLQ
MNSLKHEDTAVYYCAARAPVDYDYWGQGTQVTVSSAAA
;
;QVQLVESGGGLVRPGGSLRLSCVDSERTSYPMGWFRRAPGKEREFVASITWSGIDPTYADSVADRFTTSRDVANNTLYLQ
MNSLKHEDTAVYYCAARAPVDYDYWGQGTQVTVSSAAA
;
no  B no polypeptide(L) 
# 
_struct.entry_id                  XXXX 
_struct.title                     ? 
_struct.pdbx_descriptor           --- 
_struct.pdbx_model_type_details   ? 
# 
loop_
_pdbx_entity_nonpoly.entity_id 
_pdbx_entity_nonpoly.name 
_pdbx_entity_nonpoly.comp_id 
3 (2R)-2,3-DIHYDROXYPROPYL(9Z)-OCTADEC-9-ENOATE OLC 
4 CHOLESTEROL                                   CLR 
5 'PHOSPHATE ION'                               PO4 
6 HEXAETHYLENEGLYCOL                            P6G 
7 water                                         HOH 
# 
loop_
_pdbx_nonpoly_scheme.asym_id 
_pdbx_nonpoly_scheme.ndb_seq_num 
_pdbx_nonpoly_scheme.entity_id 
_pdbx_nonpoly_scheme.mon_id 
_pdbx_nonpoly_scheme.pdb_seq_num 
_pdbx_nonpoly_scheme.pdb_mon_id 
_pdbx_nonpoly_scheme.pdb_strand_id 
_pdbx_nonpoly_scheme.pdb_ins_code 
C 1  3 OLC 402 OLC A . 
D 1  3 OLC 403 OLC A . 
E 1  4 CLR 404 CLR A . 
F 1  5 PO4 405 PO4 A . 
G 1  6 P6G 406 P6G A . 
H 1  6 P6G 407 P6G A . 
I 1  7 HOH 501 HOH A . 
I 2  7 HOH 503 HOH A . 
I 3  7 HOH 504 HOH A . 
I 4  7 HOH 505 HOH A . 
I 5  7 HOH 506 HOH A . 
I 6  7 HOH 507 HOH A . 
I 7  7 HOH 508 HOH A . 
I 8  7 HOH 509 HOH A . 
I 9  7 HOH 510 HOH A . 
I 10 7 HOH 511 HOH A . 
I 11 7 HOH 512 HOH A . 
I 12 7 HOH 513 HOH A . 
I 13 7 HOH 514 HOH A . 
I 14 7 HOH 515 HOH A . 
I 15 7 HOH 516 HOH A . 
I 16 7 HOH 517 HOH A . 
I 17 7 HOH 518 HOH A . 
I 18 7 HOH 519 HOH A . 
I 19 7 HOH 520 HOH A . 
I 20 7 HOH 521 HOH A . 
I 21 7 HOH 522 HOH A . 
I 22 7 HOH 523 HOH A . 
I 23 7 HOH 524 HOH A . 
I 24 7 HOH 526 HOH A . 
I 25 7 HOH 527 HOH A . 
I 26 7 HOH 529 HOH A . 
I 27 7 HOH 530 HOH A . 
I 28 7 HOH 532 HOH A . 
I 29 7 HOH 533 HOH A . 
I 30 7 HOH 534 HOH A . 
I 31 7 HOH 535 HOH A . 
I 32 7 HOH 536 HOH A . 
I 33 7 HOH 537 HOH A . 
I 34 7 HOH 538 HOH A . 
I 35 7 HOH 539 HOH A . 
I 36 7 HOH 540 HOH A . 
I 37 7 HOH 543 HOH A . 
I 38 7 HOH 544 HOH A . 
I 39 7 HOH 545 HOH A . 
I 40 7 HOH 546 HOH A . 
I 41 7 HOH 547 HOH A . 
I 42 7 HOH 548 HOH A . 
I 43 7 HOH 549 HOH A . 
I 44 7 HOH 550 HOH A . 
I 45 7 HOH 551 HOH A . 
I 46 7 HOH 552 HOH A . 
I 47 7 HOH 553 HOH A . 
I 48 7 HOH 554 HOH A . 
I 49 7 HOH 557 HOH A . 
I 50 7 HOH 558 HOH A . 
I 51 7 HOH 559 HOH A . 
I 52 7 HOH 560 HOH A . 
I 53 7 HOH 563 HOH A . 
I 54 7 HOH 565 HOH A . 
I 55 7 HOH 566 HOH A . 
J 1  7 HOH 202 HOH B . 
J 2  7 HOH 204 HOH B . 
J 3  7 HOH 205 HOH B . 
J 4  7 HOH 206 HOH B . 
J 5  7 HOH 208 HOH B . 
J 6  7 HOH 210 HOH B . 
J 7  7 HOH 211 HOH B . 
J 8  7 HOH 212 HOH B . 
J 9  7 HOH 215 HOH B . 
J 10 7 HOH 216 HOH B . 
J 11 7 HOH 220 HOH B . 
J 12 7 HOH 222 HOH B . 
J 13 7 HOH 223 HOH B . 
# 
loop_
_chem_comp.id 
_chem_comp.type 
_chem_comp.name 
_chem_comp.formula 
_chem_comp.mon_nstd_flag 
ALA 'L-peptide linking' ALANINE                                       'C3 H5 N O'      y 
ARG 'L-peptide linking' ARGININE                                      'C6 H13 N4 O 3'  y 
ASN 'L-peptide linking' ASPARAGINE                                    'C4 H6 N2 O2'    y 
ASP 'L-peptide linking' ASPARTICACID                                  'C4 H4 N O3 -1'  y 
B7H 'L-peptide linking' ZRCYHQGSULRONU-ILKMKNGGSA-N                   'C34 H41 N5 O5'  y 
CLR NON-POLYMER         CHOLESTEROL                                   'C27 H46 O'      . 
CYS 'L-peptide linking' CYSTEINE                                      'C3 H5 N O S'    y 
GLN 'L-peptide linking' GLUTAMINE                                     'C5 H8 N2 O2'    y 
GLU 'L-peptide linking' GLUTAMICACID                                  'C5 H6 N O3 -1'  y 
GLY 'peptide linking'   GLYCINE                                       'C2 H3 N O'      y 
HIS 'L-peptide linking' HISTIDINE                                     'C6 H8 N3 O 1'   y 
HOH NON-POLYMER         WATER                                         'H2 O'           . 
ILE 'L-peptide linking' ISOLEUCINE                                    'C6 H11 N O'     y 
LEU 'L-peptide linking' LEUCINE                                       'C6 H11 N O'     y 
LYS 'L-peptide linking' LYSINE                                        'C6 H13 N2 O 1'  y 
MET 'L-peptide linking' METHIONINE                                    'C5 H9 N O S'    y 
OLC NON-POLYMER         (2R)-2,3-DIHYDROXYPROPYL(9Z)-OCTADEC-9-ENOATE 'C21 H40 O4'     . 
P6G NON-POLYMER         HEXAETHYLENEGLYCOL                            'C12 H26 O7'     . 
PHE 'L-peptide linking' PHENYLALANINE                                 'C9 H9 N O'      y 
PO4 NON-POLYMER         'PHOSPHATE ION'                               'O4 P'           . 
PRO NON-POLYMER         PROLINE                                       'C5 H7 N O'      . 
SER 'L-peptide linking' SERINE                                        'C3 H5 N O2'     y 
THR 'L-peptide linking' THREONINE                                     'C4 H7 N O2'     y 
TRP 'L-peptide linking' TRYPTOPHAN                                    'C11 H10 N2 O'   y 
TYR 'L-peptide linking' TYROSINE                                      'C9 H9 N O2'     y 
VAL 'L-peptide linking' VALINE                                        'C5 H9 N O'      y 
YCM 'L-peptide linking' S-(2-AMINO-2-OXOETHYL)-L-CYSTEINE             'C5 H10 N2 O3 S' y 
# 
loop_
_struct_conn_type.id 
disulf 
covale 
# 
loop_
_struct_conn.id 
_struct_conn.conn_type_id 
_struct_conn.ptnr1_label_asym_id 
_struct_conn.ptnr1_label_comp_id 
_struct_conn.ptnr1_label_seq_id 
_struct_conn.ptnr2_label_asym_id 
_struct_conn.ptnr2_label_comp_id 
_struct_conn.ptnr2_label_seq_id 
_struct_conn.pdbx_ptnr1_label_alt_id 
_struct_conn.ptnr1_label_atom_id 
_struct_conn.ptnr1_symmetry 
_struct_conn.pdbx_ptnr2_label_alt_id 
_struct_conn.ptnr2_label_atom_id 
_struct_conn.ptnr1_auth_asym_id 
_struct_conn.ptnr1_auth_comp_id 
_struct_conn.ptnr1_auth_seq_id 
_struct_conn.ptnr2_auth_asym_id 
_struct_conn.ptnr2_auth_comp_id 
_struct_conn.ptnr2_auth_seq_id 
_struct_conn.ptnr2_symmetry 
_struct_conn.pdbx_dist_value 
_struct_conn.ccp4_link_id 
_struct_conn.pdbx_ptnr1_PDB_ins_code 
_struct_conn.pdbx_ptnr1_standard_comp_id 
_struct_conn.pdbx_ptnr2_PDB_ins_code 
_struct_conn.ptnr1_auth_atom_id 
_struct_conn.ptnr2_auth_atom_id 
disulf1 disulf A CYS 89 A CYS 166 ? SG ? ? SG A CYS 140 A CYS 217 ? 0.00 ? ? ? ? ? ? 
disulf2 disulf B CYS 22 B CYS 94  ? SG ? ? SG B CYS 24  B CYS 96  ? 0.00 ? ? ? ? ? ? 
covale1 covale A SER 2  A B7H 3   ? C  ? ? N  A SER 53  A B7H 54  ? ?    ? ? ? ? C N 
covale2 covale A B7H 3  A SER 4   ? C  ? ? N  A B7H 54  A SER 55  ? ?    ? ? ? ? C N 
covale3 covale A LEU 5  A YCM 6   ? C  ? ? N  A LEU 56  A YCM 57  ? ?    ? ? ? ? C N 
# 
loop_
_struct_mon_prot_cis.pdbx_id 
_struct_mon_prot_cis.label_alt_id 
_struct_mon_prot_cis.label_asym_id 
_struct_mon_prot_cis.label_comp_id 
_struct_mon_prot_cis.label_seq_id 
_struct_mon_prot_cis.pdbx_PDB_model_num 
_struct_mon_prot_cis.pdbx_PDB_ins_code 
_struct_mon_prot_cis.auth_comp_id 
_struct_mon_prot_cis.auth_seq_id 
_struct_mon_prot_cis.auth_asym_id 
_struct_mon_prot_cis.pdbx_label_comp_id_2 
_struct_mon_prot_cis.pdbx_label_seq_id_2 
_struct_mon_prot_cis.pdbx_label_asym_id_2 
_struct_mon_prot_cis.pdbx_PDB_ins_code_2 
_struct_mon_prot_cis.pdbx_auth_comp_id_2 
_struct_mon_prot_cis.pdbx_auth_seq_id_2 
_struct_mon_prot_cis.pdbx_auth_asym_id_2 
_struct_mon_prot_cis.pdbx_omega_angle 
1 . A THR 9   1 ? THR 60  A GLY 10  A ? GLY 61  A 0.00 
2 . A HIS 172 1 ? HIS 223 A PRO 173 A ? PRO 224 A 0.00 
3 . A GLY 216 1 ? GLY 267 A SER 217 A ? SER 268 A 0.00 
4 . A CYS 295 1 ? CYS 346 A PHE 296 A ? PHE 347 A 0.00 
5 . A THR 9   1 ? THR 60  A GLY 10  A ? GLY 61  A 0.00 
6 . A HIS 172 1 ? HIS 223 A PRO 173 A ? PRO 224 A 0.00 
7 . A GLY 216 1 ? GLY 267 A SER 217 A ? SER 268 A 0.00 
8 . A CYS 295 1 ? CYS 346 A PHE 296 A ? PHE 347 A 0.00 
# 
_cell.entry_id      XXXX 
_cell.length_a      44.430 
_cell.length_b      144.000 
_cell.length_c      209.900 
_cell.angle_alpha   90.00 
_cell.angle_beta    90.00 
_cell.angle_gamma   90.00 
_cell.Z_PDB         ? 
# 
_symmetry.entry_id               XXXX 
_symmetry.space_group_name_H-M   'I 21 21 21' 
_symmetry.Int_Tables_number      24 
# 
_atom_sites.entry_id                    XXXX 
_atom_sites.fract_transf_matrix[1][1]   0.022507 
_atom_sites.fract_transf_matrix[1][2]   0.000000 
_atom_sites.fract_transf_matrix[1][3]   0.000000 
_atom_sites.fract_transf_matrix[2][1]   -0.000000 
_atom_sites.fract_transf_matrix[2][2]   0.006944 
_atom_sites.fract_transf_matrix[2][3]   0.000000 
_atom_sites.fract_transf_matrix[3][1]   0.000000 
_atom_sites.fract_transf_matrix[3][2]   -0.000000 
_atom_sites.fract_transf_matrix[3][3]   0.004764 
_atom_sites.fract_transf_vector[1]      0.00000 
_atom_sites.fract_transf_vector[2]      0.00000 
_atom_sites.fract_transf_vector[3]      0.00000 
# 
loop_
_atom_site.id 
_atom_site.auth_asym_id 
_atom_site.label_alt_id 
_atom_site.label_asym_id 
_atom_site.label_atom_id 
_atom_site.label_comp_id 
_atom_site.label_entity_id 
_atom_site.label_seq_id 
_atom_site.type_symbol 
_atom_site.group_PDB 
_atom_site.pdbx_PDB_ins_code 
_atom_site.Cartn_x 
_atom_site.Cartn_y 
_atom_site.Cartn_z 
_atom_site.occupancy 
_atom_site.B_iso_or_equiv 
_atom_site.pdbx_formal_charge 
_atom_site.auth_seq_id 
_atom_site.auth_comp_id 
_atom_site.auth_atom_id 
_atom_site.pdbx_PDB_model_num 
1    A . A N   GLY 1 1   N ATOM   ? 5.589   11.489 -71.711 1.00 83.73  ? 52  GLY N   1 
2    A . A CA  GLY 1 1   C ATOM   ? 4.797   11.799 -70.487 1.00 85.23  ? 52  GLY CA  1 
3    A . A C   GLY 1 1   C ATOM   ? 4.735   13.299 -70.261 1.00 90.44  ? 52  GLY C   1 
4    A . A O   GLY 1 1   O ATOM   ? 5.761   13.943 -70.046 1.00 82.33  ? 52  GLY O   1 
5    A . A N   SER 1 2   N ATOM   ? 3.524   13.853 -70.347 1.00 92.78  ? 53  SER N   1 
6    A . A CA  SER 1 2   C ATOM   ? 3.261   15.243 -70.024 1.00 94.27  ? 53  SER CA  1 
7    A . A CB  SER 1 2   C ATOM   ? 2.095   15.763 -70.892 1.00 92.68  ? 53  SER CB  1 
8    A . A OG  SER 1 2   O ATOM   ? 1.378   16.823 -70.283 1.00 99.92  ? 53  SER OG  1 
9    A . A C   SER 1 2   C ATOM   ? 2.959   15.302 -68.524 1.00 88.40  ? 53  SER C   1 
10   A . A O   SER 1 2   O ATOM   ? 2.086   14.584 -68.042 1.00 93.66  ? 53  SER O   1 
11   A . A C1  B7H 1 3   C HETATM ? 0.617   15.479 -63.035 1.00 38.62  ? 54  B7H C1  1 
12   A . A O1  B7H 1 3   O HETATM ? 0.816   16.776 -62.382 1.00 39.22  ? 54  B7H O1  1 
13   A . A C2  B7H 1 3   C HETATM ? 0.671   16.837 -60.980 1.00 38.53  ? 54  B7H C2  1 
14   A . A C3  B7H 1 3   C HETATM ? -0.772  16.738 -60.576 1.00 37.73  ? 54  B7H C3  1 
15   A . A C4  B7H 1 3   C HETATM ? -1.012  16.750 -59.282 1.00 35.69  ? 54  B7H C4  1 
16   A . A C5  B7H 1 3   C HETATM ? 0.195   16.837 -58.421 1.00 36.26  ? 54  B7H C5  1 
17   A . A C6  B7H 1 3   C HETATM ? 0.913   18.113 -58.850 1.00 38.68  ? 54  B7H C6  1 
18   A . A C7  B7H 1 3   C HETATM ? 1.239   18.158 -60.345 1.00 40.65  ? 54  B7H C7  1 
19   A . A C8  B7H 1 3   C HETATM ? 0.698   19.427 -61.040 1.00 38.92  ? 54  B7H C8  1 
20   A . A C9  B7H 1 3   C HETATM ? 2.706   17.902 -60.785 1.00 42.83  ? 54  B7H C9  1 
21   A . A C10 B7H 1 3   C HETATM ? 3.782   18.863 -60.319 1.00 41.71  ? 54  B7H C10 1 
22   A . A C11 B7H 1 3   C HETATM ? 4.105   19.911 -61.159 1.00 44.32  ? 54  B7H C11 1 
23   A . A C12 B7H 1 3   C HETATM ? 4.872   20.986 -60.704 1.00 44.46  ? 54  B7H C12 1 
24   A . A C13 B7H 1 3   C HETATM ? 5.345   20.991 -59.414 1.00 43.94  ? 54  B7H C13 1 
25   A . A C14 B7H 1 3   C HETATM ? 5.091   19.905 -58.584 1.00 44.04  ? 54  B7H C14 1 
26   A . A C15 B7H 1 3   C HETATM ? 4.327   18.841 -59.044 1.00 41.52  ? 54  B7H C15 1 
27   A . A N1  B7H 1 3   N HETATM ? 2.821   16.556 -60.232 1.00 42.03  ? 54  B7H N1  1 
28   A . A O2  B7H 1 3   O HETATM ? 4.045   15.853 -60.621 1.00 47.66  ? 54  B7H O2  1 
29   A . A CE1 B7H 1 3   C HETATM ? 4.533   15.428 -61.930 1.00 46.88  ? 54  B7H CE1 1 
30   A . A NE2 B7H 1 3   N HETATM ? 3.860   14.256 -62.466 1.00 47.68  ? 54  B7H NE2 1 
31   A . A CD2 B7H 1 3   C HETATM ? 4.032   14.177 -63.778 1.00 46.76  ? 54  B7H CD2 1 
32   A . A CG  B7H 1 3   C HETATM ? 4.428   15.391 -64.194 1.00 50.81  ? 54  B7H CG  1 
33   A . A CB  B7H 1 3   C HETATM ? 4.746   15.866 -65.572 1.00 59.57  ? 54  B7H CB  1 
34   A . A CA  B7H 1 3   C HETATM ? 3.505   16.315 -66.351 1.00 67.72  ? 54  B7H CA  1 
35   A . A N   B7H 1 3   N HETATM ? 3.710   16.139 -67.785 1.00 83.05  ? 54  B7H N   1 
36   A . A C   B7H 1 3   C HETATM ? 3.001   17.739 -66.060 1.00 71.04  ? 54  B7H C   1 
37   A . A O   B7H 1 3   O HETATM ? 1.793   17.966 -66.085 1.00 70.28  ? 54  B7H O   1 
38   A . A ND1 B7H 1 3   N HETATM ? 4.427   16.163 -63.111 1.00 49.27  ? 54  B7H ND1 1 
39   A . A C22 B7H 1 3   C HETATM ? 1.531   15.811 -60.223 1.00 38.61  ? 54  B7H C22 1 
40   A . A C23 B7H 1 3   C HETATM ? 1.105   15.607 -58.756 1.00 36.49  ? 54  B7H C23 1 
41   A . A C24 B7H 1 3   C HETATM ? 2.347   15.505 -57.853 1.00 35.62  ? 54  B7H C24 1 
42   A . A C25 B7H 1 3   C HETATM ? 1.978   15.627 -56.389 1.00 35.56  ? 54  B7H C25 1 
43   A . A N5  B7H 1 3   N HETATM ? 1.134   16.818 -56.160 1.00 38.35  ? 54  B7H N5  1 
44   A . A C26 B7H 1 3   C HETATM ? 0.889   16.973 -54.733 1.00 37.63  ? 54  B7H C26 1 
45   A . A C27 B7H 1 3   C HETATM ? -0.126  16.735 -56.923 1.00 36.18  ? 54  B7H C27 1 
46   A . A C28 B7H 1 3   C HETATM ? -1.015  15.520 -56.647 1.00 35.75  ? 54  B7H C28 1 
47   A . A C29 B7H 1 3   C HETATM ? -0.740  14.319 -57.522 1.00 34.78  ? 54  B7H C29 1 
48   A . A C30 B7H 1 3   C HETATM ? -1.479  13.152 -57.340 1.00 35.11  ? 54  B7H C30 1 
49   A . A C31 B7H 1 3   C HETATM ? -1.250  12.014 -58.111 1.00 36.83  ? 54  B7H C31 1 
50   A . A C32 B7H 1 3   C HETATM ? -0.233  12.026 -59.039 1.00 37.81  ? 54  B7H C32 1 
51   A . A O5  B7H 1 3   O HETATM ? 0.108   10.990 -59.824 1.00 35.37  ? 54  B7H O5  1 
52   A . A C33 B7H 1 3   C HETATM ? 0.527   13.179 -59.211 1.00 35.21  ? 54  B7H C33 1 
53   A . A C34 B7H 1 3   C HETATM ? 0.264   14.338 -58.495 1.00 35.54  ? 54  B7H C34 1 
54   A . A N   SER 1 4   N ATOM   ? 3.914   18.690 -65.785 1.00 69.13  ? 55  SER N   1 
55   A . A CA  SER 1 4   C ATOM   ? 3.536   20.040 -65.381 1.00 72.60  ? 55  SER CA  1 
56   A . A CB  SER 1 4   C ATOM   ? 4.772   20.827 -64.851 1.00 68.16  ? 55  SER CB  1 
57   A . A OG  SER 1 4   O ATOM   ? 5.712   21.287 -65.867 1.00 69.50  ? 55  SER OG  1 
58   A . A C   SER 1 4   C ATOM   ? 2.792   20.803 -66.514 1.00 78.92  ? 55  SER C   1 
59   A . A O   SER 1 4   O ATOM   ? 1.806   21.502 -66.268 1.00 82.01  ? 55  SER O   1 
60   A . A N   LEU 1 5   N ATOM   ? 3.255   20.590 -67.752 1.00 81.09  ? 56  LEU N   1 
61   A . A CA  LEU 1 5   C ATOM   ? 2.712   21.181 -68.977 1.00 82.55  ? 56  LEU CA  1 
62   A . A CB  LEU 1 5   C ATOM   ? 3.810   21.117 -70.056 1.00 82.11  ? 56  LEU CB  1 
63   A . A CG  LEU 1 5   C ATOM   ? 3.663   21.925 -71.351 1.00 81.30  ? 56  LEU CG  1 
64   A . A CD1 LEU 1 5   C ATOM   ? 3.990   23.373 -71.071 1.00 80.33  ? 56  LEU CD1 1 
65   A . A CD2 LEU 1 5   C ATOM   ? 4.564   21.336 -72.437 1.00 80.94  ? 56  LEU CD2 1 
66   A . A C   LEU 1 5   C ATOM   ? 1.419   20.543 -69.504 1.00 89.34  ? 56  LEU C   1 
67   A . A O   LEU 1 5   O ATOM   ? 1.414   19.367 -69.890 1.00 86.09  ? 56  LEU O   1 
68   A . A N   YCM 1 6   N HETATM ? 0.343   21.357 -69.542 1.00 97.14  ? 57  YCM N   1 
69   A . A CA  YCM 1 6   C HETATM ? -0.943  21.030 -70.153 1.00 99.93  ? 57  YCM CA  1 
70   A . A CB  YCM 1 6   C HETATM ? -2.053  21.861 -69.526 1.00 107.57 ? 57  YCM CB  1 
71   A . A SG  YCM 1 6   S HETATM ? -2.980  21.095 -68.179 1.00 110.47 ? 57  YCM SG  1 
72   A . A CD  YCM 1 6   C HETATM ? -1.687  20.084 -67.389 1.00 114.71 ? 57  YCM CD  1 
73   A . A CE  YCM 1 6   C HETATM ? -1.724  18.645 -67.870 1.00 105.42 ? 57  YCM CE  1 
74   A . A OZ1 YCM 1 6   O HETATM ? -0.805  17.877 -67.602 1.00 89.68  ? 57  YCM OZ1 1 
75   A . A NZ2 YCM 1 6   N HETATM ? -2.761  18.318 -68.610 1.00 102.88 ? 57  YCM NZ2 1 
76   A . A C   YCM 1 6   C HETATM ? -0.952  21.403 -71.635 1.00 110.60 ? 57  YCM C   1 
77   A . A O   YCM 1 6   O HETATM ? -0.756  22.577 -71.961 1.00 105.05 ? 57  YCM O   1 
78   A . A N   PRO 1 7   N ATOM   ? -1.220  20.444 -72.560 1.00 123.89 ? 58  PRO N   1 
79   A . A CA  PRO 1 7   C ATOM   ? -1.289  20.761 -73.992 1.00 127.33 ? 58  PRO CA  1 
80   A . A CB  PRO 1 7   C ATOM   ? -1.499  19.384 -74.658 1.00 131.48 ? 58  PRO CB  1 
81   A . A CG  PRO 1 7   C ATOM   ? -1.993  18.467 -73.571 1.00 121.25 ? 58  PRO CG  1 
82   A . A CD  PRO 1 7   C ATOM   ? -1.484  19.019 -72.267 1.00 124.85 ? 58  PRO CD  1 
83   A . A C   PRO 1 7   C ATOM   ? -2.469  21.681 -74.232 1.00 123.01 ? 58  PRO C   1 
84   A . A O   PRO 1 7   O ATOM   ? -3.602  21.240 -74.118 1.00 127.17 ? 58  PRO O   1 
85   A . A N   GLN 1 8   N ATOM   ? -2.200  22.955 -74.530 1.00 134.94 ? 59  GLN N   1 
86   A . A CA  GLN 1 8   C ATOM   ? -3.177  24.010 -74.275 1.00 140.40 ? 59  GLN CA  1 
87   A . A CB  GLN 1 8   C ATOM   ? -2.512  25.176 -73.524 1.00 142.75 ? 59  GLN CB  1 
88   A . A CG  GLN 1 8   C ATOM   ? -3.378  25.753 -72.411 1.00 144.02 ? 59  GLN CG  1 
89   A . A CD  GLN 1 8   C ATOM   ? -3.692  24.743 -71.312 1.00 151.96 ? 59  GLN CD  1 
90   A . A OE1 GLN 1 8   O ATOM   ? -3.766  23.535 -71.548 1.00 148.74 ? 59  GLN OE1 1 
91   A . A NE2 GLN 1 8   N ATOM   ? -3.888  25.243 -70.100 1.00 161.73 ? 59  GLN NE2 1 
92   A . A C   GLN 1 8   C ATOM   ? -3.979  24.529 -75.460 1.00 137.53 ? 59  GLN C   1 
93   A . A O   GLN 1 8   O ATOM   ? -5.173  24.285 -75.550 1.00 126.66 ? 59  GLN O   1 
94   A . A N   THR 1 9   N ATOM   ? -3.327  25.271 -76.354 1.00 142.89 ? 60  THR N   1 
95   A . A CA  THR 1 9   C ATOM   ? -4.055  26.110 -77.301 1.00 160.43 ? 60  THR CA  1 
96   A . A CB  THR 1 9   C ATOM   ? -3.252  27.351 -77.777 1.00 180.83 ? 60  THR CB  1 
97   A . A OG1 THR 1 9   O ATOM   ? -2.077  26.934 -78.490 1.00 194.58 ? 60  THR OG1 1 
98   A . A CG2 THR 1 9   C ATOM   ? -2.809  28.162 -76.555 1.00 183.97 ? 60  THR CG2 1 
99   A . A C   THR 1 9   C ATOM   ? -5.373  25.626 -77.922 1.00 151.59 ? 60  THR C   1 
100  A . A O   THR 1 9   O ATOM   ? -5.521  24.425 -78.141 1.00 147.53 ? 60  THR O   1 
101  A . A N   GLY 1 10  N ATOM   ? -6.351  26.513 -78.190 1.00 144.56 ? 61  GLY N   1 
102  A . A CA  GLY 1 10  C ATOM   ? -6.234  27.965 -78.183 1.00 140.80 ? 61  GLY CA  1 
103  A . A C   GLY 1 10  C ATOM   ? -6.183  28.626 -76.814 1.00 140.04 ? 61  GLY C   1 
104  A . A O   GLY 1 10  O ATOM   ? -6.888  28.195 -75.898 1.00 134.22 ? 61  GLY O   1 
105  A . A N   SER 1 11  N ATOM   ? -5.375  29.696 -76.705 1.00 131.92 ? 62  SER N   1 
106  A . A CA  SER 1 11  C ATOM   ? -5.024  30.351 -75.433 1.00 119.37 ? 62  SER CA  1 
107  A . A CB  SER 1 11  C ATOM   ? -3.993  31.453 -75.672 1.00 121.83 ? 62  SER CB  1 
108  A . A OG  SER 1 11  O ATOM   ? -4.485  32.407 -76.585 1.00 114.34 ? 62  SER OG  1 
109  A . A C   SER 1 11  C ATOM   ? -6.243  30.932 -74.719 1.00 113.29 ? 62  SER C   1 
110  A . A O   SER 1 11  O ATOM   ? -7.138  31.468 -75.370 1.00 108.69 ? 62  SER O   1 
111  A . A N   PRO 1 12  N ATOM   ? -6.281  30.905 -73.362 1.00 101.72 ? 63  PRO N   1 
112  A . A CA  PRO 1 12  C ATOM   ? -7.555  30.877 -72.641 1.00 94.79  ? 63  PRO CA  1 
113  A . A CB  PRO 1 12  C ATOM   ? -7.149  30.448 -71.210 1.00 90.84  ? 63  PRO CB  1 
114  A . A CG  PRO 1 12  C ATOM   ? -5.715  30.853 -71.078 1.00 93.58  ? 63  PRO CG  1 
115  A . A CD  PRO 1 12  C ATOM   ? -5.112  30.955 -72.462 1.00 97.33  ? 63  PRO CD  1 
116  A . A C   PRO 1 12  C ATOM   ? -8.322  32.196 -72.643 1.00 90.75  ? 63  PRO C   1 
117  A . A O   PRO 1 12  O ATOM   ? -7.847  33.238 -73.103 1.00 86.24  ? 63  PRO O   1 
118  A . A N   SER 1 13  N ATOM   ? -9.558  32.126 -72.148 1.00 87.75  ? 64  SER N   1 
119  A . A CA  SER 1 13  C ATOM   ? -10.339 33.306 -71.952 1.00 89.36  ? 64  SER CA  1 
120  A . A CB  SER 1 13  C ATOM   ? -11.835 33.006 -71.742 1.00 87.12  ? 64  SER CB  1 
121  A . A OG  SER 1 13  O ATOM   ? -12.111 32.489 -70.454 1.00 83.10  ? 64  SER OG  1 
122  A . A C   SER 1 13  C ATOM   ? -9.700  33.972 -70.739 1.00 93.19  ? 64  SER C   1 
123  A . A O   SER 1 13  O ATOM   ? -9.066  33.297 -69.867 1.00 92.78  ? 64  SER O   1 
124  A . A N   MET 1 14  N ATOM   ? -9.847  35.297 -70.720 1.00 90.17  ? 65  MET N   1 
125  A . A CA  MET 1 14  C ATOM   ? -9.416  36.150 -69.659 1.00 89.06  ? 65  MET CA  1 
126  A . A CB  MET 1 14  C ATOM   ? -10.111 37.502 -69.786 1.00 91.22  ? 65  MET CB  1 
127  A . A CG  MET 1 14  C ATOM   ? -9.927  38.423 -68.581 1.00 95.97  ? 65  MET CG  1 
128  A . A SD  MET 1 14  S ATOM   ? -8.404  39.393 -68.687 1.00 114.83 ? 65  MET SD  1 
129  A . A CE  MET 1 14  C ATOM   ? -8.479  40.107 -70.325 1.00 97.99  ? 65  MET CE  1 
130  A . A C   MET 1 14  C ATOM   ? -9.831  35.531 -68.357 1.00 80.25  ? 65  MET C   1 
131  A . A O   MET 1 14  O ATOM   ? -8.978  35.192 -67.525 1.00 77.72  ? 65  MET O   1 
132  A . A N   VAL 1 15  N ATOM   ? -11.155 35.417 -68.200 1.00 79.86  ? 66  VAL N   1 
133  A . A CA  VAL 1 15  C ATOM   ? -11.824 34.988 -66.974 1.00 82.66  ? 66  VAL CA  1 
134  A . A CB  VAL 1 15  C ATOM   ? -13.359 34.971 -67.209 1.00 85.04  ? 66  VAL CB  1 
135  A . A CG1 VAL 1 15  C ATOM   ? -14.134 34.491 -65.972 1.00 85.03  ? 66  VAL CG1 1 
136  A . A CG2 VAL 1 15  C ATOM   ? -13.817 36.349 -67.681 1.00 87.39  ? 66  VAL CG2 1 
137  A . A C   VAL 1 15  C ATOM   ? -11.330 33.602 -66.459 1.00 79.94  ? 66  VAL C   1 
138  A . A O   VAL 1 15  O ATOM   ? -11.309 33.352 -65.241 1.00 79.29  ? 66  VAL O   1 
139  A . A N   THR 1 16  N ATOM   ? -10.933 32.706 -67.374 1.00 76.64  ? 67  THR N   1 
140  A . A CA  THR 1 16  C ATOM   ? -10.516 31.380 -66.933 1.00 74.20  ? 67  THR CA  1 
141  A . A CB  THR 1 16  C ATOM   ? -10.754 30.239 -68.004 1.00 75.79  ? 67  THR CB  1 
142  A . A OG1 THR 1 16  O ATOM   ? -9.889  30.380 -69.150 1.00 78.20  ? 67  THR OG1 1 
143  A . A CG2 THR 1 16  C ATOM   ? -12.247 30.255 -68.460 1.00 74.14  ? 67  THR CG2 1 
144  A . A C   THR 1 16  C ATOM   ? -9.101  31.512 -66.352 1.00 69.02  ? 67  THR C   1 
145  A . A O   THR 1 16  O ATOM   ? -8.829  30.964 -65.281 1.00 60.57  ? 67  THR O   1 
146  A . A N   ALA 1 17  N ATOM   ? -8.235  32.320 -66.993 1.00 71.16  ? 68  ALA N   1 
147  A . A CA  ALA 1 17  C ATOM   ? -6.879  32.560 -66.431 1.00 70.40  ? 68  ALA CA  1 
148  A . A CB  ALA 1 17  C ATOM   ? -5.961  33.227 -67.437 1.00 70.99  ? 68  ALA CB  1 
149  A . A C   ALA 1 17  C ATOM   ? -6.909  33.331 -65.058 1.00 65.41  ? 68  ALA C   1 
150  A . A O   ALA 1 17  O ATOM   ? -6.179  33.019 -64.127 1.00 61.50  ? 68  ALA O   1 
151  A . A N   ILE 1 18  N ATOM   ? -7.826  34.277 -64.920 1.00 67.22  ? 69  ILE N   1 
152  A . A CA  ILE 1 18  C ATOM   ? -7.910  35.043 -63.669 1.00 67.30  ? 69  ILE CA  1 
153  A . A CB  ILE 1 18  C ATOM   ? -8.890  36.245 -63.724 1.00 67.55  ? 69  ILE CB  1 
154  A . A CG1 ILE 1 18  C ATOM   ? -8.312  37.304 -64.598 1.00 69.50  ? 69  ILE CG1 1 
155  A . A CD1 ILE 1 18  C ATOM   ? -9.265  38.494 -64.851 1.00 71.88  ? 69  ILE CD1 1 
156  A . A CG2 ILE 1 18  C ATOM   ? -9.140  36.860 -62.339 1.00 67.95  ? 69  ILE CG2 1 
157  A . A C   ILE 1 18  C ATOM   ? -8.304  34.013 -62.644 1.00 62.72  ? 69  ILE C   1 
158  A . A O   ILE 1 18  O ATOM   ? -7.626  33.864 -61.594 1.00 60.17  ? 69  ILE O   1 
159  A . A N   THR 1 19  N ATOM   ? -9.344  33.234 -62.979 1.00 62.26  ? 70  THR N   1 
160  A . A CA  THR 1 19  C ATOM   ? -9.862  32.207 -62.060 1.00 60.63  ? 70  THR CA  1 
161  A . A CB  THR 1 19  C ATOM   ? -11.046 31.442 -62.697 1.00 63.90  ? 70  THR CB  1 
162  A . A OG1 THR 1 19  O ATOM   ? -12.076 32.377 -63.005 1.00 70.14  ? 70  THR OG1 1 
163  A . A CG2 THR 1 19  C ATOM   ? -11.631 30.446 -61.779 1.00 64.39  ? 70  THR CG2 1 
164  A . A C   THR 1 19  C ATOM   ? -8.749  31.293 -61.573 1.00 54.25  ? 70  THR C   1 
165  A . A O   THR 1 19  O ATOM   ? -8.605  31.062 -60.408 1.00 52.48  ? 70  THR O   1 
166  A . A N   ILE 1 20  N ATOM   ? -7.941  30.775 -62.486 1.00 53.82  ? 71  ILE N   1 
167  A . A CA  ILE 1 20  C ATOM   ? -7.010  29.744 -62.122 1.00 53.46  ? 71  ILE CA  1 
168  A . A CB  ILE 1 20  C ATOM   ? -6.461  29.054 -63.377 1.00 54.35  ? 71  ILE CB  1 
169  A . A CG1 ILE 1 20  C ATOM   ? -7.571  28.168 -63.990 1.00 55.84  ? 71  ILE CG1 1 
170  A . A CD1 ILE 1 20  C ATOM   ? -7.305  27.796 -65.437 1.00 57.68  ? 71  ILE CD1 1 
171  A . A CG2 ILE 1 20  C ATOM   ? -5.230  28.203 -63.019 1.00 51.01  ? 71  ILE CG2 1 
172  A . A C   ILE 1 20  C ATOM   ? -5.887  30.321 -61.237 1.00 53.58  ? 71  ILE C   1 
173  A . A O   ILE 1 20  O ATOM   ? -5.466  29.772 -60.204 1.00 47.68  ? 71  ILE O   1 
174  A . A N   MET 1 21  N ATOM   ? -5.372  31.458 -61.678 1.00 54.99  ? 72  MET N   1 
175  A . A CA  MET 1 21  C ATOM   ? -4.442  32.209 -60.858 1.00 59.58  ? 72  MET CA  1 
176  A . A CB  MET 1 21  C ATOM   ? -4.063  33.530 -61.532 1.00 65.25  ? 72  MET CB  1 
177  A . A CG  MET 1 21  C ATOM   ? -2.881  33.334 -62.459 1.00 75.71  ? 72  MET CG  1 
178  A . A SD  MET 1 21  S ATOM   ? -1.489  32.435 -61.740 1.00 111.18 ? 72  MET SD  1 
179  A . A CE  MET 1 21  C ATOM   ? -1.403  32.933 -59.993 1.00 107.85 ? 72  MET CE  1 
180  A . A C   MET 1 21  C ATOM   ? -4.890  32.511 -59.434 1.00 54.42  ? 72  MET C   1 
181  A . A O   MET 1 21  O ATOM   ? -4.096  32.337 -58.509 1.00 50.71  ? 72  MET O   1 
182  A . A N   ALA 1 22  N ATOM   ? -6.101  33.065 -59.315 1.00 55.03  ? 73  ALA N   1 
183  A . A CA  ALA 1 22  C ATOM   ? -6.759  33.313 -58.067 1.00 54.88  ? 73  ALA CA  1 
184  A . A CB  ALA 1 22  C ATOM   ? -8.138  33.877 -58.366 1.00 57.75  ? 73  ALA CB  1 
185  A . A C   ALA 1 22  C ATOM   ? -6.878  32.045 -57.267 1.00 55.03  ? 73  ALA C   1 
186  A . A O   ALA 1 22  O ATOM   ? -6.634  32.043 -56.074 1.00 57.40  ? 73  ALA O   1 
187  A . A N   LEU 1 23  N ATOM   ? -7.206  30.935 -57.937 1.00 54.22  ? 74  LEU N   1 
188  A . A CA  LEU 1 23  C ATOM   ? -7.277  29.678 -57.240 1.00 53.76  ? 74  LEU CA  1 
189  A . A CB  LEU 1 23  C ATOM   ? -7.622  28.548 -58.189 1.00 59.45  ? 74  LEU CB  1 
190  A . A CG  LEU 1 23  C ATOM   ? -8.982  27.879 -58.233 1.00 64.92  ? 74  LEU CG  1 
191  A . A CD1 LEU 1 23  C ATOM   ? -8.917  26.777 -59.292 1.00 61.77  ? 74  LEU CD1 1 
192  A . A CD2 LEU 1 23  C ATOM   ? -9.279  27.337 -56.850 1.00 64.08  ? 74  LEU CD2 1 
193  A . A C   LEU 1 23  C ATOM   ? -5.937  29.365 -56.592 1.00 48.74  ? 74  LEU C   1 
194  A . A O   LEU 1 23  O ATOM   ? -5.869  29.159 -55.418 1.00 46.14  ? 74  LEU O   1 
195  A . A N   TYR 1 24  N ATOM   ? -4.863  29.338 -57.390 1.00 48.70  ? 75  TYR N   1 
196  A . A CA  TYR 1 24  C ATOM   ? -3.531  29.018 -56.884 1.00 47.23  ? 75  TYR CA  1 
197  A . A CB  TYR 1 24  C ATOM   ? -2.467  28.928 -58.009 1.00 50.00  ? 75  TYR CB  1 
198  A . A CG  TYR 1 24  C ATOM   ? -2.506  27.606 -58.819 1.00 50.44  ? 75  TYR CG  1 
199  A . A CD1 TYR 1 24  C ATOM   ? -1.904  26.477 -58.354 1.00 50.13  ? 75  TYR CD1 1 
200  A . A CE1 TYR 1 24  C ATOM   ? -1.946  25.300 -59.069 1.00 52.03  ? 75  TYR CE1 1 
201  A . A CZ  TYR 1 24  C ATOM   ? -2.575  25.214 -60.284 1.00 50.50  ? 75  TYR CZ  1 
202  A . A OH  TYR 1 24  O ATOM   ? -2.570  24.011 -60.967 1.00 52.07  ? 75  TYR OH  1 
203  A . A CE2 TYR 1 24  C ATOM   ? -3.142  26.319 -60.801 1.00 56.22  ? 75  TYR CE2 1 
204  A . A CD2 TYR 1 24  C ATOM   ? -3.120  27.521 -60.067 1.00 54.75  ? 75  TYR CD2 1 
205  A . A C   TYR 1 24  C ATOM   ? -3.110  30.015 -55.813 1.00 45.94  ? 75  TYR C   1 
206  A . A O   TYR 1 24  O ATOM   ? -2.585  29.617 -54.792 1.00 43.84  ? 75  TYR O   1 
207  A . A N   SER 1 25  N ATOM   ? -3.423  31.307 -55.985 1.00 45.24  ? 76  SER N   1 
208  A . A CA  SER 1 25  C ATOM   ? -3.004  32.243 -54.988 1.00 47.18  ? 76  SER CA  1 
209  A . A CB  SER 1 25  C ATOM   ? -3.314  33.691 -55.410 1.00 50.20  ? 76  SER CB  1 
210  A . A OG  SER 1 25  O ATOM   ? -2.681  33.821 -56.611 1.00 56.42  ? 76  SER OG  1 
211  A . A C   SER 1 25  C ATOM   ? -3.652  32.044 -53.656 1.00 46.13  ? 76  SER C   1 
212  A . A O   SER 1 25  O ATOM   ? -2.998  32.102 -52.636 1.00 47.32  ? 76  SER O   1 
213  A . A N   ILE 1 26  N ATOM   ? -4.972  31.924 -53.675 1.00 46.58  ? 77  ILE N   1 
214  A . A CA  ILE 1 26  C ATOM   ? -5.724  31.840 -52.458 1.00 47.85  ? 77  ILE CA  1 
215  A . A CB  ILE 1 26  C ATOM   ? -7.227  31.856 -52.777 1.00 53.58  ? 77  ILE CB  1 
216  A . A CG1 ILE 1 26  C ATOM   ? -7.588  33.267 -53.245 1.00 58.92  ? 77  ILE CG1 1 
217  A . A CD1 ILE 1 26  C ATOM   ? -8.932  33.337 -53.925 1.00 63.18  ? 77  ILE CD1 1 
218  A . A CG2 ILE 1 26  C ATOM   ? -8.067  31.534 -51.560 1.00 55.78  ? 77  ILE CG2 1 
219  A . A C   ILE 1 26  C ATOM   ? -5.308  30.625 -51.650 1.00 45.14  ? 77  ILE C   1 
220  A . A O   ILE 1 26  O ATOM   ? -5.092  30.735 -50.455 1.00 43.43  ? 77  ILE O   1 
221  A . A N   VAL 1 27  N ATOM   ? -5.144  29.477 -52.326 1.00 42.17  ? 78  VAL N   1 
222  A . A CA  VAL 1 27  C ATOM   ? -4.881  28.251 -51.632 1.00 41.15  ? 78  VAL CA  1 
223  A . A CB  VAL 1 27  C ATOM   ? -4.995  27.080 -52.635 1.00 41.16  ? 78  VAL CB  1 
224  A . A CG1 VAL 1 27  C ATOM   ? -4.369  25.840 -52.088 1.00 39.98  ? 78  VAL CG1 1 
225  A . A CG2 VAL 1 27  C ATOM   ? -6.482  26.796 -52.915 1.00 42.49  ? 78  VAL CG2 1 
226  A . A C   VAL 1 27  C ATOM   ? -3.505  28.358 -51.001 1.00 41.29  ? 78  VAL C   1 
227  A . A O   VAL 1 27  O ATOM   ? -3.244  27.926 -49.877 1.00 39.04  ? 78  VAL O   1 
228  A . A N   CYS 1 28  N ATOM   ? -2.588  28.992 -51.736 1.00 44.46  ? 79  CYS N   1 
229  A . A CA  CYS 1 28  C ATOM   ? -1.212  29.092 -51.308 1.00 44.36  ? 79  CYS CA  1 
230  A . A CB  CYS 1 28  C ATOM   ? -0.412  29.725 -52.416 1.00 46.44  ? 79  CYS CB  1 
231  A . A SG  CYS 1 28  S ATOM   ? 1.269   30.068 -51.903 1.00 50.42  ? 79  CYS SG  1 
232  A . A C   CYS 1 28  C ATOM   ? -1.183  29.945 -50.028 1.00 46.80  ? 79  CYS C   1 
233  A . A O   CYS 1 28  O ATOM   ? -0.626  29.522 -48.999 1.00 47.01  ? 79  CYS O   1 
234  A . A N   VAL 1 29  N ATOM   ? -1.821  31.121 -50.090 1.00 46.73  ? 80  VAL N   1 
235  A . A CA  VAL 1 29  C ATOM   ? -1.823  32.086 -49.003 1.00 48.06  ? 80  VAL CA  1 
236  A . A CB  VAL 1 29  C ATOM   ? -2.510  33.394 -49.411 1.00 48.64  ? 80  VAL CB  1 
237  A . A CG1 VAL 1 29  C ATOM   ? -2.748  34.277 -48.202 1.00 51.99  ? 80  VAL CG1 1 
238  A . A CG2 VAL 1 29  C ATOM   ? -1.633  34.147 -50.409 1.00 50.78  ? 80  VAL CG2 1 
239  A . A C   VAL 1 29  C ATOM   ? -2.496  31.492 -47.759 1.00 47.09  ? 80  VAL C   1 
240  A . A O   VAL 1 29  O ATOM   ? -1.948  31.521 -46.690 1.00 45.18  ? 80  VAL O   1 
241  A . A N   VAL 1 30  N ATOM   ? -3.714  30.991 -47.927 1.00 46.54  ? 81  VAL N   1 
242  A . A CA  VAL 1 30  C ATOM   ? -4.419  30.375 -46.844 1.00 47.92  ? 81  VAL CA  1 
243  A . A CB  VAL 1 30  C ATOM   ? -5.832  29.886 -47.265 1.00 47.99  ? 81  VAL CB  1 
244  A . A CG1 VAL 1 30  C ATOM   ? -6.436  29.006 -46.178 1.00 47.64  ? 81  VAL CG1 1 
245  A . A CG2 VAL 1 30  C ATOM   ? -6.719  31.077 -47.631 1.00 48.96  ? 81  VAL CG2 1 
246  A . A C   VAL 1 30  C ATOM   ? -3.604  29.175 -46.260 1.00 45.70  ? 81  VAL C   1 
247  A . A O   VAL 1 30  O ATOM   ? -3.489  29.058 -45.078 1.00 44.16  ? 81  VAL O   1 
248  A . A N   GLY 1 31  N ATOM   ? -3.042  28.322 -47.115 1.00 43.54  ? 82  GLY N   1 
249  A . A CA  GLY 1 31  C ATOM   ? -2.207  27.240 -46.644 1.00 44.45  ? 82  GLY CA  1 
250  A . A C   GLY 1 31  C ATOM   ? -0.974  27.651 -45.855 1.00 44.41  ? 82  GLY C   1 
251  A . A O   GLY 1 31  O ATOM   ? -0.694  27.088 -44.756 1.00 39.88  ? 82  GLY O   1 
252  A . A N   LEU 1 32  N ATOM   ? -0.248  28.636 -46.398 1.00 42.98  ? 83  LEU N   1 
253  A . A CA  LEU 1 32  C ATOM   ? 0.954   29.133 -45.733 1.00 47.57  ? 83  LEU CA  1 
254  A . A CB  LEU 1 32  C ATOM   ? 1.791   30.102 -46.575 1.00 50.96  ? 83  LEU CB  1 
255  A . A CG  LEU 1 32  C ATOM   ? 2.507   29.326 -47.703 1.00 53.89  ? 83  LEU CG  1 
256  A . A CD1 LEU 1 32  C ATOM   ? 3.265   30.254 -48.651 1.00 57.10  ? 83  LEU CD1 1 
257  A . A CD2 LEU 1 32  C ATOM   ? 3.451   28.241 -47.192 1.00 55.57  ? 83  LEU CD2 1 
258  A . A C   LEU 1 32  C ATOM   ? 0.582   29.756 -44.403 1.00 48.12  ? 83  LEU C   1 
259  A . A O   LEU 1 32  O ATOM   ? 1.202   29.485 -43.404 1.00 49.46  ? 83  LEU O   1 
260  A . A N   PHE 1 33  N ATOM   ? -0.527  30.480 -44.372 1.00 50.77  ? 84  PHE N   1 
261  A . A CA  PHE 1 33  C ATOM   ? -0.889  31.252 -43.198 1.00 53.49  ? 84  PHE CA  1 
262  A . A CB  PHE 1 33  C ATOM   ? -1.960  32.293 -43.503 1.00 55.46  ? 84  PHE CB  1 
263  A . A CG  PHE 1 33  C ATOM   ? -2.558  32.895 -42.281 1.00 62.01  ? 84  PHE CG  1 
264  A . A CD1 PHE 1 33  C ATOM   ? -1.849  33.820 -41.545 1.00 68.34  ? 84  PHE CD1 1 
265  A . A CE1 PHE 1 33  C ATOM   ? -2.378  34.365 -40.394 1.00 72.28  ? 84  PHE CE1 1 
266  A . A CZ  PHE 1 33  C ATOM   ? -3.633  33.991 -39.981 1.00 69.10  ? 84  PHE CZ  1 
267  A . A CE2 PHE 1 33  C ATOM   ? -4.339  33.048 -40.688 1.00 67.92  ? 84  PHE CE2 1 
268  A . A CD2 PHE 1 33  C ATOM   ? -3.802  32.503 -41.836 1.00 63.61  ? 84  PHE CD2 1 
269  A . A C   PHE 1 33  C ATOM   ? -1.341  30.332 -42.058 1.00 50.46  ? 84  PHE C   1 
270  A . A O   PHE 1 33  O ATOM   ? -0.849  30.458 -40.917 1.00 51.16  ? 84  PHE O   1 
271  A . A N   GLY 1 34  N ATOM   ? -2.301  29.454 -42.358 1.00 46.28  ? 85  GLY N   1 
272  A . A CA  GLY 1 34  C ATOM   ? -2.817  28.536 -41.366 1.00 46.40  ? 85  GLY CA  1 
273  A . A C   GLY 1 34  C ATOM   ? -1.732  27.640 -40.798 1.00 43.35  ? 85  GLY C   1 
274  A . A O   GLY 1 34  O ATOM   ? -1.662  27.391 -39.591 1.00 43.63  ? 85  GLY O   1 
275  A . A N   ASN 1 35  N ATOM   ? -0.842  27.167 -41.662 1.00 42.76  ? 86  ASN N   1 
276  A . A CA  ASN 1 35  C ATOM   ? 0.172   26.225 -41.186 1.00 41.09  ? 86  ASN CA  1 
277  A . A CB  ASN 1 35  C ATOM   ? 0.622   25.313 -42.309 1.00 38.67  ? 86  ASN CB  1 
278  A . A CG  ASN 1 35  C ATOM   ? -0.459  24.377 -42.704 1.00 38.22  ? 86  ASN CG  1 
279  A . A OD1 ASN 1 35  O ATOM   ? -0.835  23.528 -41.886 1.00 37.59  ? 86  ASN OD1 1 
280  A . A ND2 ASN 1 35  N ATOM   ? -0.989  24.505 -43.901 1.00 35.85  ? 86  ASN ND2 1 
281  A . A C   ASN 1 35  C ATOM   ? 1.320   26.907 -40.438 1.00 42.41  ? 86  ASN C   1 
282  A . A O   ASN 1 35  O ATOM   ? 1.823   26.373 -39.466 1.00 41.16  ? 86  ASN O   1 
283  A . A N   PHE 1 36  N ATOM   ? 1.713   28.109 -40.873 1.00 44.50  ? 87  PHE N   1 
284  A . A CA  PHE 1 36  C ATOM   ? 2.670   28.878 -40.092 1.00 45.57  ? 87  PHE CA  1 
285  A . A CB  PHE 1 36  C ATOM   ? 3.211   30.085 -40.864 1.00 54.30  ? 87  PHE CB  1 
286  A . A CG  PHE 1 36  C ATOM   ? 4.473   29.772 -41.619 1.00 60.48  ? 87  PHE CG  1 
287  A . A CD1 PHE 1 36  C ATOM   ? 4.426   29.076 -42.789 1.00 53.71  ? 87  PHE CD1 1 
288  A . A CE1 PHE 1 36  C ATOM   ? 5.541   28.824 -43.527 1.00 56.93  ? 87  PHE CE1 1 
289  A . A CZ  PHE 1 36  C ATOM   ? 6.768   29.209 -43.065 1.00 69.55  ? 87  PHE CZ  1 
290  A . A CE2 PHE 1 36  C ATOM   ? 6.860   29.931 -41.866 1.00 79.86  ? 87  PHE CE2 1 
291  A . A CD2 PHE 1 36  C ATOM   ? 5.709   30.213 -41.146 1.00 75.26  ? 87  PHE CD2 1 
292  A . A C   PHE 1 36  C ATOM   ? 2.120   29.260 -38.728 1.00 44.00  ? 87  PHE C   1 
293  A . A O   PHE 1 36  O ATOM   ? 2.862   29.346 -37.699 1.00 43.55  ? 87  PHE O   1 
294  A . A N   LEU 1 37  N ATOM   ? 0.817   29.537 -38.695 1.00 42.54  ? 88  LEU N   1 
295  A . A CA  LEU 1 37  C ATOM   ? 0.197   29.897 -37.464 1.00 44.06  ? 88  LEU CA  1 
296  A . A CB  LEU 1 37  C ATOM   ? -1.200  30.395 -37.717 1.00 45.61  ? 88  LEU CB  1 
297  A . A CG  LEU 1 37  C ATOM   ? -1.934  30.682 -36.432 1.00 47.68  ? 88  LEU CG  1 
298  A . A CD1 LEU 1 37  C ATOM   ? -1.247  31.801 -35.603 1.00 50.28  ? 88  LEU CD1 1 
299  A . A CD2 LEU 1 37  C ATOM   ? -3.373  31.060 -36.769 1.00 50.59  ? 88  LEU CD2 1 
300  A . A C   LEU 1 37  C ATOM   ? 0.242   28.708 -36.453 1.00 42.19  ? 88  LEU C   1 
301  A . A O   LEU 1 37  O ATOM   ? 0.610   28.882 -35.303 1.00 42.31  ? 88  LEU O   1 
302  A . A N   VAL 1 38  N ATOM   ? -0.137  27.508 -36.907 1.00 39.82  ? 89  VAL N   1 
303  A . A CA  VAL 1 38  C ATOM   ? 0.016   26.314 -36.086 1.00 40.13  ? 89  VAL CA  1 
304  A . A CB  VAL 1 38  C ATOM   ? -0.433  25.062 -36.879 1.00 37.69  ? 89  VAL CB  1 
305  A . A CG1 VAL 1 38  C ATOM   ? -0.226  23.795 -36.063 1.00 38.05  ? 89  VAL CG1 1 
306  A . A CG2 VAL 1 38  C ATOM   ? -1.891  25.198 -37.211 1.00 37.97  ? 89  VAL CG2 1 
307  A . A C   VAL 1 38  C ATOM   ? 1.497   26.163 -35.585 1.00 41.84  ? 89  VAL C   1 
308  A . A O   VAL 1 38  O ATOM   ? 1.748   26.008 -34.367 1.00 43.98  ? 89  VAL O   1 
309  A . A N   MET 1 39  N ATOM   ? 2.470   26.237 -36.503 1.00 41.69  ? 90  MET N   1 
310  A . A CA  MET 1 39  C ATOM   ? 3.857   26.101 -36.120 1.00 43.98  ? 90  MET CA  1 
311  A . A CB  MET 1 39  C ATOM   ? 4.813   26.148 -37.303 1.00 44.65  ? 90  MET CB  1 
312  A . A CG  MET 1 39  C ATOM   ? 4.571   24.888 -38.135 1.00 46.92  ? 90  MET CG  1 
313  A . A SD  MET 1 39  S ATOM   ? 5.777   24.647 -39.470 1.00 51.52  ? 90  MET SD  1 
314  A . A CE  MET 1 39  C ATOM   ? 5.075   25.743 -40.688 1.00 50.16  ? 90  MET CE  1 
315  A . A C   MET 1 39  C ATOM   ? 4.218   27.126 -35.121 1.00 46.43  ? 90  MET C   1 
316  A . A O   MET 1 39  O ATOM   ? 4.961   26.830 -34.217 1.00 47.79  ? 90  MET O   1 
317  A . A N   TYR 1 40  N ATOM   ? 3.693   28.353 -35.270 1.00 47.64  ? 91  TYR N   1 
318  A . A CA  TYR 1 40  C ATOM   ? 4.086   29.412 -34.371 1.00 48.74  ? 91  TYR CA  1 
319  A . A CB  TYR 1 40  C ATOM   ? 3.611   30.774 -34.857 1.00 49.71  ? 91  TYR CB  1 
320  A . A CG  TYR 1 40  C ATOM   ? 3.664   31.865 -33.827 1.00 51.93  ? 91  TYR CG  1 
321  A . A CD1 TYR 1 40  C ATOM   ? 4.840   32.532 -33.564 1.00 55.32  ? 91  TYR CD1 1 
322  A . A CE1 TYR 1 40  C ATOM   ? 4.884   33.581 -32.639 1.00 56.24  ? 91  TYR CE1 1 
323  A . A CZ  TYR 1 40  C ATOM   ? 3.738   33.932 -31.941 1.00 56.80  ? 91  TYR CZ  1 
324  A . A OH  TYR 1 40  O ATOM   ? 3.810   34.996 -31.025 1.00 61.34  ? 91  TYR OH  1 
325  A . A CE2 TYR 1 40  C ATOM   ? 2.547   33.296 -32.207 1.00 54.03  ? 91  TYR CE2 1 
326  A . A CD2 TYR 1 40  C ATOM   ? 2.512   32.288 -33.149 1.00 53.64  ? 91  TYR CD2 1 
327  A . A C   TYR 1 40  C ATOM   ? 3.519   29.113 -33.010 1.00 49.34  ? 91  TYR C   1 
328  A . A O   TYR 1 40  O ATOM   ? 4.203   29.259 -32.016 1.00 49.23  ? 91  TYR O   1 
329  A . A N   VAL 1 41  N ATOM   ? 2.228   28.785 -32.974 1.00 49.42  ? 92  VAL N   1 
330  A . A CA  VAL 1 41  C ATOM   ? 1.545   28.519 -31.710 1.00 53.35  ? 92  VAL CA  1 
331  A . A CB  VAL 1 41  C ATOM   ? 0.039   28.170 -31.889 1.00 53.63  ? 92  VAL CB  1 
332  A . A CG1 VAL 1 41  C ATOM   ? -0.517  27.559 -30.611 1.00 52.76  ? 92  VAL CG1 1 
333  A . A CG2 VAL 1 41  C ATOM   ? -0.744  29.431 -32.230 1.00 56.68  ? 92  VAL CG2 1 
334  A . A C   VAL 1 41  C ATOM   ? 2.242   27.345 -30.959 1.00 52.59  ? 92  VAL C   1 
335  A . A O   VAL 1 41  O ATOM   ? 2.378   27.398 -29.739 1.00 50.69  ? 92  VAL O   1 
336  A . A N   ILE 1 42  N ATOM   ? 2.689   26.327 -31.699 1.00 50.47  ? 93  ILE N   1 
337  A . A CA  ILE 1 42  C ATOM   ? 3.393   25.198 -31.082 1.00 54.16  ? 93  ILE CA  1 
338  A . A CB  ILE 1 42  C ATOM   ? 3.732   24.070 -32.074 1.00 52.97  ? 93  ILE CB  1 
339  A . A CG1 ILE 1 42  C ATOM   ? 2.504   23.437 -32.712 1.00 55.39  ? 93  ILE CG1 1 
340  A . A CD1 ILE 1 42  C ATOM   ? 1.531   22.760 -31.810 1.00 64.92  ? 93  ILE CD1 1 
341  A . A CG2 ILE 1 42  C ATOM   ? 4.533   23.000 -31.384 1.00 57.63  ? 93  ILE CG2 1 
342  A . A C   ILE 1 42  C ATOM   ? 4.731   25.639 -30.463 1.00 57.00  ? 93  ILE C   1 
343  A . A O   ILE 1 42  O ATOM   ? 5.014   25.337 -29.303 1.00 57.61  ? 93  ILE O   1 
344  A . A N   VAL 1 43  N ATOM   ? 5.566   26.309 -31.268 1.00 55.73  ? 94  VAL N   1 
345  A . A CA  VAL 1 43  C ATOM   ? 6.925   26.653 -30.908 1.00 58.25  ? 94  VAL CA  1 
346  A . A CB  VAL 1 43  C ATOM   ? 7.671   27.250 -32.125 1.00 63.06  ? 94  VAL CB  1 
347  A . A CG1 VAL 1 43  C ATOM   ? 8.921   27.990 -31.722 1.00 68.32  ? 94  VAL CG1 1 
348  A . A CG2 VAL 1 43  C ATOM   ? 8.033   26.186 -33.108 1.00 58.55  ? 94  VAL CG2 1 
349  A . A C   VAL 1 43  C ATOM   ? 6.895   27.673 -29.769 1.00 62.24  ? 94  VAL C   1 
350  A . A O   VAL 1 43  O ATOM   ? 7.693   27.619 -28.876 1.00 64.96  ? 94  VAL O   1 
351  A . A N   ARG 1 44  N ATOM   ? 5.941   28.596 -29.823 1.00 62.86  ? 95  ARG N   1 
352  A . A CA  ARG 1 44  C ATOM   ? 5.783   29.659 -28.831 1.00 68.70  ? 95  ARG CA  1 
353  A . A CB  ARG 1 44  C ATOM   ? 4.970   30.836 -29.440 1.00 69.27  ? 95  ARG CB  1 
354  A . A CG  ARG 1 44  C ATOM   ? 4.652   32.013 -28.531 1.00 75.04  ? 95  ARG CG  1 
355  A . A CD  ARG 1 44  C ATOM   ? 5.936   32.725 -28.163 1.00 78.55  ? 95  ARG CD  1 
356  A . A NE  ARG 1 44  N ATOM   ? 5.740   33.783 -27.195 1.00 84.20  ? 95  ARG NE  1 
357  A . A CZ  ARG 1 44  C ATOM   ? 6.270   33.837 -25.967 1.00 95.63  ? 95  ARG CZ  1 
358  A . A NH1 ARG 1 44  N ATOM   ? 7.025   32.847 -25.501 1.00 96.37  ? 95  ARG NH1 1 
359  A . A NH2 ARG 1 44  N ATOM   ? 6.042   34.909 -25.188 1.00 92.08  ? 95  ARG NH2 1 
360  A . A C   ARG 1 44  C ATOM   ? 5.121   29.210 -27.531 1.00 68.93  ? 95  ARG C   1 
361  A . A O   ARG 1 44  O ATOM   ? 5.674   29.412 -26.499 1.00 74.11  ? 95  ARG O   1 
362  A . A N   TYR 1 45  N ATOM   ? 3.910   28.648 -27.607 1.00 65.96  ? 96  TYR N   1 
363  A . A CA  TYR 1 45  C ATOM   ? 3.081   28.350 -26.431 1.00 67.65  ? 96  TYR CA  1 
364  A . A CB  TYR 1 45  C ATOM   ? 1.624   28.792 -26.683 1.00 66.78  ? 96  TYR CB  1 
365  A . A CG  TYR 1 45  C ATOM   ? 1.455   30.292 -26.872 1.00 77.50  ? 96  TYR CG  1 
366  A . A CD1 TYR 1 45  C ATOM   ? 1.612   31.176 -25.797 1.00 81.11  ? 96  TYR CD1 1 
367  A . A CE1 TYR 1 45  C ATOM   ? 1.464   32.544 -25.973 1.00 81.12  ? 96  TYR CE1 1 
368  A . A CZ  TYR 1 45  C ATOM   ? 1.153   33.036 -27.247 1.00 83.52  ? 96  TYR CZ  1 
369  A . A OH  TYR 1 45  O ATOM   ? 1.012   34.369 -27.435 1.00 85.87  ? 96  TYR OH  1 
370  A . A CE2 TYR 1 45  C ATOM   ? 1.000   32.195 -28.337 1.00 76.39  ? 96  TYR CE2 1 
371  A . A CD2 TYR 1 45  C ATOM   ? 1.151   30.834 -28.142 1.00 76.20  ? 96  TYR CD2 1 
372  A . A C   TYR 1 45  C ATOM   ? 3.120   26.847 -25.976 1.00 66.55  ? 96  TYR C   1 
373  A . A O   TYR 1 45  O ATOM   ? 3.539   26.542 -24.891 1.00 70.31  ? 96  TYR O   1 
374  A . A N   THR 1 46  N ATOM   ? 2.690   25.917 -26.840 1.00 68.88  ? 97  THR N   1 
375  A . A CA  THR 1 46  C ATOM   ? 2.418   24.529 -26.424 1.00 67.05  ? 97  THR CA  1 
376  A . A CB  THR 1 46  C ATOM   ? 1.434   23.780 -27.357 1.00 64.22  ? 97  THR CB  1 
377  A . A OG1 THR 1 46  O ATOM   ? 1.986   23.634 -28.668 1.00 63.31  ? 97  THR OG1 1 
378  A . A CG2 THR 1 46  C ATOM   ? 0.103   24.514 -27.447 1.00 64.46  ? 97  THR CG2 1 
379  A . A C   THR 1 46  C ATOM   ? 3.699   23.747 -26.189 1.00 66.62  ? 97  THR C   1 
380  A . A O   THR 1 46  O ATOM   ? 3.757   22.931 -25.282 1.00 66.48  ? 97  THR O   1 
381  A . A N   LYS 1 47  N ATOM   ? 4.726   24.020 -26.997 1.00 67.78  ? 98  LYS N   1 
382  A . A CA  LYS 1 47  C ATOM   ? 6.083   23.520 -26.791 1.00 70.38  ? 98  LYS CA  1 
383  A . A CB  LYS 1 47  C ATOM   ? 6.445   23.633 -25.326 1.00 72.70  ? 98  LYS CB  1 
384  A . A CG  LYS 1 47  C ATOM   ? 6.601   25.074 -24.891 1.00 73.60  ? 98  LYS CG  1 
385  A . A CD  LYS 1 47  C ATOM   ? 7.611   25.760 -25.794 1.00 77.51  ? 98  LYS CD  1 
386  A . A CE  LYS 1 47  C ATOM   ? 8.238   26.952 -25.100 1.00 80.27  ? 98  LYS CE  1 
387  A . A NZ  LYS 1 47  N ATOM   ? 7.151   27.897 -24.719 1.00 83.37  ? 98  LYS NZ  1 
388  A . A C   LYS 1 47  C ATOM   ? 6.531   22.114 -27.321 1.00 77.36  ? 98  LYS C   1 
389  A . A O   LYS 1 47  O ATOM   ? 7.734   21.811 -27.282 1.00 92.25  ? 98  LYS O   1 
390  A . A N   MET 1 48  N ATOM   ? 5.623   21.278 -27.823 1.00 56.15  ? 99  MET N   1 
391  A . A CA  MET 1 48  C ATOM   ? 6.081   19.984 -28.353 1.00 64.24  ? 99  MET CA  1 
392  A . A CB  MET 1 48  C ATOM   ? 7.124   20.178 -29.495 1.00 65.48  ? 99  MET CB  1 
393  A . A CG  MET 1 48  C ATOM   ? 6.496   19.958 -30.880 1.00 68.20  ? 99  MET CG  1 
394  A . A SD  MET 1 48  S ATOM   ? 7.623   19.736 -32.268 1.00 71.99  ? 99  MET SD  1 
395  A . A CE  MET 1 48  C ATOM   ? 8.296   21.410 -32.315 1.00 67.38  ? 99  MET CE  1 
396  A . A C   MET 1 48  C ATOM   ? 6.591   18.931 -27.324 1.00 57.52  ? 99  MET C   1 
397  A . A O   MET 1 48  O ATOM   ? 7.428   18.105 -27.616 1.00 57.11  ? 99  MET O   1 
398  A . A N   LYS 1 49  N ATOM   ? 6.051   18.943 -26.112 1.00 54.86  ? 100 LYS N   1 
399  A . A CA  LYS 1 49  C ATOM   ? 6.440   17.951 -25.143 1.00 55.71  ? 100 LYS CA  1 
400  A . A CB  LYS 1 49  C ATOM   ? 6.328   18.445 -23.714 1.00 61.40  ? 100 LYS CB  1 
401  A . A CG  LYS 1 49  C ATOM   ? 6.962   19.796 -23.402 1.00 68.65  ? 100 LYS CG  1 
402  A . A CD  LYS 1 49  C ATOM   ? 6.370   20.313 -22.092 1.00 72.88  ? 100 LYS CD  1 
403  A . A CE  LYS 1 49  C ATOM   ? 6.512   21.827 -21.948 1.00 81.97  ? 100 LYS CE  1 
404  A . A NZ  LYS 1 49  N ATOM   ? 7.815   22.159 -21.329 1.00 87.05  ? 100 LYS NZ  1 
405  A . A C   LYS 1 49  C ATOM   ? 5.574   16.703 -25.274 1.00 49.47  ? 100 LYS C   1 
406  A . A O   LYS 1 49  O ATOM   ? 5.887   15.707 -24.675 1.00 49.19  ? 100 LYS O   1 
407  A . A N   THR 1 50  N ATOM   ? 4.466   16.788 -26.005 1.00 46.99  ? 101 THR N   1 
408  A . A CA  THR 1 50  C ATOM   ? 3.500   15.683 -26.063 1.00 45.87  ? 101 THR CA  1 
409  A . A CB  THR 1 50  C ATOM   ? 2.049   16.166 -25.701 1.00 50.70  ? 101 THR CB  1 
410  A . A OG1 THR 1 50  O ATOM   ? 1.533   17.060 -26.729 1.00 48.59  ? 101 THR OG1 1 
411  A . A CG2 THR 1 50  C ATOM   ? 2.046   16.885 -24.339 1.00 51.84  ? 101 THR CG2 1 
412  A . A C   THR 1 50  C ATOM   ? 3.490   15.116 -27.449 1.00 42.46  ? 101 THR C   1 
413  A . A O   THR 1 50  O ATOM   ? 3.814   15.780 -28.442 1.00 39.66  ? 101 THR O   1 
414  A . A N   ALA 1 51  N ATOM   ? 3.082   13.863 -27.538 1.00 40.27  ? 102 ALA N   1 
415  A . A CA  ALA 1 51  C ATOM   ? 2.951   13.207 -28.813 1.00 39.07  ? 102 ALA CA  1 
416  A . A CB  ALA 1 51  C ATOM   ? 2.499   11.718 -28.629 1.00 36.99  ? 102 ALA CB  1 
417  A . A C   ALA 1 51  C ATOM   ? 2.004   13.916 -29.780 1.00 36.88  ? 102 ALA C   1 
418  A . A O   ALA 1 51  O ATOM   ? 2.248   13.976 -30.988 1.00 36.29  ? 102 ALA O   1 
419  A . A N   THR 1 52  N ATOM   ? 0.841   14.299 -29.280 1.00 37.42  ? 103 THR N   1 
420  A . A CA  THR 1 52  C ATOM   ? -0.146  14.880 -30.138 1.00 38.36  ? 103 THR CA  1 
421  A . A CB  THR 1 52  C ATOM   ? -1.391  15.281 -29.342 1.00 42.87  ? 103 THR CB  1 
422  A . A OG1 THR 1 52  O ATOM   ? -2.024  14.111 -28.943 1.00 45.81  ? 103 THR OG1 1 
423  A . A CG2 THR 1 52  C ATOM   ? -2.454  16.061 -30.220 1.00 43.08  ? 103 THR CG2 1 
424  A . A C   THR 1 52  C ATOM   ? 0.414   16.190 -30.800 1.00 37.03  ? 103 THR C   1 
425  A . A O   THR 1 52  O ATOM   ? 0.203   16.420 -31.966 1.00 36.29  ? 103 THR O   1 
426  A . A N   ASN 1 53  N ATOM   ? 1.114   17.019 -30.027 1.00 39.54  ? 104 ASN N   1 
427  A . A CA  ASN 1 53  C ATOM   ? 1.739   18.248 -30.569 1.00 40.09  ? 104 ASN CA  1 
428  A . A CB  ASN 1 53  C ATOM   ? 2.210   19.129 -29.428 1.00 41.16  ? 104 ASN CB  1 
429  A . A CG  ASN 1 53  C ATOM   ? 1.048   19.844 -28.814 1.00 42.23  ? 104 ASN CG  1 
430  A . A OD1 ASN 1 53  O ATOM   ? -0.046  19.852 -29.420 1.00 42.10  ? 104 ASN OD1 1 
431  A . A ND2 ASN 1 53  N ATOM   ? 1.232   20.382 -27.632 1.00 42.93  ? 104 ASN ND2 1 
432  A . A C   ASN 1 53  C ATOM   ? 2.870   17.985 -31.544 1.00 40.70  ? 104 ASN C   1 
433  A . A O   ASN 1 53  O ATOM   ? 3.013   18.716 -32.515 1.00 39.36  ? 104 ASN O   1 
434  A . A N   ILE 1 54  N ATOM   ? 3.572   16.857 -31.350 1.00 38.94  ? 105 ILE N   1 
435  A . A CA  ILE 1 54  C ATOM   ? 4.610   16.426 -32.260 1.00 37.51  ? 105 ILE CA  1 
436  A . A CB  ILE 1 54  C ATOM   ? 5.466   15.278 -31.643 1.00 38.25  ? 105 ILE CB  1 
437  A . A CG1 ILE 1 54  C ATOM   ? 6.371   15.819 -30.582 1.00 39.25  ? 105 ILE CG1 1 
438  A . A CD1 ILE 1 54  C ATOM   ? 6.733   14.833 -29.536 1.00 41.92  ? 105 ILE CD1 1 
439  A . A CG2 ILE 1 54  C ATOM   ? 6.309   14.567 -32.691 1.00 38.15  ? 105 ILE CG2 1 
440  A . A C   ILE 1 54  C ATOM   ? 4.003   16.041 -33.583 1.00 37.17  ? 105 ILE C   1 
441  A . A O   ILE 1 54  O ATOM   ? 4.593   16.343 -34.610 1.00 39.94  ? 105 ILE O   1 
442  A . A N   TYR 1 55  N ATOM   ? 2.881   15.305 -33.581 1.00 37.09  ? 106 TYR N   1 
443  A . A CA  TYR 1 55  C ATOM   ? 2.158   14.978 -34.823 1.00 34.85  ? 106 TYR CA  1 
444  A . A CB  TYR 1 55  C ATOM   ? 1.045   14.010 -34.611 1.00 34.32  ? 106 TYR CB  1 
445  A . A CG  TYR 1 55  C ATOM   ? 1.517   12.579 -34.158 1.00 34.28  ? 106 TYR CG  1 
446  A . A CD1 TYR 1 55  C ATOM   ? 2.587   11.945 -34.826 1.00 35.04  ? 106 TYR CD1 1 
447  A . A CE1 TYR 1 55  C ATOM   ? 3.014   10.663 -34.476 1.00 39.05  ? 106 TYR CE1 1 
448  A . A CZ  TYR 1 55  C ATOM   ? 2.349   9.964  -33.439 1.00 34.18  ? 106 TYR CZ  1 
449  A . A OH  TYR 1 55  O ATOM   ? 2.866   8.775  -33.122 1.00 39.55  ? 106 TYR OH  1 
450  A . A CE2 TYR 1 55  C ATOM   ? 1.322   10.578 -32.724 1.00 35.41  ? 106 TYR CE2 1 
451  A . A CD2 TYR 1 55  C ATOM   ? 0.880   11.886 -33.132 1.00 34.53  ? 106 TYR CD2 1 
452  A . A C   TYR 1 55  C ATOM   ? 1.597   16.254 -35.541 1.00 36.04  ? 106 TYR C   1 
453  A . A O   TYR 1 55  O ATOM   ? 1.653   16.391 -36.783 1.00 36.65  ? 106 TYR O   1 
454  A . A N   ILE 1 56  N ATOM   ? 0.995   17.132 -34.756 1.00 37.27  ? 107 ILE N   1 
455  A . A CA  ILE 1 56  C ATOM   ? 0.454   18.410 -35.249 1.00 39.11  ? 107 ILE CA  1 
456  A . A CB  ILE 1 56  C ATOM   ? -0.276  19.195 -34.162 1.00 39.65  ? 107 ILE CB  1 
457  A . A CG1 ILE 1 56  C ATOM   ? -1.542  18.380 -33.739 1.00 39.27  ? 107 ILE CG1 1 
458  A . A CD1 ILE 1 56  C ATOM   ? -2.230  18.979 -32.506 1.00 41.31  ? 107 ILE CD1 1 
459  A . A CG2 ILE 1 56  C ATOM   ? -0.683  20.594 -34.715 1.00 39.82  ? 107 ILE CG2 1 
460  A . A C   ILE 1 56  C ATOM   ? 1.523   19.227 -35.935 1.00 36.56  ? 107 ILE C   1 
461  A . A O   ILE 1 56  O ATOM   ? 1.339   19.632 -37.106 1.00 36.18  ? 107 ILE O   1 
462  A . A N   PHE 1 57  N ATOM   ? 2.665   19.348 -35.269 1.00 36.24  ? 108 PHE N   1 
463  A . A CA  PHE 1 57  C ATOM   ? 3.803   20.047 -35.830 1.00 38.76  ? 108 PHE CA  1 
464  A . A CB  PHE 1 57  C ATOM   ? 4.976   20.256 -34.853 1.00 40.15  ? 108 PHE CB  1 
465  A . A CG  PHE 1 57  C ATOM   ? 6.030   21.117 -35.421 1.00 41.97  ? 108 PHE CG  1 
466  A . A CD1 PHE 1 57  C ATOM   ? 6.988   20.598 -36.253 1.00 44.44  ? 108 PHE CD1 1 
467  A . A CE1 PHE 1 57  C ATOM   ? 7.936   21.442 -36.837 1.00 45.21  ? 108 PHE CE1 1 
468  A . A CZ  PHE 1 57  C ATOM   ? 7.919   22.839 -36.586 1.00 46.31  ? 108 PHE CZ  1 
469  A . A CE2 PHE 1 57  C ATOM   ? 6.985   23.358 -35.739 1.00 45.34  ? 108 PHE CE2 1 
470  A . A CD2 PHE 1 57  C ATOM   ? 6.019   22.508 -35.197 1.00 47.50  ? 108 PHE CD2 1 
471  A . A C   PHE 1 57  C ATOM   ? 4.246   19.455 -37.167 1.00 38.06  ? 108 PHE C   1 
472  A . A O   PHE 1 57  O ATOM   ? 4.402   20.163 -38.162 1.00 36.17  ? 108 PHE O   1 
473  A . A N   ASN 1 58  N ATOM   ? 4.393   18.140 -37.221 1.00 36.27  ? 109 ASN N   1 
474  A . A CA  ASN 1 58  C ATOM   ? 4.826   17.467 -38.432 1.00 35.79  ? 109 ASN CA  1 
475  A . A CB  ASN 1 58  C ATOM   ? 4.951   15.967 -38.129 1.00 38.21  ? 109 ASN CB  1 
476  A . A CG  ASN 1 58  C ATOM   ? 5.906   15.219 -39.106 1.00 40.74  ? 109 ASN CG  1 
477  A . A OD1 ASN 1 58  O ATOM   ? 7.075   15.467 -39.071 1.00 45.76  ? 109 ASN OD1 1 
478  A . A ND2 ASN 1 58  N ATOM   ? 5.405   14.266 -39.901 1.00 39.33  ? 109 ASN ND2 1 
479  A . A C   ASN 1 58  C ATOM   ? 3.806   17.692 -39.564 1.00 36.41  ? 109 ASN C   1 
480  A . A O   ASN 1 58  O ATOM   ? 4.155   17.802 -40.735 1.00 34.75  ? 109 ASN O   1 
481  A . A N   LEU 1 59  N ATOM   ? 2.505   17.645 -39.228 1.00 35.61  ? 110 LEU N   1 
482  A . A CA  LEU 1 59  C ATOM   ? 1.480   17.827 -40.200 1.00 35.19  ? 110 LEU CA  1 
483  A . A CB  LEU 1 59  C ATOM   ? 0.114   17.537 -39.570 1.00 36.10  ? 110 LEU CB  1 
484  A . A CG  LEU 1 59  C ATOM   ? -1.066  17.618 -40.510 1.00 35.59  ? 110 LEU CG  1 
485  A . A CD1 LEU 1 59  C ATOM   ? -0.934  16.581 -41.623 1.00 36.01  ? 110 LEU CD1 1 
486  A . A CD2 LEU 1 59  C ATOM   ? -2.374  17.492 -39.772 1.00 36.59  ? 110 LEU CD2 1 
487  A . A C   LEU 1 59  C ATOM   ? 1.554   19.287 -40.770 1.00 36.20  ? 110 LEU C   1 
488  A . A O   LEU 1 59  O ATOM   ? 1.524   19.538 -41.995 1.00 36.16  ? 110 LEU O   1 
489  A . A N   ALA 1 60  N ATOM   ? 1.655   20.269 -39.881 1.00 35.82  ? 111 ALA N   1 
490  A . A CA  ALA 1 60  C ATOM   ? 1.706   21.626 -40.318 1.00 36.20  ? 111 ALA CA  1 
491  A . A CB  ALA 1 60  C ATOM   ? 1.652   22.567 -39.122 1.00 35.82  ? 111 ALA CB  1 
492  A . A C   ALA 1 60  C ATOM   ? 2.940   21.915 -41.193 1.00 37.87  ? 111 ALA C   1 
493  A . A O   ALA 1 60  O ATOM   ? 2.842   22.599 -42.201 1.00 39.88  ? 111 ALA O   1 
494  A . A N   LEU 1 61  N ATOM   ? 4.107   21.404 -40.823 1.00 38.59  ? 112 LEU N   1 
495  A . A CA  LEU 1 61  C ATOM   ? 5.294   21.673 -41.612 1.00 38.45  ? 112 LEU CA  1 
496  A . A CB  LEU 1 61  C ATOM   ? 6.498   21.017 -40.942 1.00 39.59  ? 112 LEU CB  1 
497  A . A CG  LEU 1 61  C ATOM   ? 7.793   21.073 -41.715 1.00 41.37  ? 112 LEU CG  1 
498  A . A CD1 LEU 1 61  C ATOM   ? 8.284   22.529 -41.873 1.00 44.33  ? 112 LEU CD1 1 
499  A . A CD2 LEU 1 61  C ATOM   ? 8.836   20.272 -40.975 1.00 47.01  ? 112 LEU CD2 1 
500  A . A C   LEU 1 61  C ATOM   ? 5.071   21.073 -43.029 1.00 38.09  ? 112 LEU C   1 
501  A . A O   LEU 1 61  O ATOM   ? 5.345   21.690 -44.059 1.00 34.19  ? 112 LEU O   1 
502  A . A N   ALA 1 62  N ATOM   ? 4.573   19.827 -43.085 1.00 34.77  ? 113 ALA N   1 
503  A . A CA  ALA 1 62  C ATOM   ? 4.360   19.203 -44.397 1.00 35.23  ? 113 ALA CA  1 
504  A . A CB  ALA 1 62  C ATOM   ? 3.882   17.798 -44.237 1.00 32.55  ? 113 ALA CB  1 
505  A . A C   ALA 1 62  C ATOM   ? 3.349   19.989 -45.225 1.00 36.56  ? 113 ALA C   1 
506  A . A O   ALA 1 62  O ATOM   ? 3.505   20.183 -46.424 1.00 38.02  ? 113 ALA O   1 
507  A . A N   ASP 1 63  N ATOM   ? 2.259   20.395 -44.584 1.00 38.17  ? 114 ASP N   1 
508  A . A CA  ASP 1 63  C ATOM   ? 1.225   21.153 -45.267 1.00 41.07  ? 114 ASP CA  1 
509  A . A CB  ASP 1 63  C ATOM   ? -0.014  21.253 -44.385 1.00 42.12  ? 114 ASP CB  1 
510  A . A CG  ASP 1 63  C ATOM   ? -0.805  19.926 -44.382 1.00 50.06  ? 114 ASP CG  1 
511  A . A OD1 ASP 1 63  O ATOM   ? -0.755  19.139 -45.420 1.00 51.96  ? 114 ASP OD1 1 
512  A . A OD2 ASP 1 63  O ATOM   ? -1.445  19.646 -43.339 1.00 55.64  ? 114 ASP OD2 1 
513  A . A C   ASP 1 63  C ATOM   ? 1.719   22.537 -45.772 1.00 41.45  ? 114 ASP C   1 
514  A . A O   ASP 1 63  O ATOM   ? 1.305   22.989 -46.848 1.00 40.79  ? 114 ASP O   1 
515  A . A N   ALA 1 64  N ATOM   ? 2.631   23.145 -45.005 1.00 40.76  ? 115 ALA N   1 
516  A . A CA  ALA 1 64  C ATOM   ? 3.196   24.444 -45.338 1.00 43.36  ? 115 ALA CA  1 
517  A . A CB  ALA 1 64  C ATOM   ? 3.937   24.985 -44.136 1.00 43.45  ? 115 ALA CB  1 
518  A . A C   ALA 1 64  C ATOM   ? 4.146   24.224 -46.571 1.00 44.73  ? 115 ALA C   1 
519  A . A O   ALA 1 64  O ATOM   ? 4.150   25.008 -47.511 1.00 41.64  ? 115 ALA O   1 
520  A . A N   LEU 1 65  N ATOM   ? 4.896   23.114 -46.566 1.00 40.88  ? 116 LEU N   1 
521  A . A CA  LEU 1 65  C ATOM   ? 5.791   22.795 -47.680 1.00 43.51  ? 116 LEU CA  1 
522  A . A CB  LEU 1 65  C ATOM   ? 6.797   21.659 -47.342 1.00 42.25  ? 116 LEU CB  1 
523  A . A CG  LEU 1 65  C ATOM   ? 7.928   22.146 -46.378 1.00 43.79  ? 116 LEU CG  1 
524  A . A CD1 LEU 1 65  C ATOM   ? 8.716   20.992 -45.727 1.00 41.43  ? 116 LEU CD1 1 
525  A . A CD2 LEU 1 65  C ATOM   ? 8.868   23.093 -47.053 1.00 45.30  ? 116 LEU CD2 1 
526  A . A C   LEU 1 65  C ATOM   ? 5.034   22.462 -48.954 1.00 40.18  ? 116 LEU C   1 
527  A . A O   LEU 1 65  O ATOM   ? 5.413   22.928 -50.049 1.00 39.94  ? 116 LEU O   1 
528  A . A N   ALA 1 66  N ATOM   ? 3.950   21.692 -48.809 1.00 40.12  ? 117 ALA N   1 
529  A . A CA  ALA 1 66  C ATOM   ? 3.069   21.360 -49.931 1.00 39.57  ? 117 ALA CA  1 
530  A . A CB  ALA 1 66  C ATOM   ? 1.850   20.563 -49.482 1.00 37.62  ? 117 ALA CB  1 
531  A . A C   ALA 1 66  C ATOM   ? 2.609   22.639 -50.644 1.00 39.64  ? 117 ALA C   1 
532  A . A O   ALA 1 66  O ATOM   ? 2.749   22.769 -51.870 1.00 41.12  ? 117 ALA O   1 
533  A . A N   THR 1 67  N ATOM   ? 2.061   23.571 -49.864 1.00 41.10  ? 118 THR N   1 
534  A . A CA  THR 1 67  C ATOM   ? 1.559   24.839 -50.409 1.00 43.31  ? 118 THR CA  1 
535  A . A CB  THR 1 67  C ATOM   ? 0.568   25.543 -49.448 1.00 44.89  ? 118 THR CB  1 
536  A . A OG1 THR 1 67  O ATOM   ? 1.151   25.626 -48.157 1.00 47.23  ? 118 THR OG1 1 
537  A . A CG2 THR 1 67  C ATOM   ? -0.707  24.647 -49.312 1.00 47.62  ? 118 THR CG2 1 
538  A . A C   THR 1 67  C ATOM   ? 2.649   25.748 -50.956 1.00 42.29  ? 118 THR C   1 
539  A . A O   THR 1 67  O ATOM   ? 2.384   26.506 -51.831 1.00 43.31  ? 118 THR O   1 
540  A . A N   SER 1 68  N ATOM   ? 3.881   25.611 -50.454 1.00 41.95  ? 119 SER N   1 
541  A . A CA  SER 1 68  C ATOM   ? 5.007   26.378 -50.926 1.00 44.03  ? 119 SER CA  1 
542  A . A CB  SER 1 68  C ATOM   ? 6.235   26.202 -50.052 1.00 45.81  ? 119 SER CB  1 
543  A . A OG  SER 1 68  O ATOM   ? 6.852   24.971 -50.354 1.00 44.33  ? 119 SER OG  1 
544  A . A C   SER 1 68  C ATOM   ? 5.367   26.097 -52.368 1.00 44.05  ? 119 SER C   1 
545  A . A O   SER 1 68  O ATOM   ? 5.995   26.916 -52.982 1.00 44.03  ? 119 SER O   1 
546  A . A N   THR 1 69  N ATOM   ? 4.876   24.981 -52.930 1.00 44.94  ? 120 THR N   1 
547  A . A CA  THR 1 69  C ATOM   ? 5.144   24.701 -54.308 1.00 43.54  ? 120 THR CA  1 
548  A . A CB  THR 1 69  C ATOM   ? 5.001   23.221 -54.646 1.00 41.70  ? 120 THR CB  1 
549  A . A OG1 THR 1 69  O ATOM   ? 3.598   22.842 -54.695 1.00 40.17  ? 120 THR OG1 1 
550  A . A CG2 THR 1 69  C ATOM   ? 5.889   22.418 -53.660 1.00 42.91  ? 120 THR CG2 1 
551  A . A C   THR 1 69  C ATOM   ? 4.263   25.439 -55.256 1.00 45.60  ? 120 THR C   1 
552  A . A O   THR 1 69  O ATOM   ? 4.666   25.521 -56.432 1.00 46.04  ? 120 THR O   1 
553  A . A N   LEU 1 70  N ATOM   ? 3.090   25.933 -54.770 1.00 47.03  ? 121 LEU N   1 
554  A . A CA  LEU 1 70  C ATOM   ? 2.032   26.563 -55.620 1.00 45.55  ? 121 LEU CA  1 
555  A . A CB  LEU 1 70  C ATOM   ? 0.704   26.850 -54.875 1.00 45.42  ? 121 LEU CB  1 
556  A . A CG  LEU 1 70  C ATOM   ? -0.028  25.598 -54.379 1.00 45.95  ? 121 LEU CG  1 
557  A . A CD1 LEU 1 70  C ATOM   ? -1.220  25.894 -53.452 1.00 46.25  ? 121 LEU CD1 1 
558  A . A CD2 LEU 1 70  C ATOM   ? -0.483  24.740 -55.551 1.00 47.06  ? 121 LEU CD2 1 
559  A . A C   LEU 1 70  C ATOM   ? 2.437   27.775 -56.437 1.00 44.67  ? 121 LEU C   1 
560  A . A O   LEU 1 70  O ATOM   ? 1.972   27.941 -57.564 1.00 44.29  ? 121 LEU O   1 
561  A . A N   PRO 1 71  N ATOM   ? 3.265   28.708 -55.925 1.00 45.66  ? 122 PRO N   1 
562  A . A CA  PRO 1 71  C ATOM   ? 3.640   29.851 -56.759 1.00 47.61  ? 122 PRO CA  1 
563  A . A CB  PRO 1 71  C ATOM   ? 4.507   30.705 -55.826 1.00 47.22  ? 122 PRO CB  1 
564  A . A CG  PRO 1 71  C ATOM   ? 4.141   30.229 -54.411 1.00 45.59  ? 122 PRO CG  1 
565  A . A CD  PRO 1 71  C ATOM   ? 3.859   28.759 -54.581 1.00 44.87  ? 122 PRO CD  1 
566  A . A C   PRO 1 71  C ATOM   ? 4.406   29.328 -57.986 1.00 48.08  ? 122 PRO C   1 
567  A . A O   PRO 1 71  O ATOM   ? 4.267   29.943 -59.046 1.00 47.91  ? 122 PRO O   1 
568  A . A N   PHE 1 72  N ATOM   ? 5.168   28.215 -57.838 1.00 47.21  ? 123 PHE N   1 
569  A . A CA  PHE 1 72  C ATOM   ? 5.952   27.713 -58.965 1.00 48.20  ? 123 PHE CA  1 
570  A . A CB  PHE 1 72  C ATOM   ? 6.956   26.632 -58.597 1.00 48.07  ? 123 PHE CB  1 
571  A . A CG  PHE 1 72  C ATOM   ? 8.061   27.103 -57.701 1.00 49.52  ? 123 PHE CG  1 
572  A . A CD2 PHE 1 72  C ATOM   ? 7.943   26.981 -56.281 1.00 50.42  ? 123 PHE CD2 1 
573  A . A CE2 PHE 1 72  C ATOM   ? 8.969   27.342 -55.425 1.00 51.13  ? 123 PHE CE2 1 
574  A . A CZ  PHE 1 72  C ATOM   ? 10.112  27.921 -55.971 1.00 54.25  ? 123 PHE CZ  1 
575  A . A CE1 PHE 1 72  C ATOM   ? 10.216  28.063 -57.369 1.00 55.83  ? 123 PHE CE1 1 
576  A . A CD1 PHE 1 72  C ATOM   ? 9.206   27.594 -58.218 1.00 52.73  ? 123 PHE CD1 1 
577  A . A C   PHE 1 72  C ATOM   ? 4.946   27.212 -59.956 1.00 46.88  ? 123 PHE C   1 
578  A . A O   PHE 1 72  O ATOM   ? 5.079   27.435 -61.140 1.00 47.61  ? 123 PHE O   1 
579  A . A N   GLN 1 73  N ATOM   ? 3.895   26.561 -59.455 1.00 46.08  ? 124 GLN N   1 
580  A . A CA  GLN 1 73  C ATOM   ? 2.854   26.020 -60.307 1.00 45.75  ? 124 GLN CA  1 
581  A . A CB  GLN 1 73  C ATOM   ? 2.026   25.016 -59.517 1.00 43.61  ? 124 GLN CB  1 
582  A . A CG  GLN 1 73  C ATOM   ? 2.814   23.787 -59.050 1.00 43.25  ? 124 GLN CG  1 
583  A . A CD  GLN 1 73  C ATOM   ? 1.906   22.676 -58.513 1.00 39.58  ? 124 GLN CD  1 
584  A . A OE1 GLN 1 73  O ATOM   ? 0.904   22.346 -59.157 1.00 42.19  ? 124 GLN OE1 1 
585  A . A NE2 GLN 1 73  N ATOM   ? 2.184   22.179 -57.288 1.00 37.78  ? 124 GLN NE2 1 
586  A . A C   GLN 1 73  C ATOM   ? 1.962   27.132 -60.976 1.00 45.58  ? 124 GLN C   1 
587  A . A O   GLN 1 73  O ATOM   ? 1.525   26.993 -62.111 1.00 44.67  ? 124 GLN O   1 
588  A . A N   SER 1 74  N ATOM   ? 1.669   28.225 -60.284 1.00 46.26  ? 125 SER N   1 
589  A . A CA  SER 1 74  C ATOM   ? 0.941   29.301 -60.985 1.00 50.59  ? 125 SER CA  1 
590  A . A CB  SER 1 74  C ATOM   ? 0.509   30.431 -60.097 1.00 53.33  ? 125 SER CB  1 
591  A . A OG  SER 1 74  O ATOM   ? 1.081   30.207 -58.869 1.00 62.73  ? 125 SER OG  1 
592  A . A C   SER 1 74  C ATOM   ? 1.717   29.883 -62.153 1.00 50.52  ? 125 SER C   1 
593  A . A O   SER 1 74  O ATOM   ? 1.146   30.078 -63.221 1.00 52.06  ? 125 SER O   1 
594  A . A N   VAL 1 75  N ATOM   ? 3.006   30.175 -61.938 1.00 50.83  ? 126 VAL N   1 
595  A . A CA  VAL 1 75  C ATOM   ? 3.853   30.787 -62.980 1.00 52.12  ? 126 VAL CA  1 
596  A . A CB  VAL 1 75  C ATOM   ? 5.281   31.047 -62.471 1.00 51.76  ? 126 VAL CB  1 
597  A . A CG1 VAL 1 75  C ATOM   ? 6.229   31.372 -63.625 1.00 52.68  ? 126 VAL CG1 1 
598  A . A CG2 VAL 1 75  C ATOM   ? 5.259   32.172 -61.413 1.00 52.29  ? 126 VAL CG2 1 
599  A . A C   VAL 1 75  C ATOM   ? 3.903   29.777 -64.137 1.00 52.71  ? 126 VAL C   1 
600  A . A O   VAL 1 75  O ATOM   ? 3.767   30.136 -65.295 1.00 52.36  ? 126 VAL O   1 
601  A . A N   ASN 1 76  N ATOM   ? 4.122   28.497 -63.806 1.00 50.04  ? 127 ASN N   1 
602  A . A CA  ASN 1 76  C ATOM   ? 4.199   27.455 -64.854 1.00 51.33  ? 127 ASN CA  1 
603  A . A CB  ASN 1 76  C ATOM   ? 4.518   26.135 -64.201 1.00 50.69  ? 127 ASN CB  1 
604  A . A CG  ASN 1 76  C ATOM   ? 4.571   24.968 -65.161 1.00 53.10  ? 127 ASN CG  1 
605  A . A OD1 ASN 1 76  O ATOM   ? 3.683   24.136 -65.122 1.00 59.47  ? 127 ASN OD1 1 
606  A . A ND2 ASN 1 76  N ATOM   ? 5.652   24.831 -65.894 1.00 53.45  ? 127 ASN ND2 1 
607  A . A C   ASN 1 76  C ATOM   ? 2.911   27.460 -65.666 1.00 51.73  ? 127 ASN C   1 
608  A . A O   ASN 1 76  O ATOM   ? 2.934   27.448 -66.902 1.00 52.26  ? 127 ASN O   1 
609  A . A N   TYR 1 77  N ATOM   ? 1.775   27.560 -64.976 1.00 52.79  ? 128 TYR N   1 
610  A . A CA  TYR 1 77  C ATOM   ? 0.516   27.685 -65.678 1.00 55.35  ? 128 TYR CA  1 
611  A . A CB  TYR 1 77  C ATOM   ? -0.689  27.650 -64.745 1.00 55.18  ? 128 TYR CB  1 
612  A . A CG  TYR 1 77  C ATOM   ? -1.920  28.111 -65.455 1.00 58.94  ? 128 TYR CG  1 
613  A . A CD1 TYR 1 77  C ATOM   ? -2.544  27.293 -66.388 1.00 62.61  ? 128 TYR CD1 1 
614  A . A CE1 TYR 1 77  C ATOM   ? -3.645  27.751 -67.106 1.00 66.83  ? 128 TYR CE1 1 
615  A . A CZ  TYR 1 77  C ATOM   ? -4.131  29.037 -66.903 1.00 65.26  ? 128 TYR CZ  1 
616  A . A OH  TYR 1 77  O ATOM   ? -5.224  29.460 -67.609 1.00 69.48  ? 128 TYR OH  1 
617  A . A CE2 TYR 1 77  C ATOM   ? -3.527  29.863 -65.992 1.00 65.23  ? 128 TYR CE2 1 
618  A . A CD2 TYR 1 77  C ATOM   ? -2.431  29.402 -65.269 1.00 63.08  ? 128 TYR CD2 1 
619  A . A C   TYR 1 77  C ATOM   ? 0.544   29.023 -66.474 1.00 62.23  ? 128 TYR C   1 
620  A . A O   TYR 1 77  O ATOM   ? 0.336   29.027 -67.657 1.00 64.26  ? 128 TYR O   1 
621  A . A N   LEU 1 78  N ATOM   ? 0.818   30.149 -65.818 1.00 61.72  ? 129 LEU N   1 
622  A . A CA  LEU 1 78  C ATOM   ? 0.598   31.432 -66.467 1.00 71.30  ? 129 LEU CA  1 
623  A . A CB  LEU 1 78  C ATOM   ? 0.912   32.608 -65.540 1.00 81.50  ? 129 LEU CB  1 
624  A . A CG  LEU 1 78  C ATOM   ? -0.215  33.049 -64.614 1.00 86.77  ? 129 LEU CG  1 
625  A . A CD1 LEU 1 78  C ATOM   ? 0.311   34.158 -63.703 1.00 88.15  ? 129 LEU CD1 1 
626  A . A CD2 LEU 1 78  C ATOM   ? -1.437  33.490 -65.425 1.00 90.83  ? 129 LEU CD2 1 
627  A . A C   LEU 1 78  C ATOM   ? 1.415   31.628 -67.725 1.00 70.38  ? 129 LEU C   1 
628  A . A O   LEU 1 78  O ATOM   ? 0.997   32.362 -68.623 1.00 73.74  ? 129 LEU O   1 
629  A . A N   MET 1 79  N ATOM   ? 2.608   31.030 -67.740 1.00 64.69  ? 130 MET N   1 
630  A . A CA  MET 1 79  C ATOM   ? 3.581   31.217 -68.801 1.00 65.43  ? 130 MET CA  1 
631  A . A CB  MET 1 79  C ATOM   ? 5.015   31.302 -68.226 1.00 65.83  ? 130 MET CB  1 
632  A . A CG  MET 1 79  C ATOM   ? 5.219   32.410 -67.217 1.00 67.08  ? 130 MET CG  1 
633  A . A SD  MET 1 79  S ATOM   ? 4.828   34.029 -67.991 1.00 81.42  ? 130 MET SD  1 
634  A . A CE  MET 1 79  C ATOM   ? 4.324   34.921 -66.512 1.00 81.94  ? 130 MET CE  1 
635  A . A C   MET 1 79  C ATOM   ? 3.481   30.105 -69.840 1.00 63.06  ? 130 MET C   1 
636  A . A O   MET 1 79  O ATOM   ? 4.005   30.236 -70.921 1.00 62.41  ? 130 MET O   1 
637  A . A N   GLY 1 80  N ATOM   ? 2.773   29.024 -69.508 1.00 60.75  ? 131 GLY N   1 
638  A . A CA  GLY 1 80  C ATOM   ? 2.687   27.858 -70.375 1.00 62.79  ? 131 GLY CA  1 
639  A . A C   GLY 1 80  C ATOM   ? 4.009   27.102 -70.531 1.00 63.95  ? 131 GLY C   1 
640  A . A O   GLY 1 80  O ATOM   ? 4.166   26.343 -71.471 1.00 68.00  ? 131 GLY O   1 
641  A . A N   THR 1 81  N ATOM   ? 4.918   27.271 -69.560 1.00 64.81  ? 132 THR N   1 
642  A . A CA  THR 1 81  C ATOM   ? 6.252   26.679 -69.553 1.00 63.17  ? 132 THR CA  1 
643  A . A CB  THR 1 81  C ATOM   ? 7.092   27.330 -70.632 1.00 68.80  ? 132 THR CB  1 
644  A . A OG1 THR 1 81  O ATOM   ? 6.756   26.676 -71.827 1.00 78.20  ? 132 THR OG1 1 
645  A . A CG2 THR 1 81  C ATOM   ? 8.544   27.163 -70.450 1.00 70.60  ? 132 THR CG2 1 
646  A . A C   THR 1 81  C ATOM   ? 6.874   26.783 -68.170 1.00 61.83  ? 132 THR C   1 
647  A . A O   THR 1 81  O ATOM   ? 6.442   27.610 -67.359 1.00 66.12  ? 132 THR O   1 
648  A . A N   TRP 1 82  N ATOM   ? 7.858   25.912 -67.904 1.00 59.04  ? 133 TRP N   1 
649  A . A CA  TRP 1 82  C ATOM   ? 8.654   25.902 -66.678 1.00 56.18  ? 133 TRP CA  1 
650  A . A CB  TRP 1 82  C ATOM   ? 9.024   24.464 -66.246 1.00 52.97  ? 133 TRP CB  1 
651  A . A CG  TRP 1 82  C ATOM   ? 9.828   24.396 -64.991 1.00 48.37  ? 133 TRP CG  1 
652  A . A CD1 TRP 1 82  C ATOM   ? 11.175  24.383 -64.888 1.00 48.01  ? 133 TRP CD1 1 
653  A . A NE1 TRP 1 82  N ATOM   ? 11.550  24.333 -63.568 1.00 46.53  ? 133 TRP NE1 1 
654  A . A CE2 TRP 1 82  C ATOM   ? 10.422  24.333 -62.802 1.00 45.08  ? 133 TRP CE2 1 
655  A . A CD2 TRP 1 82  C ATOM   ? 9.316   24.355 -63.680 1.00 45.90  ? 133 TRP CD2 1 
656  A . A CE3 TRP 1 82  C ATOM   ? 8.021   24.347 -63.150 1.00 45.98  ? 133 TRP CE3 1 
657  A . A CZ3 TRP 1 82  C ATOM   ? 7.871   24.249 -61.771 1.00 44.57  ? 133 TRP CZ3 1 
658  A . A CH2 TRP 1 82  C ATOM   ? 9.011   24.224 -60.928 1.00 44.58  ? 133 TRP CH2 1 
659  A . A CZ2 TRP 1 82  C ATOM   ? 10.290  24.271 -61.446 1.00 44.87  ? 133 TRP CZ2 1 
660  A . A C   TRP 1 82  C ATOM   ? 9.906   26.752 -66.853 1.00 57.29  ? 133 TRP C   1 
661  A . A O   TRP 1 82  O ATOM   ? 10.828  26.380 -67.589 1.00 58.15  ? 133 TRP O   1 
662  A . A N   PRO 1 83  N ATOM   ? 9.969   27.934 -66.195 1.00 56.86  ? 134 PRO N   1 
663  A . A CA  PRO 1 83  C ATOM   ? 11.089  28.866 -66.362 1.00 58.25  ? 134 PRO CA  1 
664  A . A CB  PRO 1 83  C ATOM   ? 10.401  30.245 -66.165 1.00 59.31  ? 134 PRO CB  1 
665  A . A CG  PRO 1 83  C ATOM   ? 9.342   29.954 -65.099 1.00 56.19  ? 134 PRO CG  1 
666  A . A CD  PRO 1 83  C ATOM   ? 8.919   28.486 -65.318 1.00 57.25  ? 134 PRO CD  1 
667  A . A C   PRO 1 83  C ATOM   ? 12.230  28.764 -65.359 1.00 56.37  ? 134 PRO C   1 
668  A . A O   PRO 1 83  O ATOM   ? 13.163  29.523 -65.485 1.00 59.30  ? 134 PRO O   1 
669  A . A N   PHE 1 84  N ATOM   ? 12.128  27.850 -64.387 1.00 56.84  ? 135 PHE N   1 
670  A . A CA  PHE 1 84  C ATOM   ? 12.980  27.855 -63.200 1.00 55.83  ? 135 PHE CA  1 
671  A . A CB  PHE 1 84  C ATOM   ? 12.112  27.428 -62.042 1.00 53.41  ? 135 PHE CB  1 
672  A . A CG  PHE 1 84  C ATOM   ? 10.942  28.350 -61.760 1.00 53.96  ? 135 PHE CG  1 
673  A . A CD1 PHE 1 84  C ATOM   ? 11.157  29.674 -61.275 1.00 55.77  ? 135 PHE CD1 1 
674  A . A CE1 PHE 1 84  C ATOM   ? 10.088  30.515 -61.005 1.00 55.19  ? 135 PHE CE1 1 
675  A . A CZ  PHE 1 84  C ATOM   ? 8.796   30.053 -61.178 1.00 53.93  ? 135 PHE CZ  1 
676  A . A CE2 PHE 1 84  C ATOM   ? 8.570   28.733 -61.635 1.00 52.31  ? 135 PHE CE2 1 
677  A . A CD2 PHE 1 84  C ATOM   ? 9.631   27.909 -61.937 1.00 51.59  ? 135 PHE CD2 1 
678  A . A C   PHE 1 84  C ATOM   ? 14.238  26.962 -63.289 1.00 56.40  ? 135 PHE C   1 
679  A . A O   PHE 1 84  O ATOM   ? 15.037  26.857 -62.316 1.00 55.83  ? 135 PHE O   1 
680  A . A N   GLY 1 85  N ATOM   ? 14.396  26.292 -64.441 1.00 55.89  ? 136 GLY N   1 
681  A . A CA  GLY 1 85  C ATOM   ? 15.545  25.456 -64.674 1.00 56.32  ? 136 GLY CA  1 
682  A . A C   GLY 1 85  C ATOM   ? 15.401  24.065 -64.039 1.00 53.21  ? 136 GLY C   1 
683  A . A O   GLY 1 85  O ATOM   ? 14.429  23.712 -63.343 1.00 51.20  ? 136 GLY O   1 
684  A . A N   ASN 1 86  N ATOM   ? 16.436  23.265 -64.260 1.00 54.60  ? 137 ASN N   1 
685  A . A CA  ASN 1 86  C ATOM   ? 16.432  21.843 -64.015 1.00 53.92  ? 137 ASN CA  1 
686  A . A CB  ASN 1 86  C ATOM   ? 17.492  21.208 -64.910 1.00 56.98  ? 137 ASN CB  1 
687  A . A CG  ASN 1 86  C ATOM   ? 17.517  19.656 -64.811 1.00 59.60  ? 137 ASN CG  1 
688  A . A OD1 ASN 1 86  O ATOM   ? 16.476  18.953 -64.890 1.00 60.46  ? 137 ASN OD1 1 
689  A . A ND2 ASN 1 86  N ATOM   ? 18.723  19.125 -64.611 1.00 60.43  ? 137 ASN ND2 1 
690  A . A C   ASN 1 86  C ATOM   ? 16.599  21.537 -62.531 1.00 52.50  ? 137 ASN C   1 
691  A . A O   ASN 1 86  O ATOM   ? 15.913  20.633 -61.966 1.00 49.54  ? 137 ASN O   1 
692  A . A N   ILE 1 87  N ATOM   ? 17.416  22.351 -61.847 1.00 53.80  ? 138 ILE N   1 
693  A . A CA  ILE 1 87  C ATOM   ? 17.659  22.165 -60.406 1.00 55.14  ? 138 ILE CA  1 
694  A . A CB  ILE 1 87  C ATOM   ? 18.856  22.960 -59.890 1.00 59.76  ? 138 ILE CB  1 
695  A . A CG1 ILE 1 87  C ATOM   ? 20.157  22.385 -60.509 1.00 61.91  ? 138 ILE CG1 1 
696  A . A CD1 ILE 1 87  C ATOM   ? 21.325  23.345 -60.475 1.00 66.04  ? 138 ILE CD1 1 
697  A . A CG2 ILE 1 87  C ATOM   ? 18.884  22.907 -58.363 1.00 59.73  ? 138 ILE CG2 1 
698  A . A C   ILE 1 87  C ATOM   ? 16.429  22.422 -59.534 1.00 53.27  ? 138 ILE C   1 
699  A . A O   ILE 1 87  O ATOM   ? 16.077  21.604 -58.653 1.00 51.62  ? 138 ILE O   1 
700  A . A N   LEU 1 88  N ATOM   ? 15.729  23.509 -59.839 1.00 52.92  ? 139 LEU N   1 
701  A . A CA  LEU 1 88  C ATOM   ? 14.510  23.852 -59.135 1.00 52.43  ? 139 LEU CA  1 
702  A . A CB  LEU 1 88  C ATOM   ? 14.079  25.286 -59.417 1.00 54.46  ? 139 LEU CB  1 
703  A . A CG  LEU 1 88  C ATOM   ? 14.894  26.294 -58.592 1.00 57.33  ? 139 LEU CG  1 
704  A . A CD1 LEU 1 88  C ATOM   ? 14.437  27.679 -58.959 1.00 58.35  ? 139 LEU CD1 1 
705  A . A CD2 LEU 1 88  C ATOM   ? 14.700  26.110 -57.101 1.00 57.43  ? 139 LEU CD2 1 
706  A . A C   LEU 1 88  C ATOM   ? 13.370  22.907 -59.469 1.00 50.24  ? 139 LEU C   1 
707  A . A O   LEU 1 88  O ATOM   ? 12.520  22.688 -58.645 1.00 49.23  ? 139 LEU O   1 
708  A . A N   CYS 1 89  N ATOM   ? 13.381  22.346 -60.683 1.00 51.19  ? 140 CYS N   1 
709  A . A CA  CYS 1 89  C ATOM   ? 12.441  21.335 -61.101 1.00 48.30  ? 140 CYS CA  1 
710  A . A CB  CYS 1 89  C ATOM   ? 12.652  20.959 -62.573 1.00 52.57  ? 140 CYS CB  1 
711  A . A SG  CYS 1 89  S ATOM   ? 11.684  19.550 -63.146 1.00 53.94  ? 140 CYS SG  1 
712  A . A C   CYS 1 89  C ATOM   ? 12.536  20.126 -60.159 1.00 45.50  ? 140 CYS C   1 
713  A . A O   CYS 1 89  O ATOM   ? 11.526  19.756 -59.588 1.00 42.27  ? 140 CYS O   1 
714  A . A N   LYS 1 90  N ATOM   ? 13.754  19.588 -59.983 1.00 45.15  ? 141 LYS N   1 
715  A . A CA  LYS 1 90  C ATOM   ? 14.038  18.507 -59.038 1.00 44.42  ? 141 LYS CA  1 
716  A . A CB  LYS 1 90  C ATOM   ? 15.531  18.144 -59.034 1.00 45.36  ? 141 LYS CB  1 
717  A . A CG  LYS 1 90  C ATOM   ? 15.990  17.579 -60.379 1.00 47.20  ? 141 LYS CG  1 
718  A . A CD  LYS 1 90  C ATOM   ? 17.457  17.224 -60.441 1.00 49.16  ? 141 LYS CD  1 
719  A . A CE  LYS 1 90  C ATOM   ? 17.793  16.548 -61.750 1.00 51.16  ? 141 LYS CE  1 
720  A . A NZ  LYS 1 90  N ATOM   ? 17.356  15.092 -61.663 1.00 51.56  ? 141 LYS NZ  1 
721  A . A C   LYS 1 90  C ATOM   ? 13.608  18.807 -57.621 1.00 43.35  ? 141 LYS C   1 
722  A . A O   LYS 1 90  O ATOM   ? 12.950  18.038 -56.989 1.00 40.29  ? 141 LYS O   1 
723  A . A N   ILE 1 91  N ATOM   ? 13.899  20.024 -57.164 1.00 45.39  ? 142 ILE N   1 
724  A . A CA  ILE 1 91  C ATOM   ? 13.683  20.378 -55.784 1.00 43.80  ? 142 ILE CA  1 
725  A . A CB  ILE 1 91  C ATOM   ? 14.458  21.666 -55.445 1.00 46.63  ? 142 ILE CB  1 
726  A . A CG1 ILE 1 91  C ATOM   ? 15.936  21.270 -55.256 1.00 49.15  ? 142 ILE CG1 1 
727  A . A CD1 ILE 1 91  C ATOM   ? 16.868  22.435 -55.016 1.00 52.74  ? 142 ILE CD1 1 
728  A . A CG2 ILE 1 91  C ATOM   ? 13.881  22.330 -54.214 1.00 45.10  ? 142 ILE CG2 1 
729  A . A C   ILE 1 91  C ATOM   ? 12.211  20.515 -55.538 1.00 41.75  ? 142 ILE C   1 
730  A . A O   ILE 1 91  O ATOM   ? 11.732  19.990 -54.574 1.00 42.01  ? 142 ILE O   1 
731  A . A N   VAL 1 92  N ATOM   ? 11.482  21.199 -56.424 1.00 41.19  ? 143 VAL N   1 
732  A . A CA  VAL 1 92  C ATOM   ? 10.047  21.414 -56.222 1.00 40.42  ? 143 VAL CA  1 
733  A . A CB  VAL 1 92  C ATOM   ? 9.548   22.481 -57.162 1.00 42.78  ? 143 VAL CB  1 
734  A . A CG1 VAL 1 92  C ATOM   ? 8.027   22.604 -57.074 1.00 44.09  ? 143 VAL CG1 1 
735  A . A CG2 VAL 1 92  C ATOM   ? 10.196  23.840 -56.783 1.00 43.78  ? 143 VAL CG2 1 
736  A . A C   VAL 1 92  C ATOM   ? 9.233   20.109 -56.415 1.00 40.25  ? 143 VAL C   1 
737  A . A O   VAL 1 92  O ATOM   ? 8.352   19.801 -55.609 1.00 40.68  ? 143 VAL O   1 
738  A . A N   ILE 1 93  N ATOM   ? 9.573   19.314 -57.435 1.00 40.12  ? 144 ILE N   1 
739  A . A CA  ILE 1 93  C ATOM   ? 8.937   17.994 -57.604 1.00 40.07  ? 144 ILE CA  1 
740  A . A CB  ILE 1 93  C ATOM   ? 9.463   17.267 -58.856 1.00 43.55  ? 144 ILE CB  1 
741  A . A CG1 ILE 1 93  C ATOM   ? 8.875   17.890 -60.111 1.00 49.20  ? 144 ILE CG1 1 
742  A . A CD1 ILE 1 93  C ATOM   ? 7.472   17.422 -60.377 1.00 52.97  ? 144 ILE CD1 1 
743  A . A CG2 ILE 1 93  C ATOM   ? 9.150   15.807 -58.818 1.00 43.45  ? 144 ILE CG2 1 
744  A . A C   ILE 1 93  C ATOM   ? 9.156   17.156 -56.342 1.00 37.20  ? 144 ILE C   1 
745  A . A O   ILE 1 93  O ATOM   ? 8.227   16.600 -55.742 1.00 36.02  ? 144 ILE O   1 
746  A . A N   SER 1 94  N ATOM   ? 10.394  17.124 -55.882 1.00 37.48  ? 145 SER N   1 
747  A . A CA  SER 1 94  C ATOM   ? 10.719  16.347 -54.748 1.00 37.88  ? 145 SER CA  1 
748  A . A CB  SER 1 94  C ATOM   ? 12.257  16.269 -54.554 1.00 41.50  ? 145 SER CB  1 
749  A . A OG  SER 1 94  O ATOM   ? 12.466  15.389 -53.440 1.00 44.77  ? 145 SER OG  1 
750  A . A C   SER 1 94  C ATOM   ? 9.964   16.773 -53.501 1.00 36.51  ? 145 SER C   1 
751  A . A O   SER 1 94  O ATOM   ? 9.385   15.974 -52.757 1.00 35.65  ? 145 SER O   1 
752  A . A N   ILE 1 95  N ATOM   ? 9.981   18.058 -53.219 1.00 36.30  ? 146 ILE N   1 
753  A . A CA  ILE 1 95  C ATOM   ? 9.247   18.584 -52.088 1.00 35.88  ? 146 ILE CA  1 
754  A . A CB  ILE 1 95  C ATOM   ? 9.493   20.145 -51.936 1.00 39.03  ? 146 ILE CB  1 
755  A . A CG1 ILE 1 95  C ATOM   ? 10.828  20.397 -51.238 1.00 41.11  ? 146 ILE CG1 1 
756  A . A CD1 ILE 1 95  C ATOM   ? 11.342  21.801 -51.492 1.00 44.90  ? 146 ILE CD1 1 
757  A . A CG2 ILE 1 95  C ATOM   ? 8.462   20.813 -51.083 1.00 39.19  ? 146 ILE CG2 1 
758  A . A C   ILE 1 95  C ATOM   ? 7.788   18.291 -52.212 1.00 34.72  ? 146 ILE C   1 
759  A . A O   ILE 1 95  O ATOM   ? 7.128   17.899 -51.213 1.00 33.93  ? 146 ILE O   1 
760  A . A N   ASP 1 96  N ATOM   ? 7.251   18.434 -53.433 1.00 35.43  ? 147 ASP N   1 
761  A . A CA  ASP 1 96  C ATOM   ? 5.853   18.223 -53.612 1.00 35.11  ? 147 ASP CA  1 
762  A . A CB  ASP 1 96  C ATOM   ? 5.501   18.511 -55.020 1.00 36.11  ? 147 ASP CB  1 
763  A . A CG  ASP 1 96  C ATOM   ? 4.022   18.713 -55.191 1.00 37.51  ? 147 ASP CG  1 
764  A . A OD1 ASP 1 96  O ATOM   ? 3.408   19.470 -54.400 1.00 41.77  ? 147 ASP OD1 1 
765  A . A OD2 ASP 1 96  O ATOM   ? 3.461   18.118 -56.132 1.00 41.45  ? 147 ASP OD2 1 
766  A . A C   ASP 1 96  C ATOM   ? 5.465   16.742 -53.318 1.00 35.29  ? 147 ASP C   1 
767  A . A O   ASP 1 96  O ATOM   ? 4.468   16.472 -52.635 1.00 34.87  ? 147 ASP O   1 
768  A . A N   TYR 1 97  N ATOM   ? 6.209   15.786 -53.874 1.00 35.34  ? 148 TYR N   1 
769  A . A CA  TYR 1 97  C ATOM   ? 5.907   14.352 -53.518 1.00 34.29  ? 148 TYR CA  1 
770  A . A CB  TYR 1 97  C ATOM   ? 6.623   13.374 -54.387 1.00 34.54  ? 148 TYR CB  1 
771  A . A CG  TYR 1 97  C ATOM   ? 5.968   13.188 -55.720 1.00 34.99  ? 148 TYR CG  1 
772  A . A CD2 TYR 1 97  C ATOM   ? 6.362   13.900 -56.782 1.00 36.32  ? 148 TYR CD2 1 
773  A . A CE2 TYR 1 97  C ATOM   ? 5.844   13.693 -58.030 1.00 38.50  ? 148 TYR CE2 1 
774  A . A CZ  TYR 1 97  C ATOM   ? 4.885   12.778 -58.213 1.00 37.49  ? 148 TYR CZ  1 
775  A . A OH  TYR 1 97  O ATOM   ? 4.372   12.621 -59.480 1.00 36.09  ? 148 TYR OH  1 
776  A . A CE1 TYR 1 97  C ATOM   ? 4.491   12.008 -57.147 1.00 38.37  ? 148 TYR CE1 1 
777  A . A CD1 TYR 1 97  C ATOM   ? 5.041   12.205 -55.918 1.00 36.06  ? 148 TYR CD1 1 
778  A . A C   TYR 1 97  C ATOM   ? 6.172   14.058 -52.042 1.00 36.67  ? 148 TYR C   1 
779  A . A O   TYR 1 97  O ATOM   ? 5.319   13.418 -51.352 1.00 40.47  ? 148 TYR O   1 
780  A . A N   TYR 1 98  N ATOM   ? 7.333   14.485 -51.525 1.00 36.79  ? 149 TYR N   1 
781  A . A CA  TYR 1 98  C ATOM   ? 7.640   14.178 -50.130 1.00 35.94  ? 149 TYR CA  1 
782  A . A CB  TYR 1 98  C ATOM   ? 8.892   14.859 -49.646 1.00 38.07  ? 149 TYR CB  1 
783  A . A CG  TYR 1 98  C ATOM   ? 10.042  13.984 -49.510 1.00 40.60  ? 149 TYR CG  1 
784  A . A CD1 TYR 1 98  C ATOM   ? 10.107  13.088 -48.476 1.00 41.23  ? 149 TYR CD1 1 
785  A . A CE1 TYR 1 98  C ATOM   ? 11.196  12.242 -48.341 1.00 41.03  ? 149 TYR CE1 1 
786  A . A CZ  TYR 1 98  C ATOM   ? 12.249  12.371 -49.184 1.00 42.97  ? 149 TYR CZ  1 
787  A . A OH  TYR 1 98  O ATOM   ? 13.326  11.535 -49.015 1.00 45.33  ? 149 TYR OH  1 
788  A . A CE2 TYR 1 98  C ATOM   ? 12.222  13.280 -50.222 1.00 42.45  ? 149 TYR CE2 1 
789  A . A CD2 TYR 1 98  C ATOM   ? 11.119  14.087 -50.359 1.00 42.29  ? 149 TYR CD2 1 
790  A . A C   TYR 1 98  C ATOM   ? 6.514   14.594 -49.203 1.00 36.54  ? 149 TYR C   1 
791  A . A O   TYR 1 98  O ATOM   ? 6.155   13.860 -48.291 1.00 34.05  ? 149 TYR O   1 
792  A . A N   ASN 1 99  N ATOM   ? 5.989   15.807 -49.424 1.00 35.12  ? 150 ASN N   1 
793  A . A CA  ASN 1 99  C ATOM   ? 5.073   16.402 -48.500 1.00 34.42  ? 150 ASN CA  1 
794  A . A CB  ASN 1 99  C ATOM   ? 5.338   17.945 -48.439 1.00 36.20  ? 150 ASN CB  1 
795  A . A CG  ASN 1 99  C ATOM   ? 6.645   18.207 -47.742 1.00 40.13  ? 150 ASN CG  1 
796  A . A OD1 ASN 1 99  O ATOM   ? 6.713   18.093 -46.528 1.00 41.33  ? 150 ASN OD1 1 
797  A . A ND2 ASN 1 99  N ATOM   ? 7.707   18.423 -48.504 1.00 38.04  ? 150 ASN ND2 1 
798  A . A C   ASN 1 99  C ATOM   ? 3.642   16.076 -48.705 1.00 33.96  ? 150 ASN C   1 
799  A . A O   ASN 1 99  O ATOM   ? 2.849   16.175 -47.769 1.00 39.03  ? 150 ASN O   1 
800  A . A N   MET 1 100 N ATOM   ? 3.260   15.697 -49.926 1.00 34.45  ? 151 MET N   1 
801  A . A CA  MET 1 100 C ATOM   ? 2.002   15.022 -50.090 1.00 33.46  ? 151 MET CA  1 
802  A . A CB  MET 1 100 C ATOM   ? 1.813   14.616 -51.535 1.00 34.66  ? 151 MET CB  1 
803  A . A CG  MET 1 100 C ATOM   ? 0.679   13.671 -51.753 1.00 36.43  ? 151 MET CG  1 
804  A . A SD  MET 1 100 S ATOM   ? 0.228   13.209 -53.461 1.00 40.98  ? 151 MET SD  1 
805  A . A CE  MET 1 100 C ATOM   ? 1.715   12.419 -53.999 1.00 47.30  ? 151 MET CE  1 
806  A . A C   MET 1 100 C ATOM   ? 1.988   13.758 -49.127 1.00 35.14  ? 151 MET C   1 
807  A . A O   MET 1 100 O ATOM   ? 1.018   13.526 -48.399 1.00 33.72  ? 151 MET O   1 
808  A . A N   PHE 1 101 N ATOM   ? 3.059   12.973 -49.148 1.00 34.33  ? 152 PHE N   1 
809  A . A CA  PHE 1 101 C ATOM   ? 3.056   11.682 -48.419 1.00 35.22  ? 152 PHE CA  1 
810  A . A CB  PHE 1 101 C ATOM   ? 4.134   10.753 -48.965 1.00 35.47  ? 152 PHE CB  1 
811  A . A CG  PHE 1 101 C ATOM   ? 3.779   10.113 -50.246 1.00 37.97  ? 152 PHE CG  1 
812  A . A CD1 PHE 1 101 C ATOM   ? 2.712   9.197  -50.309 1.00 40.53  ? 152 PHE CD1 1 
813  A . A CE1 PHE 1 101 C ATOM   ? 2.397   8.553  -51.522 1.00 41.33  ? 152 PHE CE1 1 
814  A . A CZ  PHE 1 101 C ATOM   ? 3.149   8.808  -52.664 1.00 41.97  ? 152 PHE CZ  1 
815  A . A CE2 PHE 1 101 C ATOM   ? 4.215   9.690  -52.599 1.00 43.39  ? 152 PHE CE2 1 
816  A . A CD2 PHE 1 101 C ATOM   ? 4.539   10.323 -51.384 1.00 41.99  ? 152 PHE CD2 1 
817  A . A C   PHE 1 101 C ATOM   ? 3.229   11.933 -46.898 1.00 34.78  ? 152 PHE C   1 
818  A . A O   PHE 1 101 O ATOM   ? 2.583   11.320 -46.104 1.00 33.78  ? 152 PHE O   1 
819  A . A N   THR 1 102 N ATOM   ? 4.058   12.899 -46.510 1.00 33.63  ? 153 THR N   1 
820  A . A CA  THR 1 102 C ATOM   ? 4.203   13.223 -45.101 1.00 34.67  ? 153 THR CA  1 
821  A . A CB  THR 1 102 C ATOM   ? 5.312   14.245 -44.940 1.00 35.86  ? 153 THR CB  1 
822  A . A OG1 THR 1 102 O ATOM   ? 6.461   13.580 -45.402 1.00 40.00  ? 153 THR OG1 1 
823  A . A CG2 THR 1 102 C ATOM   ? 5.548   14.624 -43.467 1.00 37.05  ? 153 THR CG2 1 
824  A . A C   THR 1 102 C ATOM   ? 2.880   13.677 -44.510 1.00 37.51  ? 153 THR C   1 
825  A . A O   THR 1 102 O ATOM   ? 2.526   13.353 -43.405 1.00 37.24  ? 153 THR O   1 
826  A . A N   SER 1 103 N ATOM   ? 2.198   14.561 -45.240 1.00 40.51  ? 154 SER N   1 
827  A . A CA  SER 1 103 C ATOM   ? 0.965   15.130 -44.799 1.00 35.55  ? 154 SER CA  1 
828  A . A CB  SER 1 103 C ATOM   ? 0.399   16.051 -45.854 1.00 33.92  ? 154 SER CB  1 
829  A . A OG  SER 1 103 O ATOM   ? -0.907  16.425 -45.449 1.00 42.67  ? 154 SER OG  1 
830  A . A C   SER 1 103 C ATOM   ? -0.017  13.960 -44.562 1.00 32.47  ? 154 SER C   1 
831  A . A O   SER 1 103 O ATOM   ? -0.600  13.821 -43.491 1.00 30.09  ? 154 SER O   1 
832  A . A N   ILE 1 104 N ATOM   ? -0.224  13.176 -45.616 1.00 32.59  ? 155 ILE N   1 
833  A . A CA  ILE 1 104 C ATOM   ? -1.142  12.096 -45.607 1.00 33.45  ? 155 ILE CA  1 
834  A . A CB  ILE 1 104 C ATOM   ? -1.278  11.491 -47.000 1.00 35.17  ? 155 ILE CB  1 
835  A . A CG1 ILE 1 104 C ATOM   ? -1.996  12.529 -47.889 1.00 38.56  ? 155 ILE CG1 1 
836  A . A CD1 ILE 1 104 C ATOM   ? -1.939  12.122 -49.332 1.00 41.76  ? 155 ILE CD1 1 
837  A . A CG2 ILE 1 104 C ATOM   ? -2.109  10.219 -46.895 1.00 34.32  ? 155 ILE CG2 1 
838  A . A C   ILE 1 104 C ATOM   ? -0.783  10.996 -44.559 1.00 31.92  ? 155 ILE C   1 
839  A . A O   ILE 1 104 O ATOM   ? -1.671  10.493 -43.878 1.00 32.46  ? 155 ILE O   1 
840  A . A N   PHE 1 105 N ATOM   ? 0.492   10.611 -44.469 1.00 32.20  ? 156 PHE N   1 
841  A . A CA  PHE 1 105 C ATOM   ? 0.923   9.603  -43.482 1.00 33.82  ? 156 PHE CA  1 
842  A . A CB  PHE 1 105 C ATOM   ? 2.352   9.128  -43.736 1.00 36.16  ? 156 PHE CB  1 
843  A . A CG  PHE 1 105 C ATOM   ? 2.535   8.401  -45.057 1.00 35.82  ? 156 PHE CG  1 
844  A . A CD1 PHE 1 105 C ATOM   ? 1.441   7.970  -45.790 1.00 38.39  ? 156 PHE CD1 1 
845  A . A CE1 PHE 1 105 C ATOM   ? 1.614   7.302  -46.988 1.00 35.97  ? 156 PHE CE1 1 
846  A . A CZ  PHE 1 105 C ATOM   ? 2.887   7.127  -47.478 1.00 38.49  ? 156 PHE CZ  1 
847  A . A CE2 PHE 1 105 C ATOM   ? 3.979   7.569  -46.772 1.00 36.78  ? 156 PHE CE2 1 
848  A . A CD2 PHE 1 105 C ATOM   ? 3.785   8.210  -45.567 1.00 37.19  ? 156 PHE CD2 1 
849  A . A C   PHE 1 105 C ATOM   ? 0.738   10.128 -42.042 1.00 33.86  ? 156 PHE C   1 
850  A . A O   PHE 1 105 O ATOM   ? 0.372   9.395  -41.186 1.00 32.53  ? 156 PHE O   1 
851  A . A N   THR 1 106 N ATOM   ? 0.910   11.437 -41.791 1.00 32.54  ? 157 THR N   1 
852  A . A CA  THR 1 106 C ATOM   ? 0.780   11.946 -40.434 1.00 31.61  ? 157 THR CA  1 
853  A . A CB  THR 1 106 C ATOM   ? 1.333   13.343 -40.378 1.00 32.05  ? 157 THR CB  1 
854  A . A OG1 THR 1 106 O ATOM   ? 2.676   13.276 -40.788 1.00 32.26  ? 157 THR OG1 1 
855  A . A CG2 THR 1 106 C ATOM   ? 1.295   13.912 -38.932 1.00 32.73  ? 157 THR CG2 1 
856  A . A C   THR 1 106 C ATOM   ? -0.691  11.950 -40.014 1.00 35.62  ? 157 THR C   1 
857  A . A O   THR 1 106 O ATOM   ? -1.065  11.665 -38.855 1.00 35.36  ? 157 THR O   1 
858  A . A N   LEU 1 107 N ATOM   ? -1.562  12.285 -40.963 1.00 36.51  ? 158 LEU N   1 
859  A . A CA  LEU 1 107 C ATOM   ? -2.958  12.261 -40.662 1.00 38.29  ? 158 LEU CA  1 
860  A . A CB  LEU 1 107 C ATOM   ? -3.709  13.168 -41.588 1.00 44.18  ? 158 LEU CB  1 
861  A . A CG  LEU 1 107 C ATOM   ? -4.084  12.773 -42.965 1.00 41.11  ? 158 LEU CG  1 
862  A . A CD1 LEU 1 107 C ATOM   ? -5.301  11.911 -42.900 1.00 42.57  ? 158 LEU CD1 1 
863  A . A CD2 LEU 1 107 C ATOM   ? -4.370  14.051 -43.765 1.00 39.95  ? 158 LEU CD2 1 
864  A . A C   LEU 1 107 C ATOM   ? -3.557  10.876 -40.479 1.00 36.15  ? 158 LEU C   1 
865  A . A O   LEU 1 107 O ATOM   ? -4.459  10.721 -39.616 1.00 37.38  ? 158 LEU O   1 
866  A . A N   CYS 1 108 N ATOM   ? -3.029  9.874  -41.204 1.00 35.01  ? 159 CYS N   1 
867  A . A CA  CYS 1 108 C ATOM   ? -3.285  8.487  -40.881 1.00 34.94  ? 159 CYS CA  1 
868  A . A CB  CYS 1 108 C ATOM   ? -2.612  7.552  -41.888 1.00 36.42  ? 159 CYS CB  1 
869  A . A SG  CYS 1 108 S ATOM   ? -3.322  7.684  -43.558 1.00 45.73  ? 159 CYS SG  1 
870  A . A C   CYS 1 108 C ATOM   ? -2.819  8.150  -39.505 1.00 34.23  ? 159 CYS C   1 
871  A . A O   CYS 1 108 O ATOM   ? -3.532  7.516  -38.764 1.00 37.54  ? 159 CYS O   1 
872  A . A N   THR 1 109 N ATOM   ? -1.567  8.505  -39.201 1.00 33.85  ? 160 THR N   1 
873  A . A CA  THR 1 109 C ATOM   ? -1.025  8.352  -37.902 1.00 36.12  ? 160 THR CA  1 
874  A . A CB  THR 1 109 C ATOM   ? 0.402   8.922  -37.793 1.00 36.83  ? 160 THR CB  1 
875  A . A OG1 THR 1 109 O ATOM   ? 1.226   8.216  -38.725 1.00 35.74  ? 160 THR OG1 1 
876  A . A CG2 THR 1 109 C ATOM   ? 0.967   8.680  -36.409 1.00 36.88  ? 160 THR CG2 1 
877  A . A C   THR 1 109 C ATOM   ? -1.901  8.843  -36.777 1.00 35.74  ? 160 THR C   1 
878  A . A O   THR 1 109 O ATOM   ? -2.057  8.173  -35.777 1.00 34.66  ? 160 THR O   1 
879  A . A N   MET 1 110 N ATOM   ? -2.482  10.031 -36.924 1.00 37.78  ? 161 MET N   1 
880  A . A CA  MET 1 110 C ATOM   ? -3.377  10.575 -35.934 1.00 37.60  ? 161 MET CA  1 
881  A . A CB  MET 1 110 C ATOM   ? -3.692  12.005 -36.285 1.00 40.43  ? 161 MET CB  1 
882  A . A CG  MET 1 110 C ATOM   ? -2.525  12.981 -36.028 1.00 45.23  ? 161 MET CG  1 
883  A . A SD  MET 1 110 S ATOM   ? -2.916  14.634 -36.685 1.00 49.97  ? 161 MET SD  1 
884  A . A CE  MET 1 110 C ATOM   ? -1.555  15.602 -36.150 1.00 59.41  ? 161 MET CE  1 
885  A . A C   MET 1 110 C ATOM   ? -4.666  9.747  -35.780 1.00 36.25  ? 161 MET C   1 
886  A . A O   MET 1 110 O ATOM   ? -5.194  9.583  -34.689 1.00 36.75  ? 161 MET O   1 
887  A . A N   SER 1 111 N ATOM   ? -5.133  9.148  -36.868 1.00 34.52  ? 162 SER N   1 
888  A . A CA  SER 1 111 C ATOM   ? -6.251  8.228  -36.812 1.00 36.35  ? 162 SER CA  1 
889  A . A CB  SER 1 111 C ATOM   ? -6.686  7.863  -38.228 1.00 39.81  ? 162 SER CB  1 
890  A . A OG  SER 1 111 O ATOM   ? -7.926  7.255  -38.187 1.00 49.87  ? 162 SER OG  1 
891  A . A C   SER 1 111 C ATOM   ? -5.885  6.963  -36.044 1.00 34.45  ? 162 SER C   1 
892  A . A O   SER 1 111 O ATOM   ? -6.639  6.478  -35.184 1.00 33.60  ? 162 SER O   1 
893  A . A N   VAL 1 112 N ATOM   ? -4.733  6.381  -36.368 1.00 35.69  ? 163 VAL N   1 
894  A . A CA  VAL 1 112 C ATOM   ? -4.280  5.141  -35.684 1.00 34.74  ? 163 VAL CA  1 
895  A . A CB  VAL 1 112 C ATOM   ? -2.985  4.672  -36.296 1.00 35.84  ? 163 VAL CB  1 
896  A . A CG1 VAL 1 112 C ATOM   ? -2.363  3.544  -35.460 1.00 40.38  ? 163 VAL CG1 1 
897  A . A CG2 VAL 1 112 C ATOM   ? -3.289  4.151  -37.684 1.00 38.15  ? 163 VAL CG2 1 
898  A . A C   VAL 1 112 C ATOM   ? -4.068  5.383  -34.187 1.00 34.41  ? 163 VAL C   1 
899  A . A O   VAL 1 112 O ATOM   ? -4.447  4.611  -33.328 1.00 36.90  ? 163 VAL O   1 
900  A . A N   ASP 1 113 N ATOM   ? -3.462  6.513  -33.865 1.00 36.69  ? 164 ASP N   1 
901  A . A CA  ASP 1 113 C ATOM   ? -3.259  6.960  -32.481 1.00 35.19  ? 164 ASP CA  1 
902  A . A CB  ASP 1 113 C ATOM   ? -2.625  8.308  -32.539 1.00 36.67  ? 164 ASP CB  1 
903  A . A CG  ASP 1 113 C ATOM   ? -2.393  8.875  -31.182 1.00 39.98  ? 164 ASP CG  1 
904  A . A OD1 ASP 1 113 O ATOM   ? -1.638  8.257  -30.408 1.00 42.20  ? 164 ASP OD1 1 
905  A . A OD2 ASP 1 113 O ATOM   ? -2.999  9.904  -30.862 1.00 42.05  ? 164 ASP OD2 1 
906  A . A C   ASP 1 113 C ATOM   ? -4.562  6.997  -31.676 1.00 35.47  ? 164 ASP C   1 
907  A . A O   ASP 1 113 O ATOM   ? -4.651  6.439  -30.586 1.00 35.78  ? 164 ASP O   1 
908  A . A N   ARG 1 114 N ATOM   ? -5.605  7.551  -32.291 1.00 34.04  ? 165 ARG N   1 
909  A . A CA  ARG 1 114 C ATOM   ? -6.926  7.607  -31.667 1.00 35.04  ? 165 ARG CA  1 
910  A . A CB  ARG 1 114 C ATOM   ? -7.760  8.628  -32.379 1.00 36.02  ? 165 ARG CB  1 
911  A . A CG  ARG 1 114 C ATOM   ? -7.159  10.037 -32.178 1.00 37.05  ? 165 ARG CG  1 
912  A . A CD  ARG 1 114 C ATOM   ? -7.737  10.895 -33.310 1.00 41.60  ? 165 ARG CD  1 
913  A . A NE  ARG 1 114 N ATOM   ? -7.451  12.308 -33.131 1.00 45.81  ? 165 ARG NE  1 
914  A . A CZ  ARG 1 114 C ATOM   ? -7.751  13.273 -33.997 1.00 48.39  ? 165 ARG CZ  1 
915  A . A NH1 ARG 1 114 N ATOM   ? -8.351  13.040 -35.159 1.00 46.74  ? 165 ARG NH1 1 
916  A . A NH2 ARG 1 114 N ATOM   ? -7.442  14.506 -33.681 1.00 49.93  ? 165 ARG NH2 1 
917  A . A C   ARG 1 114 C ATOM   ? -7.635  6.269  -31.541 1.00 34.56  ? 165 ARG C   1 
918  A . A O   ARG 1 114 O ATOM   ? -8.202  5.972  -30.510 1.00 33.59  ? 165 ARG O   1 
919  A . A N   TYR 1 115 N ATOM   ? -7.504  5.433  -32.578 1.00 33.81  ? 166 TYR N   1 
920  A . A CA  TYR 1 115 C ATOM   ? -7.978  4.081  -32.501 1.00 34.13  ? 166 TYR CA  1 
921  A . A CB  TYR 1 115 C ATOM   ? -7.794  3.452  -33.889 1.00 34.95  ? 166 TYR CB  1 
922  A . A CG  TYR 1 115 C ATOM   ? -7.795  1.961  -33.828 1.00 34.67  ? 166 TYR CG  1 
923  A . A CD1 TYR 1 115 C ATOM   ? -8.956  1.312  -33.726 1.00 36.06  ? 166 TYR CD1 1 
924  A . A CE1 TYR 1 115 C ATOM   ? -9.010  -0.064 -33.625 1.00 37.27  ? 166 TYR CE1 1 
925  A . A CZ  TYR 1 115 C ATOM   ? -7.851  -0.781 -33.677 1.00 37.85  ? 166 TYR CZ  1 
926  A . A OH  TYR 1 115 O ATOM   ? -7.973  -2.183 -33.562 1.00 44.98  ? 166 TYR OH  1 
927  A . A CE2 TYR 1 115 C ATOM   ? -6.638  -0.133 -33.770 1.00 37.31  ? 166 TYR CE2 1 
928  A . A CD2 TYR 1 115 C ATOM   ? -6.594  1.235  -33.824 1.00 35.61  ? 166 TYR CD2 1 
929  A . A C   TYR 1 115 C ATOM   ? -7.288  3.308  -31.352 1.00 33.13  ? 166 TYR C   1 
930  A . A O   TYR 1 115 O ATOM   ? -7.952  2.667  -30.564 1.00 33.05  ? 166 TYR O   1 
931  A . A N   ILE 1 116 N ATOM   ? -5.946  3.419  -31.258 1.00 32.71  ? 167 ILE N   1 
932  A . A CA  ILE 1 116 C ATOM   ? -5.172  2.807  -30.194 1.00 33.12  ? 167 ILE CA  1 
933  A . A CB  ILE 1 116 C ATOM   ? -3.699  3.019  -30.419 1.00 35.65  ? 167 ILE CB  1 
934  A . A CG1 ILE 1 116 C ATOM   ? -3.180  2.036  -31.515 1.00 39.25  ? 167 ILE CG1 1 
935  A . A CD1 ILE 1 116 C ATOM   ? -1.805  2.436  -32.033 1.00 40.73  ? 167 ILE CD1 1 
936  A . A CG2 ILE 1 116 C ATOM   ? -2.853  2.746  -29.123 1.00 36.13  ? 167 ILE CG2 1 
937  A . A C   ILE 1 116 C ATOM   ? -5.627  3.244  -28.818 1.00 33.71  ? 167 ILE C   1 
938  A . A O   ILE 1 116 O ATOM   ? -5.930  2.421  -27.957 1.00 33.47  ? 167 ILE O   1 
939  A . A N   ALA 1 117 N ATOM   ? -5.815  4.569  -28.628 1.00 33.78  ? 168 ALA N   1 
940  A . A CA  ALA 1 117 C ATOM   ? -6.317  5.110  -27.369 1.00 34.34  ? 168 ALA CA  1 
941  A . A CB  ALA 1 117 C ATOM   ? -6.484  6.613  -27.510 1.00 34.44  ? 168 ALA CB  1 
942  A . A C   ALA 1 117 C ATOM   ? -7.630  4.497  -26.886 1.00 35.44  ? 168 ALA C   1 
943  A . A O   ALA 1 117 O ATOM   ? -7.840  4.196  -25.677 1.00 37.17  ? 168 ALA O   1 
944  A . A N   VAL 1 118 N ATOM   ? -8.563  4.298  -27.810 1.00 35.19  ? 169 VAL N   1 
945  A . A CA  VAL 1 118 C ATOM   ? -9.874  3.844  -27.419 1.00 36.19  ? 169 VAL CA  1 
946  A . A CB  VAL 1 118 C ATOM   ? -10.931 4.367  -28.364 1.00 36.98  ? 169 VAL CB  1 
947  A . A CG1 VAL 1 118 C ATOM   ? -12.256 3.722  -28.067 1.00 38.62  ? 169 VAL CG1 1 
948  A . A CG2 VAL 1 118 C ATOM   ? -11.062 5.887  -28.272 1.00 37.54  ? 169 VAL CG2 1 
949  A . A C   VAL 1 118 C ATOM   ? -9.921  2.303  -27.430 1.00 36.59  ? 169 VAL C   1 
950  A . A O   VAL 1 118 O ATOM   ? -10.458 1.708  -26.498 1.00 37.27  ? 169 VAL O   1 
951  A . A N   CYS 1 119 N ATOM   ? -9.350  1.690  -28.463 1.00 35.86  ? 170 CYS N   1 
952  A . A CA  CYS 1 119 C ATOM   ? -9.480  0.218  -28.655 1.00 37.89  ? 170 CYS CA  1 
953  A . A CB  CYS 1 119 C ATOM   ? -9.632  -0.183 -30.122 1.00 37.32  ? 170 CYS CB  1 
954  A . A SG  CYS 1 119 S ATOM   ? -11.178 0.501  -30.848 1.00 40.29  ? 170 CYS SG  1 
955  A . A C   CYS 1 119 C ATOM   ? -8.429  -0.632 -28.008 1.00 37.99  ? 170 CYS C   1 
956  A . A O   CYS 1 119 O ATOM   ? -8.701  -1.800 -27.717 1.00 41.45  ? 170 CYS O   1 
957  A . A N   HIS 1 120 N ATOM   ? -7.254  -0.056 -27.724 1.00 37.62  ? 171 HIS N   1 
958  A . A CA  HIS 1 120 C ATOM   ? -6.130  -0.695 -27.039 1.00 38.49  ? 171 HIS CA  1 
959  A . A CB  HIS 1 120 C ATOM   ? -5.083  -1.057 -28.060 1.00 39.74  ? 171 HIS CB  1 
960  A . A CG  HIS 1 120 C ATOM   ? -5.596  -2.081 -29.046 1.00 43.11  ? 171 HIS CG  1 
961  A . A ND1 HIS 1 120 N ATOM   ? -5.972  -1.756 -30.349 1.00 46.15  ? 171 HIS ND1 1 
962  A . A CE1 HIS 1 120 C ATOM   ? -6.392  -2.840 -30.957 1.00 43.24  ? 171 HIS CE1 1 
963  A . A NE2 HIS 1 120 N ATOM   ? -6.345  -3.833 -30.089 1.00 46.02  ? 171 HIS NE2 1 
964  A . A CD2 HIS 1 120 C ATOM   ? -5.881  -3.378 -28.885 1.00 43.53  ? 171 HIS CD2 1 
965  A . A C   HIS 1 120 C ATOM   ? -5.512  0.192  -25.970 1.00 37.54  ? 171 HIS C   1 
966  A . A O   HIS 1 120 O ATOM   ? -4.339  0.549  -26.035 1.00 36.05  ? 171 HIS O   1 
967  A . A N   PRO 1 121 N ATOM   ? -6.288  0.555  -24.942 1.00 38.38  ? 172 PRO N   1 
968  A . A CA  PRO 1 121 C ATOM   ? -5.839  1.555  -23.979 1.00 38.77  ? 172 PRO CA  1 
969  A . A CB  PRO 1 121 C ATOM   ? -7.044  1.681  -23.043 1.00 40.30  ? 172 PRO CB  1 
970  A . A CG  PRO 1 121 C ATOM   ? -7.883  0.419  -23.198 1.00 40.65  ? 172 PRO CG  1 
971  A . A CD  PRO 1 121 C ATOM   ? -7.664  0.078  -24.676 1.00 39.34  ? 172 PRO CD  1 
972  A . A C   PRO 1 121 C ATOM   ? -4.629  1.192  -23.191 1.00 40.27  ? 172 PRO C   1 
973  A . A O   PRO 1 121 O ATOM   ? -3.834  2.092  -22.757 1.00 39.46  ? 172 PRO O   1 
974  A . A N   VAL 1 122 N ATOM   ? -4.466  -0.102 -22.937 1.00 40.63  ? 173 VAL N   1 
975  A . A CA  VAL 1 122 C ATOM   ? -3.279  -0.576 -22.272 1.00 43.20  ? 173 VAL CA  1 
976  A . A CB  VAL 1 122 C ATOM   ? -3.386  -2.031 -21.804 1.00 44.96  ? 173 VAL CB  1 
977  A . A CG1 VAL 1 122 C ATOM   ? -2.062  -2.463 -21.186 1.00 46.88  ? 173 VAL CG1 1 
978  A . A CG2 VAL 1 122 C ATOM   ? -4.494  -2.152 -20.797 1.00 45.97  ? 173 VAL CG2 1 
979  A . A C   VAL 1 122 C ATOM   ? -2.034  -0.381 -23.111 1.00 43.67  ? 173 VAL C   1 
980  A . A O   VAL 1 122 O ATOM   ? -1.094  0.214  -22.643 1.00 44.69  ? 173 VAL O   1 
981  A . A N   LYS 1 123 N ATOM   ? -2.077  -0.767 -24.387 1.00 44.45  ? 174 LYS N   1 
982  A . A CA  LYS 1 123 C ATOM   ? -0.972  -0.512 -25.321 1.00 45.76  ? 174 LYS CA  1 
983  A . A CB  LYS 1 123 C ATOM   ? -1.171  -1.304 -26.613 1.00 48.98  ? 174 LYS CB  1 
984  A . A CG  LYS 1 123 C ATOM   ? -0.962  -2.831 -26.316 1.00 57.50  ? 174 LYS CG  1 
985  A . A CD  LYS 1 123 C ATOM   ? -1.395  -3.699 -27.486 1.00 64.34  ? 174 LYS CD  1 
986  A . A CE  LYS 1 123 C ATOM   ? -1.183  -5.196 -27.224 1.00 66.87  ? 174 LYS CE  1 
987  A . A NZ  LYS 1 123 N ATOM   ? -1.948  -5.916 -28.280 1.00 75.73  ? 174 LYS NZ  1 
988  A . A C   LYS 1 123 C ATOM   ? -0.755  0.959  -25.630 1.00 43.22  ? 174 LYS C   1 
989  A . A O   LYS 1 123 O ATOM   ? 0.350   1.382  -25.969 1.00 42.54  ? 174 LYS O   1 
990  A . A N   ALA 1 124 N ATOM   ? -1.822  1.743  -25.531 1.00 39.98  ? 175 ALA N   1 
991  A . A CA  ALA 1 124 C ATOM   ? -1.725  3.153  -25.712 1.00 38.55  ? 175 ALA CA  1 
992  A . A CB  ALA 1 124 C ATOM   ? -3.111  3.822  -25.542 1.00 38.35  ? 175 ALA CB  1 
993  A . A C   ALA 1 124 C ATOM   ? -0.712  3.755  -24.751 1.00 38.60  ? 175 ALA C   1 
994  A . A O   ALA 1 124 O ATOM   ? -0.098  4.746  -25.072 1.00 39.03  ? 175 ALA O   1 
995  A . A N   LEU 1 125 N ATOM   ? -0.601  3.188  -23.558 1.00 39.93  ? 176 LEU N   1 
996  A . A CA  LEU 1 125 C ATOM   ? 0.364   3.664  -22.570 1.00 42.70  ? 176 LEU CA  1 
997  A . A CB  LEU 1 125 C ATOM   ? 0.249   2.857  -21.265 1.00 43.06  ? 176 LEU CB  1 
998  A . A CG  LEU 1 125 C ATOM   ? -1.103  2.943  -20.561 1.00 43.37  ? 176 LEU CG  1 
999  A . A CD1 LEU 1 125 C ATOM   ? -1.171  1.862  -19.476 1.00 45.25  ? 176 LEU CD1 1 
1000 A . A CD2 LEU 1 125 C ATOM   ? -1.394  4.351  -19.980 1.00 43.69  ? 176 LEU CD2 1 
1001 A . A C   LEU 1 125 C ATOM   ? 1.818   3.620  -23.066 1.00 44.86  ? 176 LEU C   1 
1002 A . A O   LEU 1 125 O ATOM   ? 2.640   4.462  -22.643 1.00 42.20  ? 176 LEU O   1 
1003 A . A N   ASP 1 126 N ATOM   ? 2.121   2.632  -23.941 1.00 46.17  ? 177 ASP N   1 
1004 A . A CA  ASP 1 126 C ATOM   ? 3.445   2.483  -24.578 1.00 47.17  ? 177 ASP CA  1 
1005 A . A CB  ASP 1 126 C ATOM   ? 3.819   1.022  -24.877 1.00 49.85  ? 177 ASP CB  1 
1006 A . A CG  ASP 1 126 C ATOM   ? 3.818   0.115  -23.592 1.00 57.56  ? 177 ASP CG  1 
1007 A . A OD1 ASP 1 126 O ATOM   ? 4.451   0.500  -22.577 1.00 63.81  ? 177 ASP OD1 1 
1008 A . A OD2 ASP 1 126 O ATOM   ? 3.160   -0.981 -23.607 1.00 64.60  ? 177 ASP OD2 1 
1009 A . A C   ASP 1 126 C ATOM   ? 3.496   3.251  -25.853 1.00 44.93  ? 177 ASP C   1 
1010 A . A O   ASP 1 126 O ATOM   ? 4.490   3.854  -26.136 1.00 48.80  ? 177 ASP O   1 
1011 A . A N   PHE 1 127 N ATOM   ? 2.422   3.246  -26.637 1.00 43.33  ? 178 PHE N   1 
1012 A . A CA  PHE 1 127 C ATOM   ? 2.436   3.892  -27.943 1.00 41.30  ? 178 PHE CA  1 
1013 A . A CB  PHE 1 127 C ATOM   ? 1.277   3.382  -28.845 1.00 44.52  ? 178 PHE CB  1 
1014 A . A CG  PHE 1 127 C ATOM   ? 1.235   4.023  -30.236 1.00 51.60  ? 178 PHE CG  1 
1015 A . A CD1 PHE 1 127 C ATOM   ? 2.154   3.687  -31.219 1.00 56.96  ? 178 PHE CD1 1 
1016 A . A CE1 PHE 1 127 C ATOM   ? 2.135   4.305  -32.474 1.00 55.12  ? 178 PHE CE1 1 
1017 A . A CZ  PHE 1 127 C ATOM   ? 1.209   5.273  -32.768 1.00 53.35  ? 178 PHE CZ  1 
1018 A . A CE2 PHE 1 127 C ATOM   ? 0.289   5.642  -31.806 1.00 54.74  ? 178 PHE CE2 1 
1019 A . A CD2 PHE 1 127 C ATOM   ? 0.293   5.024  -30.551 1.00 57.35  ? 178 PHE CD2 1 
1020 A . A C   PHE 1 127 C ATOM   ? 2.458   5.457  -27.892 1.00 41.80  ? 178 PHE C   1 
1021 A . A O   PHE 1 127 O ATOM   ? 3.072   6.096  -28.759 1.00 39.10  ? 178 PHE O   1 
1022 A . A N   ARG 1 128 N ATOM   ? 1.736   6.067  -26.943 1.00 39.47  ? 179 ARG N   1 
1023 A . A CA  ARG 1 128 C ATOM   ? 1.425   7.490  -27.045 1.00 39.03  ? 179 ARG CA  1 
1024 A . A CB  ARG 1 128 C ATOM   ? -0.009  7.771  -26.643 1.00 39.02  ? 179 ARG CB  1 
1025 A . A CG  ARG 1 128 C ATOM   ? -0.989  6.920  -27.430 1.00 41.07  ? 179 ARG CG  1 
1026 A . A CD  ARG 1 128 C ATOM   ? -2.429  7.287  -27.100 1.00 40.64  ? 179 ARG CD  1 
1027 A . A NE  ARG 1 128 N ATOM   ? -2.869  8.462  -27.818 1.00 37.66  ? 179 ARG NE  1 
1028 A . A CZ  ARG 1 128 C ATOM   ? -3.911  9.184  -27.462 1.00 38.54  ? 179 ARG CZ  1 
1029 A . A NH1 ARG 1 128 N ATOM   ? -4.569  8.994  -26.329 1.00 39.06  ? 179 ARG NH1 1 
1030 A . A NH2 ARG 1 128 N ATOM   ? -4.290  10.136 -28.270 1.00 40.42  ? 179 ARG NH2 1 
1031 A . A C   ARG 1 128 C ATOM   ? 2.375   8.366  -26.288 1.00 39.89  ? 179 ARG C   1 
1032 A . A O   ARG 1 128 O ATOM   ? 1.958   9.275  -25.608 1.00 43.19  ? 179 ARG O   1 
1033 A . A N   THR 1 129 N ATOM   ? 3.667   8.095  -26.444 1.00 40.02  ? 180 THR N   1 
1034 A . A CA  THR 1 129 C ATOM   ? 4.728   8.843  -25.805 1.00 41.07  ? 180 THR CA  1 
1035 A . A CB  THR 1 129 C ATOM   ? 5.879   7.957  -25.374 1.00 42.29  ? 180 THR CB  1 
1036 A . A OG1 THR 1 129 O ATOM   ? 6.422   7.287  -26.526 1.00 41.62  ? 180 THR OG1 1 
1037 A . A CG2 THR 1 129 C ATOM   ? 5.427   6.951  -24.324 1.00 43.45  ? 180 THR CG2 1 
1038 A . A C   THR 1 129 C ATOM   ? 5.318   9.772  -26.850 1.00 39.61  ? 180 THR C   1 
1039 A . A O   THR 1 129 O ATOM   ? 5.329   9.419  -28.032 1.00 37.86  ? 180 THR O   1 
1040 A . A N   PRO 1 130 N ATOM   ? 5.881   10.935 -26.428 1.00 39.72  ? 181 PRO N   1 
1041 A . A CA  PRO 1 130 C ATOM   ? 6.625   11.800 -27.336 1.00 39.42  ? 181 PRO CA  1 
1042 A . A CB  PRO 1 130 C ATOM   ? 7.172   12.926 -26.415 1.00 40.23  ? 181 PRO CB  1 
1043 A . A CG  PRO 1 130 C ATOM   ? 6.682   12.680 -25.046 1.00 41.74  ? 181 PRO CG  1 
1044 A . A CD  PRO 1 130 C ATOM   ? 5.812   11.449 -25.048 1.00 41.57  ? 181 PRO CD  1 
1045 A . A C   PRO 1 130 C ATOM   ? 7.770   11.073 -28.112 1.00 38.79  ? 181 PRO C   1 
1046 A . A O   PRO 1 130 O ATOM   ? 8.029   11.325 -29.267 1.00 36.43  ? 181 PRO O   1 
1047 A . A N   ARG 1 131 N ATOM   ? 8.422   10.138 -27.446 1.00 41.41  ? 182 ARG N   1 
1048 A . A CA  ARG 1 131 C ATOM   ? 9.493   9.405  -28.045 1.00 43.31  ? 182 ARG CA  1 
1049 A . A CB  ARG 1 131 C ATOM   ? 10.121  8.531  -27.002 1.00 47.65  ? 182 ARG CB  1 
1050 A . A CG  ARG 1 131 C ATOM   ? 11.412  7.906  -27.477 1.00 52.87  ? 182 ARG CG  1 
1051 A . A CD  ARG 1 131 C ATOM   ? 12.025  7.127  -26.348 1.00 58.64  ? 182 ARG CD  1 
1052 A . A NE  ARG 1 131 N ATOM   ? 13.391  6.760  -26.681 1.00 69.53  ? 182 ARG NE  1 
1053 A . A CZ  ARG 1 131 C ATOM   ? 13.731  5.649  -27.346 1.00 71.61  ? 182 ARG CZ  1 
1054 A . A NH1 ARG 1 131 N ATOM   ? 12.795  4.775  -27.760 1.00 66.24  ? 182 ARG NH1 1 
1055 A . A NH2 ARG 1 131 N ATOM   ? 15.020  5.411  -27.590 1.00 72.38  ? 182 ARG NH2 1 
1056 A . A C   ARG 1 131 C ATOM   ? 8.998   8.609  -29.241 1.00 41.60  ? 182 ARG C   1 
1057 A . A O   ARG 1 131 O ATOM   ? 9.603   8.621  -30.284 1.00 39.62  ? 182 ARG O   1 
1058 A . A N   ASN 1 132 N ATOM   ? 7.885   7.894  -29.078 1.00 42.27  ? 183 ASN N   1 
1059 A . A CA  ASN 1 132 C ATOM   ? 7.306   7.125  -30.159 1.00 39.66  ? 183 ASN CA  1 
1060 A . A CB  ASN 1 132 C ATOM   ? 6.273   6.165  -29.647 1.00 41.47  ? 183 ASN CB  1 
1061 A . A CG  ASN 1 132 C ATOM   ? 6.908   4.912  -29.141 1.00 44.77  ? 183 ASN CG  1 
1062 A . A OD1 ASN 1 132 O ATOM   ? 8.005   4.518  -29.573 1.00 44.99  ? 183 ASN OD1 1 
1063 A . A ND2 ASN 1 132 N ATOM   ? 6.267   4.299  -28.183 1.00 47.04  ? 183 ASN ND2 1 
1064 A . A C   ASN 1 132 C ATOM   ? 6.776   7.909  -31.304 1.00 37.40  ? 183 ASN C   1 
1065 A . A O   ASN 1 132 O ATOM   ? 6.891   7.494  -32.426 1.00 35.17  ? 183 ASN O   1 
1066 A . A N   ALA 1 133 N ATOM   ? 6.241   9.089  -31.013 1.00 38.30  ? 184 ALA N   1 
1067 A . A CA  ALA 1 133 C ATOM   ? 5.710   9.942  -32.035 1.00 37.28  ? 184 ALA CA  1 
1068 A . A CB  ALA 1 133 C ATOM   ? 4.929   11.068 -31.399 1.00 36.41  ? 184 ALA CB  1 
1069 A . A C   ALA 1 133 C ATOM   ? 6.846   10.453 -32.939 1.00 37.84  ? 184 ALA C   1 
1070 A . A O   ALA 1 133 O ATOM   ? 6.672   10.560 -34.149 1.00 40.91  ? 184 ALA O   1 
1071 A . A N   LYS 1 134 N ATOM   ? 7.993   10.788 -32.336 1.00 38.27  ? 185 LYS N   1 
1072 A . A CA  LYS 1 134 C ATOM   ? 9.214   11.098 -33.100 1.00 39.63  ? 185 LYS CA  1 
1073 A . A CB  LYS 1 134 C ATOM   ? 10.318  11.634 -32.202 1.00 43.51  ? 185 LYS CB  1 
1074 A . A CG  LYS 1 134 C ATOM   ? 9.976   13.061 -31.728 1.00 49.08  ? 185 LYS CG  1 
1075 A . A CD  LYS 1 134 C ATOM   ? 10.885  13.604 -30.634 1.00 56.10  ? 185 LYS CD  1 
1076 A . A CE  LYS 1 134 C ATOM   ? 10.744  15.126 -30.556 1.00 71.25  ? 185 LYS CE  1 
1077 A . A NZ  LYS 1 134 N ATOM   ? 11.548  15.808 -29.478 1.00 81.83  ? 185 LYS NZ  1 
1078 A . A C   LYS 1 134 C ATOM   ? 9.703   9.904  -33.962 1.00 38.21  ? 185 LYS C   1 
1079 A . A O   LYS 1 134 O ATOM   ? 9.949   10.056 -35.125 1.00 37.73  ? 185 LYS O   1 
1080 A . A N   ILE 1 135 N ATOM   ? 9.757   8.699  -33.397 1.00 36.28  ? 186 ILE N   1 
1081 A . A CA  ILE 1 135 C ATOM   ? 10.189  7.600  -34.161 1.00 36.68  ? 186 ILE CA  1 
1082 A . A CB  ILE 1 135 C ATOM   ? 10.255  6.370  -33.237 1.00 38.59  ? 186 ILE CB  1 
1083 A . A CG1 ILE 1 135 C ATOM   ? 11.457  6.530  -32.324 1.00 40.20  ? 186 ILE CG1 1 
1084 A . A CD1 ILE 1 135 C ATOM   ? 11.466  5.529  -31.182 1.00 42.37  ? 186 ILE CD1 1 
1085 A . A CG2 ILE 1 135 C ATOM   ? 10.262  5.077  -34.052 1.00 37.72  ? 186 ILE CG2 1 
1086 A . A C   ILE 1 135 C ATOM   ? 9.205   7.394  -35.337 1.00 36.87  ? 186 ILE C   1 
1087 A . A O   ILE 1 135 O ATOM   ? 9.612   7.087  -36.470 1.00 36.32  ? 186 ILE O   1 
1088 A . A N   VAL 1 136 N ATOM   ? 7.897   7.555  -35.076 1.00 36.62  ? 187 VAL N   1 
1089 A . A CA  VAL 1 136 C ATOM   ? 6.901   7.327  -36.104 1.00 36.39  ? 187 VAL CA  1 
1090 A . A CB  VAL 1 136 C ATOM   ? 5.462   7.294  -35.529 1.00 37.20  ? 187 VAL CB  1 
1091 A . A CG1 VAL 1 136 C ATOM   ? 4.428   7.465  -36.628 1.00 35.88  ? 187 VAL CG1 1 
1092 A . A CG2 VAL 1 136 C ATOM   ? 5.270   5.954  -34.796 1.00 39.40  ? 187 VAL CG2 1 
1093 A . A C   VAL 1 136 C ATOM   ? 7.027   8.297  -37.278 1.00 36.87  ? 187 VAL C   1 
1094 A . A O   VAL 1 136 O ATOM   ? 6.901   7.887  -38.452 1.00 35.93  ? 187 VAL O   1 
1095 A . A N   ASN 1 137 N ATOM   ? 7.253   9.574  -36.958 1.00 34.77  ? 188 ASN N   1 
1096 A . A CA  ASN 1 137 C ATOM   ? 7.527   10.606 -37.952 1.00 36.71  ? 188 ASN CA  1 
1097 A . A CB  ASN 1 137 C ATOM   ? 7.727   11.971 -37.262 1.00 35.25  ? 188 ASN CB  1 
1098 A . A CG  ASN 1 137 C ATOM   ? 6.394   12.593 -36.800 1.00 36.49  ? 188 ASN CG  1 
1099 A . A OD1 ASN 1 137 O ATOM   ? 5.306   12.196 -37.251 1.00 38.28  ? 188 ASN OD1 1 
1100 A . A ND2 ASN 1 137 N ATOM   ? 6.478   13.586 -35.903 1.00 37.92  ? 188 ASN ND2 1 
1101 A . A C   ASN 1 137 C ATOM   ? 8.778   10.281 -38.791 1.00 37.61  ? 188 ASN C   1 
1102 A . A O   ASN 1 137 O ATOM   ? 8.763   10.473 -39.970 1.00 37.01  ? 188 ASN O   1 
1103 A . A N   VAL 1 138 N ATOM   ? 9.806   9.680  -38.169 1.00 37.17  ? 189 VAL N   1 
1104 A . A CA  VAL 1 138 C ATOM   ? 10.984  9.310  -38.915 1.00 37.88  ? 189 VAL CA  1 
1105 A . A CB  VAL 1 138 C ATOM   ? 12.146  8.955  -37.994 1.00 41.22  ? 189 VAL CB  1 
1106 A . A CG1 VAL 1 138 C ATOM   ? 13.311  8.283  -38.766 1.00 42.15  ? 189 VAL CG1 1 
1107 A . A CG2 VAL 1 138 C ATOM   ? 12.653  10.209 -37.286 1.00 40.47  ? 189 VAL CG2 1 
1108 A . A C   VAL 1 138 C ATOM   ? 10.646  8.134  -39.864 1.00 37.66  ? 189 VAL C   1 
1109 A . A O   VAL 1 138 O ATOM   ? 11.007  8.147  -41.025 1.00 35.74  ? 189 VAL O   1 
1110 A . A N   CYS 1 139 N ATOM   ? 9.960   7.119  -39.324 1.00 38.40  ? 190 CYS N   1 
1111 A . A CA  CYS 1 139 C ATOM   ? 9.509   5.964  -40.110 1.00 39.73  ? 190 CYS CA  1 
1112 A . A CB  CYS 1 139 C ATOM   ? 8.740   4.962  -39.271 1.00 37.63  ? 190 CYS CB  1 
1113 A . A SG  CYS 1 139 S ATOM   ? 9.764   4.091  -38.040 1.00 40.55  ? 190 CYS SG  1 
1114 A . A C   CYS 1 139 C ATOM   ? 8.658   6.417  -41.338 1.00 40.20  ? 190 CYS C   1 
1115 A . A O   CYS 1 139 O ATOM   ? 8.875   5.934  -42.459 1.00 41.02  ? 190 CYS O   1 
1116 A . A N   ASN 1 140 N ATOM   ? 7.685   7.298  -41.104 1.00 35.86  ? 191 ASN N   1 
1117 A . A CA  ASN 1 140 C ATOM   ? 6.887   7.839  -42.181 1.00 36.40  ? 191 ASN CA  1 
1118 A . A CB  ASN 1 140 C ATOM   ? 5.782   8.740  -41.620 1.00 36.99  ? 191 ASN CB  1 
1119 A . A CG  ASN 1 140 C ATOM   ? 4.674   7.907  -40.965 1.00 38.46  ? 191 ASN CG  1 
1120 A . A OD1 ASN 1 140 O ATOM   ? 4.563   6.688  -41.236 1.00 37.52  ? 191 ASN OD1 1 
1121 A . A ND2 ASN 1 140 N ATOM   ? 3.907   8.525  -40.076 1.00 34.61  ? 191 ASN ND2 1 
1122 A . A C   ASN 1 140 C ATOM   ? 7.740   8.591  -43.193 1.00 36.25  ? 191 ASN C   1 
1123 A . A O   ASN 1 140 O ATOM   ? 7.494   8.545  -44.398 1.00 35.14  ? 191 ASN O   1 
1124 A . A N   TRP 1 141 N ATOM   ? 8.770   9.275  -42.716 1.00 36.17  ? 192 TRP N   1 
1125 A . A CA  TRP 1 141 C ATOM   ? 9.588   10.004 -43.626 1.00 38.28  ? 192 TRP CA  1 
1126 A . A CB  TRP 1 141 C ATOM   ? 10.489  10.939 -42.862 1.00 38.26  ? 192 TRP CB  1 
1127 A . A CG  TRP 1 141 C ATOM   ? 11.354  11.712 -43.778 1.00 43.04  ? 192 TRP CG  1 
1128 A . A CD1 TRP 1 141 C ATOM   ? 11.015  12.906 -44.425 1.00 44.12  ? 192 TRP CD1 1 
1129 A . A NE1 TRP 1 141 N ATOM   ? 12.059  13.309 -45.192 1.00 45.48  ? 192 TRP NE1 1 
1130 A . A CE2 TRP 1 141 C ATOM   ? 13.122  12.451 -45.035 1.00 47.78  ? 192 TRP CE2 1 
1131 A . A CD2 TRP 1 141 C ATOM   ? 12.719  11.428 -44.143 1.00 44.69  ? 192 TRP CD2 1 
1132 A . A CE3 TRP 1 141 C ATOM   ? 13.617  10.387 -43.841 1.00 49.12  ? 192 TRP CE3 1 
1133 A . A CZ3 TRP 1 141 C ATOM   ? 14.871  10.409 -44.422 1.00 53.08  ? 192 TRP CZ3 1 
1134 A . A CH2 TRP 1 141 C ATOM   ? 15.256  11.460 -45.293 1.00 52.27  ? 192 TRP CH2 1 
1135 A . A CZ2 TRP 1 141 C ATOM   ? 14.384  12.478 -45.620 1.00 49.74  ? 192 TRP CZ2 1 
1136 A . A C   TRP 1 141 C ATOM   ? 10.391  8.985  -44.505 1.00 38.39  ? 192 TRP C   1 
1137 A . A O   TRP 1 141 O ATOM   ? 10.582  9.146  -45.727 1.00 38.02  ? 192 TRP O   1 
1138 A . A N   ILE 1 142 N ATOM   ? 10.882  7.939  -43.867 1.00 39.68  ? 193 ILE N   1 
1139 A . A CA  ILE 1 142 C ATOM   ? 11.555  6.844  -44.578 1.00 39.44  ? 193 ILE CA  1 
1140 A . A CB  ILE 1 142 C ATOM   ? 12.074  5.788  -43.615 1.00 39.77  ? 193 ILE CB  1 
1141 A . A CG1 ILE 1 142 C ATOM   ? 13.236  6.381  -42.814 1.00 41.44  ? 193 ILE CG1 1 
1142 A . A CD1 ILE 1 142 C ATOM   ? 13.650  5.551  -41.607 1.00 44.97  ? 193 ILE CD1 1 
1143 A . A CG2 ILE 1 142 C ATOM   ? 12.557  4.492  -44.378 1.00 42.58  ? 193 ILE CG2 1 
1144 A . A C   ILE 1 142 C ATOM   ? 10.669  6.333  -45.705 1.00 38.87  ? 193 ILE C   1 
1145 A . A O   ILE 1 142 O ATOM   ? 11.107  6.201  -46.867 1.00 40.66  ? 193 ILE O   1 
1146 A . A N   LEU 1 143 N ATOM   ? 9.394   6.123  -45.393 1.00 39.79  ? 194 LEU N   1 
1147 A . A CA  LEU 1 143 C ATOM   ? 8.468   5.508  -46.312 1.00 40.77  ? 194 LEU CA  1 
1148 A . A CB  LEU 1 143 C ATOM   ? 7.174   5.220  -45.587 1.00 41.97  ? 194 LEU CB  1 
1149 A . A CG  LEU 1 143 C ATOM   ? 6.117   4.449  -46.366 1.00 45.16  ? 194 LEU CG  1 
1150 A . A CD1 LEU 1 143 C ATOM   ? 6.593   3.070  -46.860 1.00 46.54  ? 194 LEU CD1 1 
1151 A . A CD2 LEU 1 143 C ATOM   ? 4.846   4.371  -45.504 1.00 50.56  ? 194 LEU CD2 1 
1152 A . A C   LEU 1 143 C ATOM   ? 8.268   6.494  -47.459 1.00 41.32  ? 194 LEU C   1 
1153 A . A O   LEU 1 143 O ATOM   ? 8.330   6.124  -48.619 1.00 42.76  ? 194 LEU O   1 
1154 A . A N   SER 1 144 N ATOM   ? 8.040   7.765  -47.120 1.00 37.96  ? 195 SER N   1 
1155 A . A CA  SER 1 144 C ATOM   ? 7.914   8.822  -48.095 1.00 38.21  ? 195 SER CA  1 
1156 A . A CB  SER 1 144 C ATOM   ? 7.771   10.145 -47.339 1.00 38.49  ? 195 SER CB  1 
1157 A . A OG  SER 1 144 O ATOM   ? 6.540   10.099 -46.650 1.00 42.15  ? 195 SER OG  1 
1158 A . A C   SER 1 144 C ATOM   ? 9.121   8.916  -49.023 1.00 38.43  ? 195 SER C   1 
1159 A . A O   SER 1 144 O ATOM   ? 9.000   9.330  -50.176 1.00 39.00  ? 195 SER O   1 
1160 A . A N   SER 1 145 N ATOM   ? 10.307  8.608  -48.496 1.00 39.63  ? 196 SER N   1 
1161 A . A CA  SER 1 145 C ATOM   ? 11.537  8.660  -49.304 1.00 42.31  ? 196 SER CA  1 
1162 A . A CB  SER 1 145 C ATOM   ? 12.766  8.459  -48.433 1.00 43.17  ? 196 SER CB  1 
1163 A . A OG  SER 1 145 O ATOM   ? 12.877  9.488  -47.461 1.00 45.36  ? 196 SER OG  1 
1164 A . A C   SER 1 145 C ATOM   ? 11.539  7.631  -50.456 1.00 43.06  ? 196 SER C   1 
1165 A . A O   SER 1 145 O ATOM   ? 12.194  7.856  -51.472 1.00 43.90  ? 196 SER O   1 
1166 A . A N   ALA 1 146 N ATOM   ? 10.804  6.517  -50.300 1.00 43.39  ? 197 ALA N   1 
1167 A . A CA  ALA 1 146 C ATOM   ? 10.730  5.525  -51.369 1.00 46.52  ? 197 ALA CA  1 
1168 A . A CB  ALA 1 146 C ATOM   ? 9.876   4.369  -50.977 1.00 44.49  ? 197 ALA CB  1 
1169 A . A C   ALA 1 146 C ATOM   ? 10.228  6.129  -52.689 1.00 50.30  ? 197 ALA C   1 
1170 A . A O   ALA 1 146 O ATOM   ? 10.599  5.634  -53.749 1.00 48.97  ? 197 ALA O   1 
1171 A . A N   ILE 1 147 N ATOM   ? 9.432   7.212  -52.618 1.00 46.12  ? 198 ILE N   1 
1172 A . A CA  ILE 1 147 C ATOM   ? 9.064   7.995  -53.798 1.00 46.41  ? 198 ILE CA  1 
1173 A . A CB  ILE 1 147 C ATOM   ? 7.497   8.090  -53.982 1.00 48.44  ? 198 ILE CB  1 
1174 A . A CG1 ILE 1 147 C ATOM   ? 6.957   6.736  -54.532 1.00 51.94  ? 198 ILE CG1 1 
1175 A . A CD1 ILE 1 147 C ATOM   ? 5.476   6.423  -54.308 1.00 51.56  ? 198 ILE CD1 1 
1176 A . A CG2 ILE 1 147 C ATOM   ? 7.127   9.196  -54.976 1.00 48.25  ? 198 ILE CG2 1 
1177 A . A C   ILE 1 147 C ATOM   ? 9.743   9.352  -53.852 1.00 47.28  ? 198 ILE C   1 
1178 A . A O   ILE 1 147 O ATOM   ? 10.137  9.825  -54.942 1.00 45.19  ? 198 ILE O   1 
1179 A . A N   GLY 1 148 N ATOM   ? 9.918   9.995  -52.695 1.00 44.10  ? 199 GLY N   1 
1180 A . A CA  GLY 1 148 C ATOM   ? 10.490  11.344 -52.681 1.00 45.97  ? 199 GLY CA  1 
1181 A . A C   GLY 1 148 C ATOM   ? 11.886  11.493 -53.233 1.00 47.09  ? 199 GLY C   1 
1182 A . A O   GLY 1 148 O ATOM   ? 12.220  12.497 -53.856 1.00 48.04  ? 199 GLY O   1 
1183 A . A N   LEU 1 149 N ATOM   ? 12.721  10.486 -52.983 1.00 48.44  ? 200 LEU N   1 
1184 A . A CA  LEU 1 149 C ATOM   ? 14.100  10.476 -53.462 1.00 51.82  ? 200 LEU CA  1 
1185 A . A CB  LEU 1 149 C ATOM   ? 14.970  9.524  -52.630 1.00 59.32  ? 200 LEU CB  1 
1186 A . A CG  LEU 1 149 C ATOM   ? 15.491  10.138 -51.357 1.00 62.23  ? 200 LEU CG  1 
1187 A . A CD1 LEU 1 149 C ATOM   ? 16.190  9.029  -50.592 1.00 64.48  ? 200 LEU CD1 1 
1188 A . A CD2 LEU 1 149 C ATOM   ? 16.391  11.297 -51.684 1.00 66.20  ? 200 LEU CD2 1 
1189 A . A C   LEU 1 149 C ATOM   ? 14.244  10.062 -54.925 1.00 49.61  ? 200 LEU C   1 
1190 A . A O   LEU 1 149 O ATOM   ? 14.945  10.750 -55.668 1.00 45.58  ? 200 LEU O   1 
1191 A . A N   PRO 1 150 N ATOM   ? 13.654  8.929  -55.385 1.00 43.75  ? 201 PRO N   1 
1192 A . A CA  PRO 1 150 C ATOM   ? 13.682  8.610  -56.812 1.00 46.42  ? 201 PRO CA  1 
1193 A . A CB  PRO 1 150 C ATOM   ? 12.767  7.405  -56.914 1.00 45.78  ? 201 PRO CB  1 
1194 A . A CG  PRO 1 150 C ATOM   ? 12.935  6.674  -55.570 1.00 44.66  ? 201 PRO CG  1 
1195 A . A CD  PRO 1 150 C ATOM   ? 13.004  7.881  -54.589 1.00 44.09  ? 201 PRO CD  1 
1196 A . A C   PRO 1 150 C ATOM   ? 13.236  9.800  -57.736 1.00 48.46  ? 201 PRO C   1 
1197 A . A O   PRO 1 150 O ATOM   ? 13.906  10.068 -58.775 1.00 51.26  ? 201 PRO O   1 
1198 A . A N   VAL 1 151 N ATOM   ? 12.184  10.541 -57.347 1.00 47.50  ? 202 VAL N   1 
1199 A . A CA  VAL 1 151 C ATOM   ? 11.717  11.649 -58.202 1.00 46.79  ? 202 VAL CA  1 
1200 A . A CB  VAL 1 151 C ATOM   ? 10.341  12.236 -57.840 1.00 45.32  ? 202 VAL CB  1 
1201 A . A CG1 VAL 1 151 C ATOM   ? 9.250   11.174 -57.965 1.00 44.13  ? 202 VAL CG1 1 
1202 A . A CG2 VAL 1 151 C ATOM   ? 10.362  12.971 -56.516 1.00 46.98  ? 202 VAL CG2 1 
1203 A . A C   VAL 1 151 C ATOM   ? 12.727  12.747 -58.326 1.00 46.80  ? 202 VAL C   1 
1204 A . A O   VAL 1 151 O ATOM   ? 12.827  13.398 -59.366 1.00 47.70  ? 202 VAL O   1 
1205 A . A N   MET 1 152 N ATOM   ? 13.516  12.927 -57.278 1.00 48.71  ? 203 MET N   1 
1206 A . A CA  MET 1 152 C ATOM   ? 14.620  13.856 -57.302 1.00 55.18  ? 203 MET CA  1 
1207 A . A CB  MET 1 152 C ATOM   ? 15.250  13.809 -55.901 1.00 62.07  ? 203 MET CB  1 
1208 A . A CG  MET 1 152 C ATOM   ? 16.562  14.546 -55.734 1.00 76.47  ? 203 MET CG  1 
1209 A . A SD  MET 1 152 S ATOM   ? 16.331  15.960 -54.666 1.00 93.72  ? 203 MET SD  1 
1210 A . A CE  MET 1 152 C ATOM   ? 15.593  17.092 -55.819 1.00 87.03  ? 203 MET CE  1 
1211 A . A C   MET 1 152 C ATOM   ? 15.609  13.497 -58.450 1.00 52.85  ? 203 MET C   1 
1212 A . A O   MET 1 152 O ATOM   ? 16.154  14.367 -59.188 1.00 51.51  ? 203 MET O   1 
1213 A . A N   PHE 1 153 N ATOM   ? 15.837  12.194 -58.627 1.00 50.70  ? 204 PHE N   1 
1214 A . A CA  PHE 1 153 C ATOM   ? 16.687  11.683 -59.715 1.00 52.30  ? 204 PHE CA  1 
1215 A . A CB  PHE 1 153 C ATOM   ? 17.191  10.242 -59.395 1.00 58.03  ? 204 PHE CB  1 
1216 A . A CG  PHE 1 153 C ATOM   ? 18.352  10.233 -58.463 1.00 61.60  ? 204 PHE CG  1 
1217 A . A CD1 PHE 1 153 C ATOM   ? 19.631  10.468 -58.932 1.00 66.78  ? 204 PHE CD1 1 
1218 A . A CE1 PHE 1 153 C ATOM   ? 20.719  10.473 -58.064 1.00 71.05  ? 204 PHE CE1 1 
1219 A . A CZ  PHE 1 153 C ATOM   ? 20.526  10.273 -56.707 1.00 66.92  ? 204 PHE CZ  1 
1220 A . A CE2 PHE 1 153 C ATOM   ? 19.251  10.056 -56.226 1.00 65.03  ? 204 PHE CE2 1 
1221 A . A CD2 PHE 1 153 C ATOM   ? 18.166  10.040 -57.102 1.00 63.41  ? 204 PHE CD2 1 
1222 A . A C   PHE 1 153 C ATOM   ? 15.948  11.720 -61.043 1.00 49.44  ? 204 PHE C   1 
1223 A . A O   PHE 1 153 O ATOM   ? 16.508  12.147 -62.049 1.00 50.15  ? 204 PHE O   1 
1224 A . A N   MET 1 154 N ATOM   ? 14.659  11.352 -61.032 1.00 46.01  ? 205 MET N   1 
1225 A . A CA  MET 1 154 C ATOM   ? 13.886  11.257 -62.270 1.00 47.47  ? 205 MET CA  1 
1226 A . A CB  MET 1 154 C ATOM   ? 12.669  10.401 -62.050 1.00 48.12  ? 205 MET CB  1 
1227 A . A CG  MET 1 154 C ATOM   ? 12.992  8.945  -61.588 1.00 50.73  ? 205 MET CG  1 
1228 A . A SD  MET 1 154 S ATOM   ? 11.446  8.271  -60.839 1.00 54.11  ? 205 MET SD  1 
1229 A . A CE  MET 1 154 C ATOM   ? 10.883  7.814  -62.452 1.00 55.83  ? 205 MET CE  1 
1230 A . A C   MET 1 154 C ATOM   ? 13.458  12.625 -62.851 1.00 46.56  ? 205 MET C   1 
1231 A . A O   MET 1 154 O ATOM   ? 13.334  12.796 -64.066 1.00 45.93  ? 205 MET O   1 
1232 A . A N   ALA 1 155 N ATOM   ? 13.239  13.595 -61.975 1.00 45.04  ? 206 ALA N   1 
1233 A . A CA  ALA 1 155 C ATOM   ? 12.731  14.914 -62.428 1.00 46.11  ? 206 ALA CA  1 
1234 A . A CB  ALA 1 155 C ATOM   ? 12.357  15.801 -61.259 1.00 45.37  ? 206 ALA CB  1 
1235 A . A C   ALA 1 155 C ATOM   ? 13.738  15.582 -63.287 1.00 47.52  ? 206 ALA C   1 
1236 A . A O   ALA 1 155 O ATOM   ? 14.923  15.570 -62.987 1.00 50.57  ? 206 ALA O   1 
1237 A . A N   THR 1 156 N ATOM   ? 13.276  16.158 -64.390 1.00 48.81  ? 207 THR N   1 
1238 A . A CA  THR 1 156 C ATOM   ? 14.146  16.940 -65.246 1.00 51.91  ? 207 THR CA  1 
1239 A . A CB  THR 1 156 C ATOM   ? 15.053  16.026 -66.129 1.00 55.86  ? 207 THR CB  1 
1240 A . A OG1 THR 1 156 O ATOM   ? 16.124  16.803 -66.668 1.00 60.46  ? 207 THR OG1 1 
1241 A . A CG2 THR 1 156 C ATOM   ? 14.269  15.394 -67.269 1.00 55.08  ? 207 THR CG2 1 
1242 A . A C   THR 1 156 C ATOM   ? 13.311  17.825 -66.107 1.00 51.79  ? 207 THR C   1 
1243 A . A O   THR 1 156 O ATOM   ? 12.144  17.599 -66.277 1.00 50.44  ? 207 THR O   1 
1244 A . A N   THR 1 157 N ATOM   ? 13.924  18.867 -66.654 1.00 55.92  ? 208 THR N   1 
1245 A . A CA  THR 1 157 C ATOM   ? 13.260  19.677 -67.644 1.00 59.26  ? 208 THR CA  1 
1246 A . A CB  THR 1 157 C ATOM   ? 13.760  21.154 -67.630 1.00 58.03  ? 208 THR CB  1 
1247 A . A OG1 THR 1 157 O ATOM   ? 15.187  21.187 -67.606 1.00 56.96  ? 208 THR OG1 1 
1248 A . A CG2 THR 1 157 C ATOM   ? 13.232  21.863 -66.400 1.00 56.25  ? 208 THR CG2 1 
1249 A . A C   THR 1 157 C ATOM   ? 13.582  19.110 -68.995 1.00 63.65  ? 208 THR C   1 
1250 A . A O   THR 1 157 O ATOM   ? 14.728  18.747 -69.237 1.00 65.65  ? 208 THR O   1 
1251 A . A N   LYS 1 158 N ATOM   ? 12.592  19.098 -69.891 1.00 66.52  ? 209 LYS N   1 
1252 A . A CA  LYS 1 158 C ATOM   ? 12.871  18.867 -71.295 1.00 76.57  ? 209 LYS CA  1 
1253 A . A CB  LYS 1 158 C ATOM   ? 12.814  17.352 -71.604 1.00 79.85  ? 209 LYS CB  1 
1254 A . A CG  LYS 1 158 C ATOM   ? 11.415  16.789 -71.709 1.00 80.21  ? 209 LYS CG  1 
1255 A . A CD  LYS 1 158 C ATOM   ? 11.408  15.281 -71.534 1.00 87.66  ? 209 LYS CD  1 
1256 A . A CE  LYS 1 158 C ATOM   ? 12.065  14.564 -72.702 1.00 96.72  ? 209 LYS CE  1 
1257 A . A NZ  LYS 1 158 N ATOM   ? 11.147  14.398 -73.869 1.00 99.53  ? 209 LYS NZ  1 
1258 A . A C   LYS 1 158 C ATOM   ? 11.939  19.680 -72.221 1.00 80.90  ? 209 LYS C   1 
1259 A . A O   LYS 1 158 O ATOM   ? 10.779  20.003 -71.851 1.00 76.48  ? 209 LYS O   1 
1260 A . A N   TYR 1 159 N ATOM   ? 12.453  19.980 -73.425 1.00 86.28  ? 210 TYR N   1 
1261 A . A CA  TYR 1 159 C ATOM   ? 11.683  20.600 -74.510 1.00 87.51  ? 210 TYR CA  1 
1262 A . A CB  TYR 1 159 C ATOM   ? 12.603  20.999 -75.644 1.00 91.02  ? 210 TYR CB  1 
1263 A . A CG  TYR 1 159 C ATOM   ? 13.570  22.090 -75.275 1.00 99.95  ? 210 TYR CG  1 
1264 A . A CD1 TYR 1 159 C ATOM   ? 13.107  23.384 -74.970 1.00 109.12 ? 210 TYR CD1 1 
1265 A . A CE1 TYR 1 159 C ATOM   ? 13.995  24.407 -74.633 1.00 107.81 ? 210 TYR CE1 1 
1266 A . A CZ  TYR 1 159 C ATOM   ? 15.368  24.140 -74.606 1.00 110.41 ? 210 TYR CZ  1 
1267 A . A OH  TYR 1 159 O ATOM   ? 16.242  25.155 -74.278 1.00 112.04 ? 210 TYR OH  1 
1268 A . A CE2 TYR 1 159 C ATOM   ? 15.855  22.864 -74.916 1.00 103.12 ? 210 TYR CE2 1 
1269 A . A CD2 TYR 1 159 C ATOM   ? 14.958  21.855 -75.254 1.00 102.75 ? 210 TYR CD2 1 
1270 A . A C   TYR 1 159 C ATOM   ? 10.504  19.739 -75.036 1.00 86.89  ? 210 TYR C   1 
1271 A . A O   TYR 1 159 O ATOM   ? 10.593  18.512 -75.170 1.00 84.51  ? 210 TYR O   1 
1272 A . A N   ARG 1 160 N ATOM   ? 9.407   20.439 -75.335 1.00 88.01  ? 211 ARG N   1 
1273 A . A CA  ARG 1 160 C ATOM   ? 8.105   19.883 -75.634 1.00 92.80  ? 211 ARG CA  1 
1274 A . A CB  ARG 1 160 C ATOM   ? 7.424   19.497 -74.321 1.00 96.50  ? 211 ARG CB  1 
1275 A . A CG  ARG 1 160 C ATOM   ? 6.011   18.957 -74.440 1.00 98.31  ? 211 ARG CG  1 
1276 A . A CD  ARG 1 160 C ATOM   ? 6.018   17.457 -74.621 1.00 101.47 ? 211 ARG CD  1 
1277 A . A NE  ARG 1 160 N ATOM   ? 5.157   17.079 -75.742 1.00 112.69 ? 211 ARG NE  1 
1278 A . A CZ  ARG 1 160 C ATOM   ? 5.310   15.991 -76.505 1.00 112.31 ? 211 ARG CZ  1 
1279 A . A NH1 ARG 1 160 N ATOM   ? 6.304   15.132 -76.293 1.00 110.12 ? 211 ARG NH1 1 
1280 A . A NH2 ARG 1 160 N ATOM   ? 4.456   15.756 -77.499 1.00 110.15 ? 211 ARG NH2 1 
1281 A . A C   ARG 1 160 C ATOM   ? 7.326   20.993 -76.380 1.00 104.01 ? 211 ARG C   1 
1282 A . A O   ARG 1 160 O ATOM   ? 6.558   21.742 -75.769 1.00 115.31 ? 211 ARG O   1 
1283 A . A N   GLN 1 161 N ATOM   ? 7.582   21.110 -77.694 1.00 107.77 ? 212 GLN N   1 
1284 A . A CA  GLN 1 161 C ATOM   ? 6.933   22.064 -78.614 1.00 104.31 ? 212 GLN CA  1 
1285 A . A CB  GLN 1 161 C ATOM   ? 5.399   21.970 -78.519 1.00 103.20 ? 212 GLN CB  1 
1286 A . A CG  GLN 1 161 C ATOM   ? 4.884   20.563 -78.241 1.00 105.73 ? 212 GLN CG  1 
1287 A . A CD  GLN 1 161 C ATOM   ? 3.607   20.220 -78.983 1.00 111.13 ? 212 GLN CD  1 
1288 A . A OE1 GLN 1 161 O ATOM   ? 3.481   20.498 -80.178 1.00 110.26 ? 212 GLN OE1 1 
1289 A . A NE2 GLN 1 161 N ATOM   ? 2.661   19.574 -78.283 1.00 102.70 ? 212 GLN NE2 1 
1290 A . A C   GLN 1 161 C ATOM   ? 7.412   23.507 -78.406 1.00 105.36 ? 212 GLN C   1 
1291 A . A O   GLN 1 161 O ATOM   ? 6.603   24.430 -78.257 1.00 102.42 ? 212 GLN O   1 
1292 A . A N   GLY 1 162 N ATOM   ? 8.738   23.699 -78.395 1.00 106.52 ? 213 GLY N   1 
1293 A . A CA  GLY 1 162 C ATOM   ? 9.339   24.991 -78.071 1.00 108.62 ? 213 GLY CA  1 
1294 A . A C   GLY 1 162 C ATOM   ? 9.354   25.291 -76.569 1.00 106.98 ? 213 GLY C   1 
1295 A . A O   GLY 1 162 O ATOM   ? 10.367  25.768 -76.052 1.00 109.66 ? 213 GLY O   1 
1296 A . A N   SER 1 163 N ATOM   ? 8.241   24.968 -75.884 1.00 102.84 ? 214 SER N   1 
1297 A . A CA  SER 1 163 C ATOM   ? 8.007   25.197 -74.440 1.00 88.81  ? 214 SER CA  1 
1298 A . A CB  SER 1 163 C ATOM   ? 6.493   25.195 -74.183 1.00 83.89  ? 214 SER CB  1 
1299 A . A OG  SER 1 163 O ATOM   ? 6.120   24.123 -73.342 1.00 87.43  ? 214 SER OG  1 
1300 A . A C   SER 1 163 C ATOM   ? 8.702   24.149 -73.527 1.00 86.72  ? 214 SER C   1 
1301 A . A O   SER 1 163 O ATOM   ? 9.237   23.160 -74.004 1.00 86.88  ? 214 SER O   1 
1302 A . A N   ILE 1 164 N ATOM   ? 8.641   24.361 -72.207 1.00 78.81  ? 215 ILE N   1 
1303 A . A CA  ILE 1 164 C ATOM   ? 9.385   23.555 -71.224 1.00 70.56  ? 215 ILE CA  1 
1304 A . A CB  ILE 1 164 C ATOM   ? 10.496  24.368 -70.532 1.00 69.48  ? 215 ILE CB  1 
1305 A . A CG1 ILE 1 164 C ATOM   ? 11.404  24.978 -71.586 1.00 69.47  ? 215 ILE CG1 1 
1306 A . A CD1 ILE 1 164 C ATOM   ? 12.501  25.828 -70.990 1.00 70.52  ? 215 ILE CD1 1 
1307 A . A CG2 ILE 1 164 C ATOM   ? 11.285  23.513 -69.544 1.00 67.26  ? 215 ILE CG2 1 
1308 A . A C   ILE 1 164 C ATOM   ? 8.477   22.869 -70.191 1.00 68.44  ? 215 ILE C   1 
1309 A . A O   ILE 1 164 O ATOM   ? 7.716   23.549 -69.449 1.00 59.99  ? 215 ILE O   1 
1310 A . A N   ASP 1 165 N ATOM   ? 8.537   21.519 -70.202 1.00 63.30  ? 216 ASP N   1 
1311 A . A CA  ASP 1 165 C ATOM   ? 7.867   20.631 -69.271 1.00 63.68  ? 216 ASP CA  1 
1312 A . A CB  ASP 1 165 C ATOM   ? 7.445   19.315 -69.992 1.00 68.28  ? 216 ASP CB  1 
1313 A . A CG  ASP 1 165 C ATOM   ? 6.405   18.464 -69.220 1.00 72.87  ? 216 ASP CG  1 
1314 A . A OD1 ASP 1 165 O ATOM   ? 5.945   18.832 -68.101 1.00 79.70  ? 216 ASP OD1 1 
1315 A . A OD2 ASP 1 165 O ATOM   ? 6.055   17.364 -69.738 1.00 88.79  ? 216 ASP OD2 1 
1316 A . A C   ASP 1 165 C ATOM   ? 8.900   20.357 -68.152 1.00 63.25  ? 216 ASP C   1 
1317 A . A O   ASP 1 165 O ATOM   ? 10.107  20.206 -68.426 1.00 66.08  ? 216 ASP O   1 
1318 A . A N   CYS 1 166 N ATOM   ? 8.414   20.347 -66.898 1.00 60.15  ? 217 CYS N   1 
1319 A . A CA  CYS 1 166 C ATOM   ? 9.166   19.901 -65.745 1.00 56.30  ? 217 CYS CA  1 
1320 A . A CB  CYS 1 166 C ATOM   ? 9.025   20.828 -64.503 1.00 53.61  ? 217 CYS CB  1 
1321 A . A SG  CYS 1 166 S ATOM   ? 9.581   20.094 -62.909 1.00 53.64  ? 217 CYS SG  1 
1322 A . A C   CYS 1 166 C ATOM   ? 8.516   18.556 -65.531 1.00 51.71  ? 217 CYS C   1 
1323 A . A O   CYS 1 166 O ATOM   ? 7.361   18.473 -65.102 1.00 48.33  ? 217 CYS O   1 
1324 A . A N   THR 1 167 N ATOM   ? 9.262   17.496 -65.839 1.00 53.90  ? 218 THR N   1 
1325 A . A CA  THR 1 167 C ATOM   ? 8.647   16.151 -65.983 1.00 55.24  ? 218 THR CA  1 
1326 A . A CB  THR 1 167 C ATOM   ? 8.340   15.889 -67.502 1.00 57.92  ? 218 THR CB  1 
1327 A . A OG1 THR 1 167 O ATOM   ? 7.319   14.915 -67.610 1.00 61.66  ? 218 THR OG1 1 
1328 A . A CG2 THR 1 167 C ATOM   ? 9.562   15.486 -68.286 1.00 59.65  ? 218 THR CG2 1 
1329 A . A C   THR 1 167 C ATOM   ? 9.503   15.076 -65.338 1.00 52.39  ? 218 THR C   1 
1330 A . A O   THR 1 167 O ATOM   ? 10.497  15.378 -64.724 1.00 52.04  ? 218 THR O   1 
1331 A . A N   LEU 1 168 N ATOM   ? 9.038   13.826 -65.401 1.00 52.82  ? 219 LEU N   1 
1332 A . A CA  LEU 1 168 C ATOM   ? 9.719   12.650 -64.816 1.00 50.28  ? 219 LEU CA  1 
1333 A . A CB  LEU 1 168 C ATOM   ? 8.775   11.857 -63.972 1.00 48.94  ? 219 LEU CB  1 
1334 A . A CG  LEU 1 168 C ATOM   ? 8.242   12.544 -62.748 1.00 50.84  ? 219 LEU CG  1 
1335 A . A CD1 LEU 1 168 C ATOM   ? 7.274   11.636 -61.971 1.00 51.59  ? 219 LEU CD1 1 
1336 A . A CD2 LEU 1 168 C ATOM   ? 9.373   12.985 -61.844 1.00 51.67  ? 219 LEU CD2 1 
1337 A . A C   LEU 1 168 C ATOM   ? 10.201  11.807 -65.998 1.00 49.50  ? 219 LEU C   1 
1338 A . A O   LEU 1 168 O ATOM   ? 9.476   11.628 -66.959 1.00 49.80  ? 219 LEU O   1 
1339 A . A N   THR 1 169 N ATOM   ? 11.483  11.455 -66.002 1.00 49.83  ? 220 THR N   1 
1340 A . A CA  THR 1 169 C ATOM   ? 11.993  10.483 -66.968 1.00 53.98  ? 220 THR CA  1 
1341 A . A CB  THR 1 169 C ATOM   ? 13.295  10.929 -67.587 1.00 60.10  ? 220 THR CB  1 
1342 A . A OG1 THR 1 169 O ATOM   ? 14.148  11.340 -66.528 1.00 69.26  ? 220 THR OG1 1 
1343 A . A CG2 THR 1 169 C ATOM   ? 13.050  12.132 -68.481 1.00 63.55  ? 220 THR CG2 1 
1344 A . A C   THR 1 169 C ATOM   ? 12.109  9.114  -66.271 1.00 49.56  ? 220 THR C   1 
1345 A . A O   THR 1 169 O ATOM   ? 12.336  9.009  -65.069 1.00 50.83  ? 220 THR O   1 
1346 A . A N   PHE 1 170 N ATOM   ? 11.850  8.050  -67.012 1.00 48.62  ? 221 PHE N   1 
1347 A . A CA  PHE 1 170 C ATOM   ? 11.707  6.730  -66.412 1.00 46.58  ? 221 PHE CA  1 
1348 A . A CB  PHE 1 170 C ATOM   ? 10.304  6.252  -66.632 1.00 45.78  ? 221 PHE CB  1 
1349 A . A CG  PHE 1 170 C ATOM   ? 9.320   6.982  -65.836 1.00 45.55  ? 221 PHE CG  1 
1350 A . A CD1 PHE 1 170 C ATOM   ? 9.077   6.629  -64.550 1.00 43.76  ? 221 PHE CD1 1 
1351 A . A CE1 PHE 1 170 C ATOM   ? 8.146   7.347  -63.803 1.00 44.98  ? 221 PHE CE1 1 
1352 A . A CZ  PHE 1 170 C ATOM   ? 7.511   8.469  -64.325 1.00 43.50  ? 221 PHE CZ  1 
1353 A . A CE2 PHE 1 170 C ATOM   ? 7.754   8.810  -65.628 1.00 44.34  ? 221 PHE CE2 1 
1354 A . A CD2 PHE 1 170 C ATOM   ? 8.667   8.115  -66.361 1.00 46.39  ? 221 PHE CD2 1 
1355 A . A C   PHE 1 170 C ATOM   ? 12.603  5.864  -67.128 1.00 47.93  ? 221 PHE C   1 
1356 A . A O   PHE 1 170 O ATOM   ? 12.873  6.097  -68.282 1.00 48.28  ? 221 PHE O   1 
1357 A . A N   SER 1 171 N ATOM   ? 12.990  4.754  -66.493 1.00 50.26  ? 222 SER N   1 
1358 A . A CA  SER 1 171 C ATOM   ? 13.700  3.681  -67.211 1.00 53.47  ? 222 SER CA  1 
1359 A . A CB  SER 1 171 C ATOM   ? 14.192  2.591  -66.260 1.00 56.86  ? 222 SER CB  1 
1360 A . A OG  SER 1 171 O ATOM   ? 14.507  3.096  -64.986 1.00 58.00  ? 222 SER OG  1 
1361 A . A C   SER 1 171 C ATOM   ? 12.805  2.981  -68.260 1.00 53.45  ? 222 SER C   1 
1362 A . A O   SER 1 171 O ATOM   ? 11.575  3.123  -68.291 1.00 50.12  ? 222 SER O   1 
1363 A . A N   HIS 1 172 N ATOM   ? 13.456  2.183  -69.076 1.00 56.02  ? 223 HIS N   1 
1364 A . A CA  HIS 1 172 C ATOM   ? 12.797  1.344  -70.041 1.00 61.46  ? 223 HIS CA  1 
1365 A . A CB  HIS 1 172 C ATOM   ? 13.807  0.970  -71.115 1.00 66.63  ? 223 HIS CB  1 
1366 A . A CG  HIS 1 172 C ATOM   ? 14.355  2.172  -71.836 1.00 74.77  ? 223 HIS CG  1 
1367 A . A ND1 HIS 1 172 N ATOM   ? 13.679  3.374  -71.885 1.00 74.83  ? 223 HIS ND1 1 
1368 A . A CE1 HIS 1 172 C ATOM   ? 14.376  4.238  -72.598 1.00 80.99  ? 223 HIS CE1 1 
1369 A . A NE2 HIS 1 172 N ATOM   ? 15.473  3.639  -73.025 1.00 82.41  ? 223 HIS NE2 1 
1370 A . A CD2 HIS 1 172 C ATOM   ? 15.489  2.349  -72.558 1.00 80.79  ? 223 HIS CD2 1 
1371 A . A C   HIS 1 172 C ATOM   ? 12.120  0.127  -69.395 1.00 59.04  ? 223 HIS C   1 
1372 A . A O   HIS 1 172 O ATOM   ? 12.564  -0.368 -68.365 1.00 58.37  ? 223 HIS O   1 
1373 A . A N   PRO 1 173 N ATOM   ? 10.916  -0.273 -69.859 1.00 57.53  ? 224 PRO N   1 
1374 A . A CA  PRO 1 173 C ATOM   ? 10.129  0.548  -70.784 1.00 55.35  ? 224 PRO CA  1 
1375 A . A CB  PRO 1 173 C ATOM   ? 9.221   -0.451 -71.462 1.00 58.19  ? 224 PRO CB  1 
1376 A . A CG  PRO 1 173 C ATOM   ? 9.131   -1.622 -70.497 1.00 58.85  ? 224 PRO CG  1 
1377 A . A CD  PRO 1 173 C ATOM   ? 10.221  -1.505 -69.457 1.00 58.37  ? 224 PRO CD  1 
1378 A . A C   PRO 1 173 C ATOM   ? 9.350   1.583  -70.014 1.00 50.10  ? 224 PRO C   1 
1379 A . A O   PRO 1 173 O ATOM   ? 8.822   1.304  -68.913 1.00 46.74  ? 224 PRO O   1 
1380 A . A N   THR 1 174 N ATOM   ? 9.323   2.817  -70.546 1.00 48.32  ? 225 THR N   1 
1381 A . A CA  THR 1 174 C ATOM   ? 8.731   3.950  -69.833 1.00 46.29  ? 225 THR CA  1 
1382 A . A CB  THR 1 174 C ATOM   ? 8.870   5.306  -70.614 1.00 46.73  ? 225 THR CB  1 
1383 A . A OG1 THR 1 174 O ATOM   ? 8.420   5.051  -71.945 1.00 49.15  ? 225 THR OG1 1 
1384 A . A CG2 THR 1 174 C ATOM   ? 10.327  5.677  -70.716 1.00 47.73  ? 225 THR CG2 1 
1385 A . A C   THR 1 174 C ATOM   ? 7.294   3.710  -69.511 1.00 44.29  ? 225 THR C   1 
1386 A . A O   THR 1 174 O ATOM   ? 6.836   4.080  -68.444 1.00 42.04  ? 225 THR O   1 
1387 A . A N   TRP 1 175 N ATOM   ? 6.590   3.062  -70.440 1.00 46.05  ? 226 TRP N   1 
1388 A . A CA  TRP 1 175 C ATOM   ? 5.178   2.767  -70.241 1.00 45.86  ? 226 TRP CA  1 
1389 A . A CB  TRP 1 175 C ATOM   ? 4.493   2.313  -71.526 1.00 47.03  ? 226 TRP CB  1 
1390 A . A CG  TRP 1 175 C ATOM   ? 5.221   1.318  -72.263 1.00 49.04  ? 226 TRP CG  1 
1391 A . A CD1 TRP 1 175 C ATOM   ? 6.007   1.549  -73.318 1.00 50.73  ? 226 TRP CD1 1 
1392 A . A NE1 TRP 1 175 N ATOM   ? 6.556   0.371  -73.767 1.00 52.10  ? 226 TRP NE1 1 
1393 A . A CE2 TRP 1 175 C ATOM   ? 6.126   -0.643 -72.960 1.00 51.21  ? 226 TRP CE2 1 
1394 A . A CD2 TRP 1 175 C ATOM   ? 5.270   -0.096 -72.019 1.00 48.81  ? 226 TRP CD2 1 
1395 A . A CE3 TRP 1 175 C ATOM   ? 4.698   -0.936 -71.069 1.00 47.93  ? 226 TRP CE3 1 
1396 A . A CZ3 TRP 1 175 C ATOM   ? 4.993   -2.346 -71.132 1.00 48.91  ? 226 TRP CZ3 1 
1397 A . A CH2 TRP 1 175 C ATOM   ? 5.833   -2.843 -72.068 1.00 51.15  ? 226 TRP CH2 1 
1398 A . A CZ2 TRP 1 175 C ATOM   ? 6.406   -2.026 -73.026 1.00 52.64  ? 226 TRP CZ2 1 
1399 A . A C   TRP 1 175 C ATOM   ? 4.909   1.769  -69.085 1.00 45.90  ? 226 TRP C   1 
1400 A . A O   TRP 1 175 O ATOM   ? 3.794   1.741  -68.515 1.00 47.58  ? 226 TRP O   1 
1401 A . A N   TYR 1 176 N ATOM   ? 5.916   1.013  -68.647 1.00 44.45  ? 227 TYR N   1 
1402 A . A CA  TYR 1 176 C ATOM   ? 5.652   0.228  -67.457 1.00 42.36  ? 227 TYR CA  1 
1403 A . A CB  TYR 1 176 C ATOM   ? 6.496   -1.044 -67.499 1.00 43.63  ? 227 TYR CB  1 
1404 A . A CG  TYR 1 176 C ATOM   ? 6.315   -1.921 -66.316 1.00 42.84  ? 227 TYR CG  1 
1405 A . A CD1 TYR 1 176 C ATOM   ? 6.908   -1.611 -65.096 1.00 41.81  ? 227 TYR CD1 1 
1406 A . A CE1 TYR 1 176 C ATOM   ? 6.694   -2.422 -63.986 1.00 41.50  ? 227 TYR CE1 1 
1407 A . A CZ  TYR 1 176 C ATOM   ? 5.906   -3.554 -64.147 1.00 41.82  ? 227 TYR CZ  1 
1408 A . A OH  TYR 1 176 O ATOM   ? 5.736   -4.387 -63.096 1.00 42.23  ? 227 TYR OH  1 
1409 A . A CE2 TYR 1 176 C ATOM   ? 5.265   -3.820 -65.314 1.00 42.44  ? 227 TYR CE2 1 
1410 A . A CD2 TYR 1 176 C ATOM   ? 5.500   -3.059 -66.397 1.00 43.13  ? 227 TYR CD2 1 
1411 A . A C   TYR 1 176 C ATOM   ? 5.886   1.082  -66.260 1.00 40.11  ? 227 TYR C   1 
1412 A . A O   TYR 1 176 O ATOM   ? 4.988   1.270  -65.368 1.00 38.00  ? 227 TYR O   1 
1413 A . A N   TRP 1 177 N ATOM   ? 7.103   1.603  -66.138 1.00 40.40  ? 228 TRP N   1 
1414 A . A CA  TRP 1 177 C ATOM   ? 7.476   2.236  -64.862 1.00 39.44  ? 228 TRP CA  1 
1415 A . A CB  TRP 1 177 C ATOM   ? 9.022   2.508  -64.801 1.00 40.48  ? 228 TRP CB  1 
1416 A . A CG  TRP 1 177 C ATOM   ? 9.785   1.265  -64.949 1.00 42.29  ? 228 TRP CG  1 
1417 A . A CD1 TRP 1 177 C ATOM   ? 10.459  0.870  -65.998 1.00 44.26  ? 228 TRP CD1 1 
1418 A . A NE1 TRP 1 177 N ATOM   ? 10.962  -0.379 -65.767 1.00 45.97  ? 228 TRP NE1 1 
1419 A . A CE2 TRP 1 177 C ATOM   ? 10.612  -0.761 -64.510 1.00 44.26  ? 228 TRP CE2 1 
1420 A . A CD2 TRP 1 177 C ATOM   ? 9.851   0.213  -63.993 1.00 42.08  ? 228 TRP CD2 1 
1421 A . A CE3 TRP 1 177 C ATOM   ? 9.369   0.067  -62.696 1.00 42.01  ? 228 TRP CE3 1 
1422 A . A CZ3 TRP 1 177 C ATOM   ? 9.661   -1.062 -62.021 1.00 41.92  ? 228 TRP CZ3 1 
1423 A . A CH2 TRP 1 177 C ATOM   ? 10.368  -2.041 -62.598 1.00 43.71  ? 228 TRP CH2 1 
1424 A . A CZ2 TRP 1 177 C ATOM   ? 10.878  -1.910 -63.843 1.00 45.52  ? 228 TRP CZ2 1 
1425 A . A C   TRP 1 177 C ATOM   ? 6.683   3.527  -64.591 1.00 38.40  ? 228 TRP C   1 
1426 A . A O   TRP 1 177 O ATOM   ? 6.385   3.859  -63.434 1.00 36.69  ? 228 TRP O   1 
1427 A . A N   GLU 1 178 N ATOM   ? 6.324   4.250  -65.651 1.00 40.24  ? 229 GLU N   1 
1428 A . A CA  GLU 1 178 C ATOM   ? 5.505   5.452  -65.452 1.00 42.03  ? 229 GLU CA  1 
1429 A . A CB  GLU 1 178 C ATOM   ? 5.395   6.239  -66.747 1.00 45.73  ? 229 GLU CB  1 
1430 A . A CG  GLU 1 178 C ATOM   ? 4.499   7.390  -66.534 1.00 52.68  ? 229 GLU CG  1 
1431 A . A CD  GLU 1 178 C ATOM   ? 4.474   8.408  -67.682 1.00 61.42  ? 229 GLU CD  1 
1432 A . A OE1 GLU 1 178 O ATOM   ? 4.756   8.047  -68.856 1.00 62.83  ? 229 GLU OE1 1 
1433 A . A OE2 GLU 1 178 O ATOM   ? 4.122   9.565  -67.344 1.00 67.01  ? 229 GLU OE2 1 
1434 A . A C   GLU 1 178 C ATOM   ? 4.108   5.099  -64.897 1.00 39.88  ? 229 GLU C   1 
1435 A . A O   GLU 1 178 O ATOM   ? 3.601   5.728  -63.971 1.00 37.73  ? 229 GLU O   1 
1436 A . A N   ASN 1 179 N ATOM   ? 3.495   4.045  -65.419 1.00 40.67  ? 230 ASN N   1 
1437 A . A CA  ASN 1 179 C ATOM   ? 2.200   3.639  -64.892 1.00 41.81  ? 230 ASN CA  1 
1438 A . A CB  ASN 1 179 C ATOM   ? 1.498   2.787  -65.919 1.00 43.60  ? 230 ASN CB  1 
1439 A . A CG  ASN 1 179 C ATOM   ? 1.112   3.612  -67.113 1.00 44.89  ? 230 ASN CG  1 
1440 A . A OD1 ASN 1 179 O ATOM   ? 0.513   4.629  -66.946 1.00 44.72  ? 230 ASN OD1 1 
1441 A . A ND2 ASN 1 179 N ATOM   ? 1.567   3.255  -68.272 1.00 46.18  ? 230 ASN ND2 1 
1442 A . A C   ASN 1 179 C ATOM   ? 2.253   3.004  -63.496 1.00 43.79  ? 230 ASN C   1 
1443 A . A O   ASN 1 179 O ATOM   ? 1.378   3.246  -62.617 1.00 41.40  ? 230 ASN O   1 
1444 A . A N   LEU 1 180 N ATOM   ? 3.322   2.256  -63.234 1.00 44.74  ? 231 LEU N   1 
1445 A . A CA  LEU 1 180 C ATOM   ? 3.550   1.802  -61.878 1.00 44.23  ? 231 LEU CA  1 
1446 A . A CB  LEU 1 180 C ATOM   ? 4.844   1.012  -61.836 1.00 47.92  ? 231 LEU CB  1 
1447 A . A CG  LEU 1 180 C ATOM   ? 5.082   0.371  -60.452 1.00 53.56  ? 231 LEU CG  1 
1448 A . A CD1 LEU 1 180 C ATOM   ? 3.974   -0.642 -60.089 1.00 51.87  ? 231 LEU CD1 1 
1449 A . A CD2 LEU 1 180 C ATOM   ? 6.427   -0.323 -60.509 1.00 54.09  ? 231 LEU CD2 1 
1450 A . A C   LEU 1 180 C ATOM   ? 3.648   2.984  -60.908 1.00 41.02  ? 231 LEU C   1 
1451 A . A O   LEU 1 180 O ATOM   ? 3.070   3.006  -59.798 1.00 40.42  ? 231 LEU O   1 
1452 A . A N   LEU 1 181 N ATOM   ? 4.396   4.013  -61.302 1.00 40.60  ? 232 LEU N   1 
1453 A . A CA  LEU 1 181 C ATOM   ? 4.493   5.156  -60.406 1.00 38.37  ? 232 LEU CA  1 
1454 A . A CB  LEU 1 181 C ATOM   ? 5.433   6.232  -60.913 1.00 41.62  ? 232 LEU CB  1 
1455 A . A CG  LEU 1 181 C ATOM   ? 5.407   7.598  -60.154 1.00 42.17  ? 232 LEU CG  1 
1456 A . A CD1 LEU 1 181 C ATOM   ? 5.920   7.344  -58.757 1.00 47.21  ? 232 LEU CD1 1 
1457 A . A CD2 LEU 1 181 C ATOM   ? 6.261   8.709  -60.729 1.00 43.02  ? 232 LEU CD2 1 
1458 A . A C   LEU 1 181 C ATOM   ? 3.088   5.674  -60.132 1.00 36.88  ? 232 LEU C   1 
1459 A . A O   LEU 1 181 O ATOM   ? 2.725   5.912  -58.979 1.00 38.68  ? 232 LEU O   1 
1460 A . A N   LYS 1 182 N ATOM   ? 2.272   5.886  -61.163 1.00 36.70  ? 233 LYS N   1 
1461 A . A CA  LYS 1 182 C ATOM   ? 0.905   6.435  -60.955 1.00 35.92  ? 233 LYS CA  1 
1462 A . A CB  LYS 1 182 C ATOM   ? 0.222   6.603  -62.285 1.00 36.70  ? 233 LYS CB  1 
1463 A . A CG  LYS 1 182 C ATOM   ? 0.790   7.827  -62.972 1.00 37.68  ? 233 LYS CG  1 
1464 A . A CD  LYS 1 182 C ATOM   ? 0.268   7.951  -64.353 1.00 40.29  ? 233 LYS CD  1 
1465 A . A CE  LYS 1 182 C ATOM   ? 0.972   9.151  -65.010 1.00 43.48  ? 233 LYS CE  1 
1466 A . A NZ  LYS 1 182 N ATOM   ? 0.260   9.334  -66.285 1.00 47.21  ? 233 LYS NZ  1 
1467 A . A C   LYS 1 182 C ATOM   ? 0.046   5.590  -60.060 1.00 35.27  ? 233 LYS C   1 
1468 A . A O   LYS 1 182 O ATOM   ? -0.655  6.050  -59.147 1.00 32.94  ? 233 LYS O   1 
1469 A . A N   ILE 1 183 N ATOM   ? 0.102   4.282  -60.321 1.00 37.75  ? 234 ILE N   1 
1470 A . A CA  ILE 1 183 C ATOM   ? -0.531  3.321  -59.474 1.00 37.14  ? 234 ILE CA  1 
1471 A . A CB  ILE 1 183 C ATOM   ? -0.260  1.900  -59.996 1.00 41.60  ? 234 ILE CB  1 
1472 A . A CG1 ILE 1 183 C ATOM   ? -1.070  1.723  -61.212 1.00 45.88  ? 234 ILE CG1 1 
1473 A . A CD1 ILE 1 183 C ATOM   ? -2.471  2.176  -61.019 1.00 51.75  ? 234 ILE CD1 1 
1474 A . A CG2 ILE 1 183 C ATOM   ? -0.593  0.827  -58.948 1.00 42.05  ? 234 ILE CG2 1 
1475 A . A C   ILE 1 183 C ATOM   ? -0.093  3.402  -58.059 1.00 36.11  ? 234 ILE C   1 
1476 A . A O   ILE 1 183 O ATOM   ? -0.956  3.361  -57.157 1.00 36.88  ? 234 ILE O   1 
1477 A . A N   CYS 1 184 N ATOM   ? 1.222   3.457  -57.812 1.00 37.55  ? 235 CYS N   1 
1478 A . A CA  CYS 1 184 C ATOM   ? 1.678   3.478  -56.443 1.00 38.10  ? 235 CYS CA  1 
1479 A . A CB  CYS 1 184 C ATOM   ? 3.202   3.305  -56.328 1.00 42.32  ? 235 CYS CB  1 
1480 A . A SG  CYS 1 184 S ATOM   ? 3.631   1.551  -56.720 1.00 56.05  ? 235 CYS SG  1 
1481 A . A C   CYS 1 184 C ATOM   ? 1.230   4.702  -55.740 1.00 41.38  ? 235 CYS C   1 
1482 A . A O   CYS 1 184 O ATOM   ? 0.940   4.683  -54.521 1.00 39.94  ? 235 CYS O   1 
1483 A . A N   VAL 1 185 N ATOM   ? 1.270   5.842  -56.450 1.00 39.11  ? 236 VAL N   1 
1484 A . A CA  VAL 1 185 C ATOM   ? 0.875   7.057  -55.816 1.00 34.16  ? 236 VAL CA  1 
1485 A . A CB  VAL 1 185 C ATOM   ? 1.095   8.254  -56.732 1.00 35.06  ? 236 VAL CB  1 
1486 A . A CG1 VAL 1 185 C ATOM   ? 0.456   9.486  -56.132 1.00 33.27  ? 236 VAL CG1 1 
1487 A . A CG2 VAL 1 185 C ATOM   ? 2.568   8.452  -56.874 1.00 36.44  ? 236 VAL CG2 1 
1488 A . A C   VAL 1 185 C ATOM   ? -0.578  6.933  -55.472 1.00 32.76  ? 236 VAL C   1 
1489 A . A O   VAL 1 185 O ATOM   ? -0.956  7.281  -54.390 1.00 39.74  ? 236 VAL O   1 
1490 A . A N   PHE 1 186 N ATOM   ? -1.407  6.464  -56.399 1.00 32.69  ? 237 PHE N   1 
1491 A . A CA  PHE 1 186 C ATOM   ? -2.795  6.317  -56.136 1.00 34.97  ? 237 PHE CA  1 
1492 A . A CB  PHE 1 186 C ATOM   ? -3.455  5.840  -57.376 1.00 35.47  ? 237 PHE CB  1 
1493 A . A CG  PHE 1 186 C ATOM   ? -4.941  5.565  -57.214 1.00 38.73  ? 237 PHE CG  1 
1494 A . A CD1 PHE 1 186 C ATOM   ? -5.824  6.578  -56.933 1.00 41.68  ? 237 PHE CD1 1 
1495 A . A CE1 PHE 1 186 C ATOM   ? -7.194  6.374  -56.841 1.00 42.96  ? 237 PHE CE1 1 
1496 A . A CZ  PHE 1 186 C ATOM   ? -7.716  5.095  -57.049 1.00 42.90  ? 237 PHE CZ  1 
1497 A . A CE2 PHE 1 186 C ATOM   ? -6.848  4.069  -57.322 1.00 40.32  ? 237 PHE CE2 1 
1498 A . A CD2 PHE 1 186 C ATOM   ? -5.479  4.298  -57.409 1.00 42.47  ? 237 PHE CD2 1 
1499 A . A C   PHE 1 186 C ATOM   ? -3.125  5.414  -54.896 1.00 40.91  ? 237 PHE C   1 
1500 A . A O   PHE 1 186 O ATOM   ? -3.979  5.751  -54.085 1.00 41.30  ? 237 PHE O   1 
1501 A A A N   ILE 1 187 N ATOM   ? -2.390  4.309  -54.722 0.54 41.83  ? 238 ILE N   1 
1502 A B A N   ILE 1 187 N ATOM   ? -2.405  4.293  -54.744 0.46 43.93  ? 238 ILE N   1 
1503 A A A CA  ILE 1 187 C ATOM   ? -2.667  3.418  -53.599 0.54 41.77  ? 238 ILE CA  1 
1504 A B A CA  ILE 1 187 C ATOM   ? -2.600  3.406  -53.594 0.46 45.33  ? 238 ILE CA  1 
1505 A A A CB  ILE 1 187 C ATOM   ? -2.403  1.946  -53.957 0.54 45.92  ? 238 ILE CB  1 
1506 A B A CB  ILE 1 187 C ATOM   ? -1.930  2.053  -53.797 0.46 53.83  ? 238 ILE CB  1 
1507 A A A CG1 ILE 1 187 C ATOM   ? -0.894  1.689  -54.135 0.54 46.46  ? 238 ILE CG1 1 
1508 A B A CG1 ILE 1 187 C ATOM   ? -2.823  1.196  -54.702 0.46 55.76  ? 238 ILE CG1 1 
1509 A A A CD1 ILE 1 187 C ATOM   ? -0.581  0.479  -54.993 0.54 44.42  ? 238 ILE CD1 1 
1510 A B A CD1 ILE 1 187 C ATOM   ? -2.055  0.361  -55.687 0.46 58.60  ? 238 ILE CD1 1 
1511 A A A CG2 ILE 1 187 C ATOM   ? -3.240  1.554  -55.179 0.54 46.85  ? 238 ILE CG2 1 
1512 A B A CG2 ILE 1 187 C ATOM   ? -1.702  1.364  -52.449 0.46 55.50  ? 238 ILE CG2 1 
1513 A A A C   ILE 1 187 C ATOM   ? -2.084  3.854  -52.222 0.54 40.36  ? 238 ILE C   1 
1514 A B A C   ILE 1 187 C ATOM   ? -2.147  3.997  -52.256 0.46 42.57  ? 238 ILE C   1 
1515 A A A O   ILE 1 187 O ATOM   ? -2.754  3.748  -51.211 0.54 45.96  ? 238 ILE O   1 
1516 A B A O   ILE 1 187 O ATOM   ? -2.943  4.113  -51.321 0.46 45.94  ? 238 ILE O   1 
1517 A . A N   PHE 1 188 N ATOM   ? -0.896  4.445  -52.201 1.00 38.22  ? 239 PHE N   1 
1518 A . A CA  PHE 1 188 C ATOM   ? -0.335  4.917  -51.011 1.00 38.32  ? 239 PHE CA  1 
1519 A . A CB  PHE 1 188 C ATOM   ? 1.170   4.971  -51.131 1.00 43.45  ? 239 PHE CB  1 
1520 A . A CG  PHE 1 188 C ATOM   ? 1.811   3.651  -50.943 1.00 46.45  ? 239 PHE CG  1 
1521 A . A CD1 PHE 1 188 C ATOM   ? 1.913   3.095  -49.667 1.00 52.63  ? 239 PHE CD1 1 
1522 A . A CE1 PHE 1 188 C ATOM   ? 2.471   1.854  -49.481 1.00 46.34  ? 239 PHE CE1 1 
1523 A . A CZ  PHE 1 188 C ATOM   ? 2.985   1.194  -50.559 1.00 51.16  ? 239 PHE CZ  1 
1524 A . A CE2 PHE 1 188 C ATOM   ? 2.906   1.723  -51.822 1.00 57.02  ? 239 PHE CE2 1 
1525 A . A CD2 PHE 1 188 C ATOM   ? 2.312   2.965  -52.007 1.00 51.43  ? 239 PHE CD2 1 
1526 A . A C   PHE 1 188 C ATOM   ? -0.807  6.293  -50.589 1.00 41.75  ? 239 PHE C   1 
1527 A . A O   PHE 1 188 O ATOM   ? -0.755  6.596  -49.418 1.00 39.53  ? 239 PHE O   1 
1528 A . A N   ALA 1 189 N ATOM   ? -1.192  7.160  -51.532 1.00 38.06  ? 240 ALA N   1 
1529 A . A CA  ALA 1 189 C ATOM   ? -1.640  8.498  -51.145 1.00 37.10  ? 240 ALA CA  1 
1530 A . A CB  ALA 1 189 C ATOM   ? -1.165  9.566  -52.122 1.00 40.81  ? 240 ALA CB  1 
1531 A . A C   ALA 1 189 C ATOM   ? -3.136  8.551  -51.001 1.00 35.54  ? 240 ALA C   1 
1532 A . A O   ALA 1 189 O ATOM   ? -3.656  9.373  -50.254 1.00 39.99  ? 240 ALA O   1 
1533 A . A N   PHE 1 190 N ATOM   ? -3.866  7.631  -51.628 1.00 34.46  ? 241 PHE N   1 
1534 A . A CA  PHE 1 190 C ATOM   ? -5.294  7.711  -51.579 1.00 34.21  ? 241 PHE CA  1 
1535 A . A CB  PHE 1 190 C ATOM   ? -5.829  8.021  -52.973 1.00 35.97  ? 241 PHE CB  1 
1536 A . A CG  PHE 1 190 C ATOM   ? -7.282  8.293  -52.963 1.00 36.89  ? 241 PHE CG  1 
1537 A . A CD1 PHE 1 190 C ATOM   ? -7.771  9.426  -52.314 1.00 38.26  ? 241 PHE CD1 1 
1538 A . A CE1 PHE 1 190 C ATOM   ? -9.141  9.641  -52.229 1.00 41.42  ? 241 PHE CE1 1 
1539 A . A CZ  PHE 1 190 C ATOM   ? -10.043 8.736  -52.769 1.00 44.02  ? 241 PHE CZ  1 
1540 A . A CE2 PHE 1 190 C ATOM   ? -9.559  7.579  -53.358 1.00 47.02  ? 241 PHE CE2 1 
1541 A . A CD2 PHE 1 190 C ATOM   ? -8.176  7.361  -53.439 1.00 42.55  ? 241 PHE CD2 1 
1542 A . A C   PHE 1 190 C ATOM   ? -5.961  6.444  -50.988 1.00 36.76  ? 241 PHE C   1 
1543 A . A O   PHE 1 190 O ATOM   ? -6.633  6.490  -49.964 1.00 37.10  ? 241 PHE O   1 
1544 A . A N   ILE 1 191 N ATOM   ? -5.772  5.285  -51.636 1.00 43.03  ? 242 ILE N   1 
1545 A . A CA  ILE 1 191 C ATOM   ? -6.521  4.101  -51.254 1.00 42.49  ? 242 ILE CA  1 
1546 A . A CB  ILE 1 191 C ATOM   ? -6.273  2.920  -52.198 1.00 45.61  ? 242 ILE CB  1 
1547 A . A CG1 ILE 1 191 C ATOM   ? -6.770  3.265  -53.588 1.00 47.86  ? 242 ILE CG1 1 
1548 A . A CD1 ILE 1 191 C ATOM   ? -8.250  3.512  -53.703 1.00 52.18  ? 242 ILE CD1 1 
1549 A . A CG2 ILE 1 191 C ATOM   ? -6.946  1.669  -51.647 1.00 47.00  ? 242 ILE CG2 1 
1550 A . A C   ILE 1 191 C ATOM   ? -6.248  3.650  -49.830 1.00 38.33  ? 242 ILE C   1 
1551 A . A O   ILE 1 191 O ATOM   ? -7.183  3.486  -49.069 1.00 42.80  ? 242 ILE O   1 
1552 A . A N   MET 1 192 N ATOM   ? -4.981  3.460  -49.511 1.00 35.07  ? 243 MET N   1 
1553 A . A CA  MET 1 192 C ATOM   ? -4.562  3.004  -48.231 1.00 40.43  ? 243 MET CA  1 
1554 A . A CB  MET 1 192 C ATOM   ? -3.031  2.782  -48.231 1.00 46.42  ? 243 MET CB  1 
1555 A . A CG  MET 1 192 C ATOM   ? -2.313  2.502  -46.855 1.00 57.46  ? 243 MET CG  1 
1556 A . A SD  MET 1 192 S ATOM   ? -0.454  2.496  -46.691 1.00 71.15  ? 243 MET SD  1 
1557 A . A CE  MET 1 192 C ATOM   ? -0.062  4.197  -46.228 1.00 70.18  ? 243 MET CE  1 
1558 A . A C   MET 1 192 C ATOM   ? -4.981  3.988  -47.134 1.00 44.25  ? 243 MET C   1 
1559 A . A O   MET 1 192 O ATOM   ? -5.498  3.597  -46.092 1.00 36.36  ? 243 MET O   1 
1560 A . A N   PRO 1 193 N ATOM   ? -4.712  5.303  -47.297 1.00 39.70  ? 244 PRO N   1 
1561 A . A CA  PRO 1 193 C ATOM   ? -5.172  6.282  -46.306 1.00 37.82  ? 244 PRO CA  1 
1562 A . A CB  PRO 1 193 C ATOM   ? -4.673  7.599  -46.888 1.00 36.95  ? 244 PRO CB  1 
1563 A . A CG  PRO 1 193 C ATOM   ? -3.468  7.204  -47.634 1.00 36.87  ? 244 PRO CG  1 
1564 A . A CD  PRO 1 193 C ATOM   ? -3.820  5.901  -48.304 1.00 39.68  ? 244 PRO CD  1 
1565 A . A C   PRO 1 193 C ATOM   ? -6.679  6.263  -46.076 1.00 34.71  ? 244 PRO C   1 
1566 A . A O   PRO 1 193 O ATOM   ? -7.097  6.240  -44.923 1.00 34.66  ? 244 PRO O   1 
1567 A . A N   VAL 1 194 N ATOM   ? -7.465  6.144  -47.145 1.00 34.93  ? 245 VAL N   1 
1568 A . A CA  VAL 1 194 C ATOM   ? -8.892  6.139  -46.992 1.00 36.02  ? 245 VAL CA  1 
1569 A . A CB  VAL 1 194 C ATOM   ? -9.675  6.122  -48.297 1.00 37.37  ? 245 VAL CB  1 
1570 A . A CG1 VAL 1 194 C ATOM   ? -11.177 5.812  -48.039 1.00 39.27  ? 245 VAL CG1 1 
1571 A . A CG2 VAL 1 194 C ATOM   ? -9.600  7.475  -48.991 1.00 40.20  ? 245 VAL CG2 1 
1572 A . A C   VAL 1 194 C ATOM   ? -9.269  4.897  -46.168 1.00 40.60  ? 245 VAL C   1 
1573 A . A O   VAL 1 194 O ATOM   ? -10.124 4.972  -45.310 1.00 40.52  ? 245 VAL O   1 
1574 A . A N   LEU 1 195 N ATOM   ? -8.635  3.752  -46.444 1.00 38.53  ? 246 LEU N   1 
1575 A . A CA  LEU 1 195 C ATOM   ? -8.959  2.530  -45.708 1.00 39.00  ? 246 LEU CA  1 
1576 A . A CB  LEU 1 195 C ATOM   ? -8.270  1.304  -46.352 1.00 39.68  ? 246 LEU CB  1 
1577 A . A CG  LEU 1 195 C ATOM   ? -8.899  0.982  -47.701 1.00 44.92  ? 246 LEU CG  1 
1578 A . A CD1 LEU 1 195 C ATOM   ? -8.053  -0.105 -48.342 1.00 54.50  ? 246 LEU CD1 1 
1579 A . A CD2 LEU 1 195 C ATOM   ? -10.332 0.510  -47.553 1.00 47.07  ? 246 LEU CD2 1 
1580 A . A C   LEU 1 195 C ATOM   ? -8.546  2.661  -44.241 1.00 37.43  ? 246 LEU C   1 
1581 A . A O   LEU 1 195 O ATOM   ? -9.303  2.339  -43.334 1.00 39.55  ? 246 LEU O   1 
1582 A . A N   ILE 1 196 N ATOM   ? -7.333  3.158  -44.010 1.00 37.33  ? 247 ILE N   1 
1583 A . A CA  ILE 1 196 C ATOM   ? -6.815  3.300  -42.654 1.00 38.73  ? 247 ILE CA  1 
1584 A . A CB  ILE 1 196 C ATOM   ? -5.387  3.824  -42.611 1.00 38.27  ? 247 ILE CB  1 
1585 A . A CG1 ILE 1 196 C ATOM   ? -4.435  2.756  -43.102 1.00 39.77  ? 247 ILE CG1 1 
1586 A . A CD1 ILE 1 196 C ATOM   ? -3.053  3.279  -43.494 1.00 40.50  ? 247 ILE CD1 1 
1587 A . A CG2 ILE 1 196 C ATOM   ? -5.000  4.154  -41.196 1.00 40.69  ? 247 ILE CG2 1 
1588 A . A C   ILE 1 196 C ATOM   ? -7.734  4.149  -41.740 1.00 37.27  ? 247 ILE C   1 
1589 A . A O   ILE 1 196 O ATOM   ? -8.160  3.692  -40.673 1.00 35.21  ? 247 ILE O   1 
1590 A . A N   ILE 1 197 N ATOM   ? -8.080  5.350  -42.188 1.00 36.57  ? 248 ILE N   1 
1591 A . A CA  ILE 1 197 C ATOM   ? -8.807  6.280  -41.360 1.00 36.06  ? 248 ILE CA  1 
1592 A . A CB  ILE 1 197 C ATOM   ? -8.707  7.752  -41.852 1.00 35.33  ? 248 ILE CB  1 
1593 A . A CG1 ILE 1 197 C ATOM   ? -9.486  7.942  -43.127 1.00 39.78  ? 248 ILE CG1 1 
1594 A . A CD1 ILE 1 197 C ATOM   ? -9.638  9.367  -43.623 1.00 43.36  ? 248 ILE CD1 1 
1595 A . A CG2 ILE 1 197 C ATOM   ? -7.240  8.151  -41.974 1.00 35.40  ? 248 ILE CG2 1 
1596 A . A C   ILE 1 197 C ATOM   ? -10.246 5.825  -41.207 1.00 35.72  ? 248 ILE C   1 
1597 A . A O   ILE 1 197 O ATOM   ? -10.814 5.959  -40.154 1.00 37.87  ? 248 ILE O   1 
1598 A . A N   THR 1 198 N ATOM   ? -10.860 5.289  -42.257 1.00 34.85  ? 249 THR N   1 
1599 A . A CA  THR 1 198 C ATOM   ? -12.228 4.841  -42.119 1.00 37.58  ? 249 THR CA  1 
1600 A . A CB  THR 1 198 C ATOM   ? -12.930 4.521  -43.440 1.00 39.80  ? 249 THR CB  1 
1601 A . A OG1 THR 1 198 O ATOM   ? -12.233 3.462  -44.087 1.00 45.04  ? 249 THR OG1 1 
1602 A . A CG2 THR 1 198 C ATOM   ? -12.859 5.716  -44.326 1.00 40.27  ? 249 THR CG2 1 
1603 A . A C   THR 1 198 C ATOM   ? -12.296 3.603  -41.183 1.00 38.85  ? 249 THR C   1 
1604 A . A O   THR 1 198 O ATOM   ? -13.253 3.445  -40.426 1.00 40.19  ? 249 THR O   1 
1605 A . A N   VAL 1 199 N ATOM   ? -11.287 2.732  -41.213 1.00 40.77  ? 250 VAL N   1 
1606 A . A CA  VAL 1 199 C ATOM   ? -11.354 1.498  -40.372 1.00 39.81  ? 250 VAL CA  1 
1607 A . A CB  VAL 1 199 C ATOM   ? -10.465 0.380  -40.896 1.00 42.58  ? 250 VAL CB  1 
1608 A . A CG1 VAL 1 199 C ATOM   ? -10.312 -0.796 -39.897 1.00 44.45  ? 250 VAL CG1 1 
1609 A . A CG2 VAL 1 199 C ATOM   ? -11.115 -0.137 -42.171 1.00 47.87  ? 250 VAL CG2 1 
1610 A . A C   VAL 1 199 C ATOM   ? -11.039 1.862  -38.925 1.00 36.87  ? 250 VAL C   1 
1611 A . A O   VAL 1 199 O ATOM   ? -11.772 1.471  -38.013 1.00 38.13  ? 250 VAL O   1 
1612 A . A N   CYS 1 200 N ATOM   ? -10.004 2.658  -38.725 1.00 33.84  ? 251 CYS N   1 
1613 A . A CA  CYS 1 200 C ATOM   ? -9.564  3.040  -37.395 1.00 35.26  ? 251 CYS CA  1 
1614 A . A CB  CYS 1 200 C ATOM   ? -8.267  3.826  -37.453 1.00 38.23  ? 251 CYS CB  1 
1615 A . A SG  CYS 1 200 S ATOM   ? -6.887  2.739  -37.842 1.00 44.90  ? 251 CYS SG  1 
1616 A . A C   CYS 1 200 C ATOM   ? -10.660 3.847  -36.720 1.00 36.92  ? 251 CYS C   1 
1617 A . A O   CYS 1 200 O ATOM   ? -10.983 3.566  -35.598 1.00 37.76  ? 251 CYS O   1 
1618 A . A N   TYR 1 201 N ATOM   ? -11.276 4.813  -37.430 1.00 37.04  ? 252 TYR N   1 
1619 A . A CA  TYR 1 201 C ATOM   ? -12.276 5.682  -36.813 1.00 36.72  ? 252 TYR CA  1 
1620 A . A CB  TYR 1 201 C ATOM   ? -12.507 6.959  -37.603 1.00 36.06  ? 252 TYR CB  1 
1621 A . A CG  TYR 1 201 C ATOM   ? -11.396 7.977  -37.454 1.00 36.04  ? 252 TYR CG  1 
1622 A . A CD1 TYR 1 201 C ATOM   ? -10.871 8.312  -36.190 1.00 38.14  ? 252 TYR CD1 1 
1623 A . A CE1 TYR 1 201 C ATOM   ? -9.903  9.274  -36.032 1.00 37.78  ? 252 TYR CE1 1 
1624 A . A CZ  TYR 1 201 C ATOM   ? -9.436  9.943  -37.153 1.00 39.57  ? 252 TYR CZ  1 
1625 A . A OH  TYR 1 201 O ATOM   ? -8.452  10.911 -37.086 1.00 37.87  ? 252 TYR OH  1 
1626 A . A CE2 TYR 1 201 C ATOM   ? -9.927  9.608  -38.406 1.00 38.48  ? 252 TYR CE2 1 
1627 A . A CD2 TYR 1 201 C ATOM   ? -10.919 8.649  -38.540 1.00 35.75  ? 252 TYR CD2 1 
1628 A . A C   TYR 1 201 C ATOM   ? -13.558 4.963  -36.656 1.00 37.80  ? 252 TYR C   1 
1629 A . A O   TYR 1 201 O ATOM   ? -14.253 5.140  -35.659 1.00 38.67  ? 252 TYR O   1 
1630 A . A N   GLY 1 202 N ATOM   ? -13.888 4.104  -37.629 1.00 37.26  ? 253 GLY N   1 
1631 A . A CA  GLY 1 202 C ATOM   ? -15.114 3.320  -37.504 1.00 38.60  ? 253 GLY CA  1 
1632 A . A C   GLY 1 202 C ATOM   ? -15.004 2.312  -36.320 1.00 39.60  ? 253 GLY C   1 
1633 A . A O   GLY 1 202 O ATOM   ? -15.950 2.133  -35.582 1.00 40.30  ? 253 GLY O   1 
1634 A . A N   LEU 1 203 N ATOM   ? -13.866 1.641  -36.161 1.00 37.74  ? 254 LEU N   1 
1635 A . A CA  LEU 1 203 C ATOM   ? -13.684 0.752  -34.987 1.00 38.33  ? 254 LEU CA  1 
1636 A . A CB  LEU 1 203 C ATOM   ? -12.399 -0.055 -35.109 1.00 37.22  ? 254 LEU CB  1 
1637 A . A CG  LEU 1 203 C ATOM   ? -12.448 -1.187 -36.190 1.00 38.29  ? 254 LEU CG  1 
1638 A . A CD1 LEU 1 203 C ATOM   ? -11.149 -2.001 -36.169 1.00 38.55  ? 254 LEU CD1 1 
1639 A . A CD2 LEU 1 203 C ATOM   ? -13.630 -2.117 -36.025 1.00 40.07  ? 254 LEU CD2 1 
1640 A . A C   LEU 1 203 C ATOM   ? -13.692 1.544  -33.650 1.00 38.46  ? 254 LEU C   1 
1641 A . A O   LEU 1 203 O ATOM   ? -14.175 1.072  -32.609 1.00 37.22  ? 254 LEU O   1 
1642 A . A N   MET 1 204 N ATOM   ? -13.166 2.775  -33.709 1.00 37.80  ? 255 MET N   1 
1643 A . A CA  MET 1 204 C ATOM   ? -13.155 3.641  -32.523 1.00 39.07  ? 255 MET CA  1 
1644 A . A CB  MET 1 204 C ATOM   ? -12.271 4.854  -32.806 1.00 38.37  ? 255 MET CB  1 
1645 A . A CG  MET 1 204 C ATOM   ? -12.165 5.840  -31.655 1.00 40.80  ? 255 MET CG  1 
1646 A . A SD  MET 1 204 S ATOM   ? -11.479 7.466  -32.235 1.00 41.41  ? 255 MET SD  1 
1647 A . A CE  MET 1 204 C ATOM   ? -13.001 8.115  -32.959 1.00 39.68  ? 255 MET CE  1 
1648 A . A C   MET 1 204 C ATOM   ? -14.611 3.951  -32.114 1.00 39.57  ? 255 MET C   1 
1649 A . A O   MET 1 204 O ATOM   ? -15.044 3.754  -30.983 1.00 40.13  ? 255 MET O   1 
1650 A . A N   ILE 1 205 N ATOM   ? -15.417 4.350  -33.086 1.00 40.84  ? 256 ILE N   1 
1651 A . A CA  ILE 1 205 C ATOM   ? -16.805 4.671  -32.828 1.00 43.86  ? 256 ILE CA  1 
1652 A . A CB  ILE 1 205 C ATOM   ? -17.483 5.243  -34.063 1.00 44.45  ? 256 ILE CB  1 
1653 A . A CG1 ILE 1 205 C ATOM   ? -17.049 6.702  -34.193 1.00 46.09  ? 256 ILE CG1 1 
1654 A . A CD1 ILE 1 205 C ATOM   ? -17.187 7.105  -35.639 1.00 50.26  ? 256 ILE CD1 1 
1655 A . A CG2 ILE 1 205 C ATOM   ? -18.988 5.153  -33.994 1.00 46.03  ? 256 ILE CG2 1 
1656 A . A C   ILE 1 205 C ATOM   ? -17.520 3.452  -32.317 1.00 45.79  ? 256 ILE C   1 
1657 A . A O   ILE 1 205 O ATOM   ? -18.292 3.556  -31.370 1.00 45.68  ? 256 ILE O   1 
1658 A . A N   LEU 1 206 N ATOM   ? -17.268 2.295  -32.940 1.00 45.67  ? 257 LEU N   1 
1659 A . A CA  LEU 1 206 C ATOM   ? -17.928 1.072  -32.496 1.00 48.27  ? 257 LEU CA  1 
1660 A . A CB  LEU 1 206 C ATOM   ? -17.572 -0.114 -33.394 1.00 53.87  ? 257 LEU CB  1 
1661 A . A CG  LEU 1 206 C ATOM   ? -18.583 -0.717 -34.396 1.00 65.75  ? 257 LEU CG  1 
1662 A . A CD1 LEU 1 206 C ATOM   ? -19.943 -0.045 -34.564 1.00 69.30  ? 257 LEU CD1 1 
1663 A . A CD2 LEU 1 206 C ATOM   ? -17.882 -0.841 -35.759 1.00 69.46  ? 257 LEU CD2 1 
1664 A . A C   LEU 1 206 C ATOM   ? -17.623 0.779  -31.042 1.00 45.26  ? 257 LEU C   1 
1665 A . A O   LEU 1 206 O ATOM   ? -18.533 0.488  -30.284 1.00 46.21  ? 257 LEU O   1 
1666 A A A N   ARG 1 207 N ATOM   ? -16.347 0.866  -30.624 0.62 42.88  ? 258 ARG N   1 
1667 A B A N   ARG 1 207 N ATOM   ? -16.345 0.876  -30.652 0.38 43.93  ? 258 ARG N   1 
1668 A A A CA  ARG 1 207 C ATOM   ? -16.057 0.606  -29.194 0.62 43.21  ? 258 ARG CA  1 
1669 A B A CA  ARG 1 207 C ATOM   ? -15.968 0.646  -29.257 0.38 44.56  ? 258 ARG CA  1 
1670 A A A CB  ARG 1 207 C ATOM   ? -14.553 0.607  -28.879 0.62 41.62  ? 258 ARG CB  1 
1671 A B A CB  ARG 1 207 C ATOM   ? -14.453 0.799  -29.093 0.38 43.66  ? 258 ARG CB  1 
1672 A A A CG  ARG 1 207 C ATOM   ? -14.213 0.317  -27.409 0.62 42.44  ? 258 ARG CG  1 
1673 A B A CG  ARG 1 207 C ATOM   ? -13.853 -0.077 -28.004 0.38 44.96  ? 258 ARG CG  1 
1674 A A A CD  ARG 1 207 C ATOM   ? -14.449 -1.139 -26.900 0.62 43.31  ? 258 ARG CD  1 
1675 A B A CD  ARG 1 207 C ATOM   ? -13.882 -1.579 -28.371 0.38 46.07  ? 258 ARG CD  1 
1676 A A A NE  ARG 1 207 N ATOM   ? -13.663 -2.095 -27.689 0.62 43.18  ? 258 ARG NE  1 
1677 A B A NE  ARG 1 207 N ATOM   ? -15.152 -2.229 -28.050 0.38 47.63  ? 258 ARG NE  1 
1678 A A A CZ  ARG 1 207 C ATOM   ? -12.343 -2.269 -27.593 0.62 42.74  ? 258 ARG CZ  1 
1679 A B A CZ  ARG 1 207 C ATOM   ? -16.014 -2.729 -28.938 0.38 48.18  ? 258 ARG CZ  1 
1680 A A A NH1 ARG 1 207 N ATOM   ? -11.613 -1.620 -26.693 0.62 43.75  ? 258 ARG NH1 1 
1681 A B A NH1 ARG 1 207 N ATOM   ? -17.137 -3.299 -28.515 0.38 50.76  ? 258 ARG NH1 1 
1682 A A A NH2 ARG 1 207 N ATOM   ? -11.745 -3.083 -28.412 0.62 42.26  ? 258 ARG NH2 1 
1683 A B A NH2 ARG 1 207 N ATOM   ? -15.769 -2.680 -30.227 0.38 46.34  ? 258 ARG NH2 1 
1684 A A A C   ARG 1 207 C ATOM   ? -16.838 1.600  -28.302 0.62 44.42  ? 258 ARG C   1 
1685 A B A C   ARG 1 207 C ATOM   ? -16.764 1.594  -28.315 0.38 45.33  ? 258 ARG C   1 
1686 A A A O   ARG 1 207 O ATOM   ? -17.462 1.223  -27.295 0.62 45.17  ? 258 ARG O   1 
1687 A B A O   ARG 1 207 O ATOM   ? -17.336 1.169  -27.305 0.38 46.27  ? 258 ARG O   1 
1688 A . A N   LEU 1 208 N ATOM   ? -16.804 2.880  -28.680 1.00 43.93  ? 259 LEU N   1 
1689 A . A CA  LEU 1 208 C ATOM   ? -17.476 3.887  -27.907 1.00 47.10  ? 259 LEU CA  1 
1690 A . A CB  LEU 1 208 C ATOM   ? -17.193 5.326  -28.470 1.00 45.46  ? 259 LEU CB  1 
1691 A . A CG  LEU 1 208 C ATOM   ? -15.753 5.734  -28.220 1.00 43.28  ? 259 LEU CG  1 
1692 A . A CD1 LEU 1 208 C ATOM   ? -15.415 6.999  -28.950 1.00 43.35  ? 259 LEU CD1 1 
1693 A . A CD2 LEU 1 208 C ATOM   ? -15.500 5.835  -26.734 1.00 44.22  ? 259 LEU CD2 1 
1694 A . A C   LEU 1 208 C ATOM   ? -18.988 3.597  -27.776 1.00 52.56  ? 259 LEU C   1 
1695 A . A O   LEU 1 208 O ATOM   ? -19.550 3.671  -26.680 1.00 55.42  ? 259 LEU O   1 
1696 A . A N   LYS 1 209 N ATOM   ? -19.634 3.219  -28.881 1.00 55.03  ? 260 LYS N   1 
1697 A . A CA  LYS 1 209 C ATOM   ? -21.054 2.998  -28.849 1.00 61.66  ? 260 LYS CA  1 
1698 A . A CB  LYS 1 209 C ATOM   ? -21.646 2.940  -30.277 1.00 69.43  ? 260 LYS CB  1 
1699 A . A CG  LYS 1 209 C ATOM   ? -21.714 1.569  -30.938 1.00 80.84  ? 260 LYS CG  1 
1700 A . A CD  LYS 1 209 C ATOM   ? -22.920 1.446  -31.868 1.00 89.76  ? 260 LYS CD  1 
1701 A . A CE  LYS 1 209 C ATOM   ? -24.207 1.243  -31.071 1.00 95.08  ? 260 LYS CE  1 
1702 A . A NZ  LYS 1 209 N ATOM   ? -25.374 0.959  -31.934 1.00 95.69  ? 260 LYS NZ  1 
1703 A . A C   LYS 1 209 C ATOM   ? -21.364 1.769  -27.968 1.00 62.40  ? 260 LYS C   1 
1704 A . A O   LYS 1 209 O ATOM   ? -22.459 1.633  -27.445 1.00 64.41  ? 260 LYS O   1 
1705 A . A N   SER 1 210 N ATOM   ? -20.382 0.887  -27.758 1.00 60.80  ? 261 SER N   1 
1706 A . A CA  SER 1 210 C ATOM   ? -20.657 -0.325 -26.988 1.00 63.11  ? 261 SER CA  1 
1707 A . A CB  SER 1 210 C ATOM   ? -19.728 -1.453 -27.360 1.00 61.51  ? 261 SER CB  1 
1708 A . A OG  SER 1 210 O ATOM   ? -18.394 -1.167 -26.947 1.00 63.23  ? 261 SER OG  1 
1709 A . A C   SER 1 210 C ATOM   ? -20.601 -0.119 -25.487 1.00 64.97  ? 261 SER C   1 
1710 A . A O   SER 1 210 O ATOM   ? -20.951 -0.985 -24.775 1.00 69.51  ? 261 SER O   1 
1711 A . A N   VAL 1 211 N ATOM   ? -20.173 1.049  -25.002 1.00 69.42  ? 262 VAL N   1 
1712 A . A CA  VAL 1 211 C ATOM   ? -20.007 1.194  -23.577 1.00 71.89  ? 262 VAL CA  1 
1713 A . A CB  VAL 1 211 C ATOM   ? -19.047 2.318  -23.163 1.00 74.50  ? 262 VAL CB  1 
1714 A . A CG1 VAL 1 211 C ATOM   ? -19.563 3.674  -23.585 1.00 77.05  ? 262 VAL CG1 1 
1715 A . A CG2 VAL 1 211 C ATOM   ? -18.872 2.305  -21.643 1.00 78.25  ? 262 VAL CG2 1 
1716 A . A C   VAL 1 211 C ATOM   ? -21.357 1.413  -22.936 1.00 78.38  ? 262 VAL C   1 
1717 A . A O   VAL 1 211 O ATOM   ? -22.191 2.171  -23.452 1.00 74.88  ? 262 VAL O   1 
1718 A . A N   ARG 1 212 N ATOM   ? -21.564 0.721  -21.813 1.00 86.13  ? 263 ARG N   1 
1719 A . A CA  ARG 1 212 C ATOM   ? -22.690 0.946  -20.919 1.00 94.96  ? 263 ARG CA  1 
1720 A . A CB  ARG 1 212 C ATOM   ? -23.404 -0.374 -20.618 1.00 98.72  ? 263 ARG CB  1 
1721 A . A CG  ARG 1 212 C ATOM   ? -24.172 -0.938 -21.809 1.00 105.06 ? 263 ARG CG  1 
1722 A . A CD  ARG 1 212 C ATOM   ? -25.305 -0.009 -22.276 1.00 113.96 ? 263 ARG CD  1 
1723 A . A NE  ARG 1 212 N ATOM   ? -25.261 0.197  -23.735 1.00 121.05 ? 263 ARG NE  1 
1724 A . A CZ  ARG 1 212 C ATOM   ? -25.466 1.351  -24.387 1.00 117.14 ? 263 ARG CZ  1 
1725 A . A NH1 ARG 1 212 N ATOM   ? -25.747 2.487  -23.748 1.00 110.50 ? 263 ARG NH1 1 
1726 A . A NH2 ARG 1 212 N ATOM   ? -25.370 1.370  -25.715 1.00 115.76 ? 263 ARG NH2 1 
1727 A . A C   ARG 1 212 C ATOM   ? -22.188 1.588  -19.648 1.00 95.56  ? 263 ARG C   1 
1728 A . A O   ARG 1 212 O ATOM   ? -20.999 1.758  -19.450 1.00 110.04 ? 263 ARG O   1 
1729 A . A N   MET 1 213 N ATOM   ? -23.121 1.989  -18.795 1.00 110.50 ? 264 MET N   1 
1730 A . A CA  MET 1 213 C ATOM   ? -22.819 2.479  -17.462 1.00 114.38 ? 264 MET CA  1 
1731 A . A CB  MET 1 213 C ATOM   ? -22.053 3.802  -17.516 1.00 117.67 ? 264 MET CB  1 
1732 A . A CG  MET 1 213 C ATOM   ? -22.779 4.930  -18.233 1.00 126.54 ? 264 MET CG  1 
1733 A . A SD  MET 1 213 S ATOM   ? -23.454 4.670  -19.899 1.00 130.44 ? 264 MET SD  1 
1734 A . A CE  MET 1 213 C ATOM   ? -21.947 4.725  -20.866 1.00 125.09 ? 264 MET CE  1 
1735 A . A C   MET 1 213 C ATOM   ? -24.172 2.656  -16.819 1.00 110.90 ? 264 MET C   1 
1736 A . A O   MET 1 213 O ATOM   ? -24.978 3.445  -17.310 1.00 111.97 ? 264 MET O   1 
1737 A . A N   LEU 1 214 N ATOM   ? -24.426 1.912  -15.735 1.00 111.34 ? 265 LEU N   1 
1738 A . A CA  LEU 1 214 C ATOM   ? -25.757 1.840  -15.114 1.00 112.37 ? 265 LEU CA  1 
1739 A . A CB  LEU 1 214 C ATOM   ? -25.674 1.210  -13.704 1.00 114.06 ? 265 LEU CB  1 
1740 A . A CG  LEU 1 214 C ATOM   ? -25.395 2.106  -12.486 1.00 117.10 ? 265 LEU CG  1 
1741 A . A CD1 LEU 1 214 C ATOM   ? -25.350 1.297  -11.196 1.00 114.21 ? 265 LEU CD1 1 
1742 A . A CD2 LEU 1 214 C ATOM   ? -24.115 2.915  -12.671 1.00 113.44 ? 265 LEU CD2 1 
1743 A . A C   LEU 1 214 C ATOM   ? -26.529 3.195  -15.115 1.00 111.21 ? 265 LEU C   1 
1744 A . A O   LEU 1 214 O ATOM   ? -27.765 3.206  -15.186 1.00 114.03 ? 265 LEU O   1 
1745 A . A N   SER 1 215 N ATOM   ? -25.782 4.311  -15.095 1.00 105.63 ? 266 SER N   1 
1746 A . A CA  SER 1 215 C ATOM   ? -26.311 5.663  -14.963 1.00 105.16 ? 266 SER CA  1 
1747 A . A CB  SER 1 215 C ATOM   ? -25.568 6.356  -13.831 1.00 100.54 ? 266 SER CB  1 
1748 A . A OG  SER 1 215 O ATOM   ? -26.014 7.674  -13.703 1.00 97.49  ? 266 SER OG  1 
1749 A . A C   SER 1 215 C ATOM   ? -26.218 6.491  -16.251 1.00 109.39 ? 266 SER C   1 
1750 A . A O   SER 1 215 O ATOM   ? -27.235 6.939  -16.795 1.00 112.07 ? 266 SER O   1 
1751 A . A N   GLY 1 216 N ATOM   ? -24.985 6.707  -16.713 1.00 109.28 ? 267 GLY N   1 
1752 A . A CA  GLY 1 216 C ATOM   ? -24.716 7.274  -18.023 1.00 119.65 ? 267 GLY CA  1 
1753 A . A C   GLY 1 216 C ATOM   ? -25.200 8.709  -18.204 1.00 121.15 ? 267 GLY C   1 
1754 A . A O   GLY 1 216 O ATOM   ? -25.133 9.486  -17.258 1.00 126.97 ? 267 GLY O   1 
1755 A . A N   SER 1 217 N ATOM   ? -25.715 9.058  -19.394 1.00 112.13 ? 268 SER N   1 
1756 A . A CA  SER 1 217 C ATOM   ? -26.117 8.133  -20.446 1.00 110.99 ? 268 SER CA  1 
1757 A . A CB  SER 1 217 C ATOM   ? -27.309 7.268  -19.998 1.00 113.96 ? 268 SER CB  1 
1758 A . A OG  SER 1 217 O ATOM   ? -27.690 6.357  -21.008 1.00 112.58 ? 268 SER OG  1 
1759 A . A C   SER 1 217 C ATOM   ? -26.520 8.979  -21.661 1.00 110.58 ? 268 SER C   1 
1760 A . A O   SER 1 217 O ATOM   ? -26.042 8.767  -22.794 1.00 109.24 ? 268 SER O   1 
1761 A . A N   LYS 1 218 N ATOM   ? -27.416 9.937  -21.405 1.00 102.57 ? 269 LYS N   1 
1762 A . A CA  LYS 1 218 C ATOM   ? -27.591 11.116 -22.233 1.00 103.55 ? 269 LYS CA  1 
1763 A . A CB  LYS 1 218 C ATOM   ? -28.611 12.064 -21.561 1.00 103.37 ? 269 LYS CB  1 
1764 A . A CG  LYS 1 218 C ATOM   ? -28.429 13.555 -21.822 1.00 102.29 ? 269 LYS CG  1 
1765 A . A CD  LYS 1 218 C ATOM   ? -29.466 14.393 -21.079 1.00 106.92 ? 269 LYS CD  1 
1766 A . A CE  LYS 1 218 C ATOM   ? -30.888 14.184 -21.595 1.00 110.59 ? 269 LYS CE  1 
1767 A . A NZ  LYS 1 218 N ATOM   ? -31.032 14.301 -23.080 1.00 107.47 ? 269 LYS NZ  1 
1768 A . A C   LYS 1 218 C ATOM   ? -26.220 11.803 -22.518 1.00 101.42 ? 269 LYS C   1 
1769 A . A O   LYS 1 218 O ATOM   ? -26.014 12.301 -23.631 1.00 98.30  ? 269 LYS O   1 
1770 A . A N   GLU 1 219 N ATOM   ? -25.318 11.815 -21.516 1.00 100.40 ? 270 GLU N   1 
1771 A . A CA  GLU 1 219 C ATOM   ? -23.917 12.313 -21.635 1.00 103.25 ? 270 GLU CA  1 
1772 A . A CB  GLU 1 219 C ATOM   ? -23.155 12.296 -20.295 1.00 106.38 ? 270 GLU CB  1 
1773 A . A CG  GLU 1 219 C ATOM   ? -23.485 13.434 -19.343 1.00 113.26 ? 270 GLU CG  1 
1774 A . A CD  GLU 1 219 C ATOM   ? -24.757 13.194 -18.537 1.00 122.99 ? 270 GLU CD  1 
1775 A . A OE1 GLU 1 219 O ATOM   ? -25.522 12.258 -18.869 1.00 124.41 ? 270 GLU OE1 1 
1776 A . A OE2 GLU 1 219 O ATOM   ? -24.994 13.946 -17.564 1.00 124.26 ? 270 GLU OE2 1 
1777 A . A C   GLU 1 219 C ATOM   ? -23.101 11.489 -22.601 1.00 93.80  ? 270 GLU C   1 
1778 A . A O   GLU 1 219 O ATOM   ? -22.319 12.030 -23.386 1.00 100.68 ? 270 GLU O   1 
1779 A . A N   LYS 1 220 N ATOM   ? -23.273 10.167 -22.526 1.00 89.97  ? 271 LYS N   1 
1780 A . A CA  LYS 1 220 C ATOM   ? -22.659 9.247  -23.481 1.00 82.60  ? 271 LYS CA  1 
1781 A . A CB  LYS 1 220 C ATOM   ? -22.786 7.806  -22.988 1.00 82.10  ? 271 LYS CB  1 
1782 A . A CG  LYS 1 220 C ATOM   ? -21.886 6.844  -23.718 1.00 84.10  ? 271 LYS CG  1 
1783 A . A CD  LYS 1 220 C ATOM   ? -22.556 6.160  -24.906 1.00 87.48  ? 271 LYS CD  1 
1784 A . A CE  LYS 1 220 C ATOM   ? -23.266 4.878  -24.508 1.00 88.15  ? 271 LYS CE  1 
1785 A . A NZ  LYS 1 220 N ATOM   ? -22.966 3.813  -25.503 1.00 88.71  ? 271 LYS NZ  1 
1786 A . A C   LYS 1 220 C ATOM   ? -23.209 9.429  -24.927 1.00 76.55  ? 271 LYS C   1 
1787 A . A O   LYS 1 220 O ATOM   ? -22.416 9.558  -25.871 1.00 71.75  ? 271 LYS O   1 
1788 A . A N   ASP 1 221 N ATOM   ? -24.541 9.457  -25.099 1.00 74.05  ? 272 ASP N   1 
1789 A . A CA  ASP 1 221 C ATOM   ? -25.141 9.754  -26.420 1.00 76.55  ? 272 ASP CA  1 
1790 A . A CB  ASP 1 221 C ATOM   ? -26.663 9.988  -26.363 1.00 80.77  ? 272 ASP CB  1 
1791 A . A CG  ASP 1 221 C ATOM   ? -27.487 8.705  -26.209 1.00 88.46  ? 272 ASP CG  1 
1792 A . A OD1 ASP 1 221 O ATOM   ? -27.065 7.617  -26.680 1.00 88.58  ? 272 ASP OD1 1 
1793 A . A OD2 ASP 1 221 O ATOM   ? -28.607 8.798  -25.621 1.00 99.70  ? 272 ASP OD2 1 
1794 A . A C   ASP 1 221 C ATOM   ? -24.501 11.025 -27.034 1.00 74.19  ? 272 ASP C   1 
1795 A . A O   ASP 1 221 O ATOM   ? -24.142 11.043 -28.219 1.00 67.69  ? 272 ASP O   1 
1796 A . A N   ARG 1 222 N ATOM   ? -24.352 12.055 -26.188 1.00 74.16  ? 273 ARG N   1 
1797 A . A CA  ARG 1 222 C ATOM   ? -23.983 13.398 -26.553 1.00 76.13  ? 273 ARG CA  1 
1798 A . A CB  ARG 1 222 C ATOM   ? -24.078 14.291 -25.310 1.00 86.89  ? 273 ARG CB  1 
1799 A . A CG  ARG 1 222 C ATOM   ? -24.154 15.783 -25.577 1.00 98.04  ? 273 ARG CG  1 
1800 A . A CD  ARG 1 222 C ATOM   ? -22.784 16.464 -25.607 1.00 108.69 ? 273 ARG CD  1 
1801 A . A NE  ARG 1 222 N ATOM   ? -22.860 17.810 -26.210 1.00 114.39 ? 273 ARG NE  1 
1802 A . A CZ  ARG 1 222 C ATOM   ? -22.474 18.138 -27.448 1.00 107.77 ? 273 ARG CZ  1 
1803 A . A NH1 ARG 1 222 N ATOM   ? -21.952 17.233 -28.274 1.00 103.88 ? 273 ARG NH1 1 
1804 A . A NH2 ARG 1 222 N ATOM   ? -22.614 19.395 -27.866 1.00 104.47 ? 273 ARG NH2 1 
1805 A . A C   ARG 1 222 C ATOM   ? -22.593 13.390 -27.083 1.00 75.13  ? 273 ARG C   1 
1806 A . A O   ARG 1 222 O ATOM   ? -22.327 13.878 -28.174 1.00 74.01  ? 273 ARG O   1 
1807 A . A N   ASN 1 223 N ATOM   ? -21.684 12.819 -26.291 1.00 78.37  ? 274 ASN N   1 
1808 A . A CA  ASN 1 223 C ATOM   ? -20.303 12.601 -26.687 1.00 74.15  ? 274 ASN CA  1 
1809 A . A CB  ASN 1 223 C ATOM   ? -19.604 11.799 -25.593 1.00 85.00  ? 274 ASN CB  1 
1810 A . A CG  ASN 1 223 C ATOM   ? -18.644 12.637 -24.810 1.00 84.20  ? 274 ASN CG  1 
1811 A . A OD1 ASN 1 223 O ATOM   ? -17.494 12.826 -25.230 1.00 86.27  ? 274 ASN OD1 1 
1812 A . A ND2 ASN 1 223 N ATOM   ? -19.110 13.170 -23.687 1.00 81.02  ? 274 ASN ND2 1 
1813 A . A C   ASN 1 223 C ATOM   ? -20.092 11.891 -28.009 1.00 69.37  ? 274 ASN C   1 
1814 A . A O   ASN 1 223 O ATOM   ? -19.331 12.358 -28.852 1.00 67.41  ? 274 ASN O   1 
1815 A . A N   LEU 1 224 N ATOM   ? -20.735 10.728 -28.158 1.00 66.41  ? 275 LEU N   1 
1816 A . A CA  LEU 1 224 C ATOM   ? -20.716 9.972  -29.398 1.00 65.50  ? 275 LEU CA  1 
1817 A . A CB  LEU 1 224 C ATOM   ? -21.623 8.748  -29.359 1.00 67.42  ? 275 LEU CB  1 
1818 A . A CG  LEU 1 224 C ATOM   ? -20.967 7.443  -28.993 1.00 73.68  ? 275 LEU CG  1 
1819 A . A CD1 LEU 1 224 C ATOM   ? -19.767 7.154  -29.884 1.00 75.64  ? 275 LEU CD1 1 
1820 A . A CD2 LEU 1 224 C ATOM   ? -20.575 7.513  -27.530 1.00 78.92  ? 275 LEU CD2 1 
1821 A . A C   LEU 1 224 C ATOM   ? -21.148 10.776 -30.604 1.00 62.95  ? 275 LEU C   1 
1822 A . A O   LEU 1 224 O ATOM   ? -20.637 10.546 -31.702 1.00 61.98  ? 275 LEU O   1 
1823 A . A N   ARG 1 225 N ATOM   ? -22.132 11.658 -30.409 1.00 62.76  ? 276 ARG N   1 
1824 A . A CA  ARG 1 225 C ATOM   ? -22.655 12.507 -31.478 1.00 64.70  ? 276 ARG CA  1 
1825 A . A CB  ARG 1 225 C ATOM   ? -23.869 13.255 -30.978 1.00 70.79  ? 276 ARG CB  1 
1826 A . A CG  ARG 1 225 C ATOM   ? -24.637 14.056 -31.992 1.00 79.53  ? 276 ARG CG  1 
1827 A . A CD  ARG 1 225 C ATOM   ? -25.986 14.360 -31.362 1.00 88.52  ? 276 ARG CD  1 
1828 A . A NE  ARG 1 225 N ATOM   ? -26.830 15.240 -32.165 1.00 104.49 ? 276 ARG NE  1 
1829 A . A CZ  ARG 1 225 C ATOM   ? -26.819 16.571 -32.128 1.00 112.63 ? 276 ARG CZ  1 
1830 A . A NH1 ARG 1 225 N ATOM   ? -25.975 17.229 -31.344 1.00 123.81 ? 276 ARG NH1 1 
1831 A . A NH2 ARG 1 225 N ATOM   ? -27.658 17.254 -32.898 1.00 109.99 ? 276 ARG NH2 1 
1832 A . A C   ARG 1 225 C ATOM   ? -21.586 13.484 -31.957 1.00 59.26  ? 276 ARG C   1 
1833 A . A O   ARG 1 225 O ATOM   ? -21.400 13.683 -33.143 1.00 56.14  ? 276 ARG O   1 
1834 A . A N   ARG 1 226 N ATOM   ? -20.891 14.104 -31.008 1.00 59.24  ? 277 ARG N   1 
1835 A . A CA  ARG 1 226 C ATOM   ? -19.819 15.041 -31.311 1.00 60.50  ? 277 ARG CA  1 
1836 A . A CB  ARG 1 226 C ATOM   ? -19.358 15.703 -30.023 1.00 68.67  ? 277 ARG CB  1 
1837 A . A CG  ARG 1 226 C ATOM   ? -18.436 16.878 -30.173 1.00 75.76  ? 277 ARG CG  1 
1838 A . A CD  ARG 1 226 C ATOM   ? -18.785 17.935 -29.129 1.00 93.51  ? 277 ARG CD  1 
1839 A . A NE  ARG 1 226 N ATOM   ? -17.616 18.769 -28.879 1.00 112.34 ? 277 ARG NE  1 
1840 A . A CZ  ARG 1 226 C ATOM   ? -17.112 19.660 -29.736 1.00 125.04 ? 277 ARG CZ  1 
1841 A . A NH1 ARG 1 226 N ATOM   ? -17.671 19.881 -30.923 1.00 132.88 ? 277 ARG NH1 1 
1842 A . A NH2 ARG 1 226 N ATOM   ? -16.030 20.344 -29.400 1.00 130.62 ? 277 ARG NH2 1 
1843 A . A C   ARG 1 226 C ATOM   ? -18.633 14.317 -31.990 1.00 54.28  ? 277 ARG C   1 
1844 A . A O   ARG 1 226 O ATOM   ? -18.047 14.799 -32.963 1.00 47.15  ? 277 ARG O   1 
1845 A . A N   ILE 1 227 N ATOM   ? -18.304 13.126 -31.497 1.00 50.10  ? 278 ILE N   1 
1846 A . A CA  ILE 1 227 C ATOM   ? -17.164 12.406 -32.048 1.00 49.05  ? 278 ILE CA  1 
1847 A . A CB  ILE 1 227 C ATOM   ? -16.641 11.325 -31.081 1.00 51.88  ? 278 ILE CB  1 
1848 A . A CG1 ILE 1 227 C ATOM   ? -16.036 12.027 -29.844 1.00 55.70  ? 278 ILE CG1 1 
1849 A . A CD1 ILE 1 227 C ATOM   ? -16.013 11.118 -28.614 1.00 62.70  ? 278 ILE CD1 1 
1850 A . A CG2 ILE 1 227 C ATOM   ? -15.584 10.460 -31.733 1.00 49.47  ? 278 ILE CG2 1 
1851 A . A C   ILE 1 227 C ATOM   ? -17.474 11.887 -33.426 1.00 46.36  ? 278 ILE C   1 
1852 A . A O   ILE 1 227 O ATOM   ? -16.672 12.022 -34.359 1.00 46.07  ? 278 ILE O   1 
1853 A . A N   THR 1 228 N ATOM   ? -18.664 11.336 -33.584 1.00 46.54  ? 279 THR N   1 
1854 A . A CA  THR 1 228 C ATOM   ? -19.080 10.809 -34.866 1.00 47.84  ? 279 THR CA  1 
1855 A . A CB  THR 1 228 C ATOM   ? -20.439 10.069 -34.719 1.00 50.35  ? 279 THR CB  1 
1856 A . A OG1 THR 1 228 O ATOM   ? -20.257 9.076  -33.710 1.00 57.24  ? 279 THR OG1 1 
1857 A . A CG2 THR 1 228 C ATOM   ? -20.892 9.365  -36.009 1.00 48.86  ? 279 THR CG2 1 
1858 A . A C   THR 1 228 C ATOM   ? -19.089 11.914 -35.930 1.00 45.27  ? 279 THR C   1 
1859 A . A O   THR 1 228 O ATOM   ? -18.638 11.713 -37.041 1.00 43.74  ? 279 THR O   1 
1860 A . A N   ARG 1 229 N ATOM   ? -19.577 13.088 -35.560 1.00 47.49  ? 280 ARG N   1 
1861 A . A CA  ARG 1 229 C ATOM   ? -19.682 14.184 -36.502 1.00 50.68  ? 280 ARG CA  1 
1862 A . A CB  ARG 1 229 C ATOM   ? -20.501 15.338 -35.924 1.00 56.97  ? 280 ARG CB  1 
1863 A . A CG  ARG 1 229 C ATOM   ? -20.482 16.581 -36.810 1.00 67.59  ? 280 ARG CG  1 
1864 A . A CD  ARG 1 229 C ATOM   ? -21.494 17.656 -36.394 1.00 81.85  ? 280 ARG CD  1 
1865 A . A NE  ARG 1 229 N ATOM   ? -21.115 18.312 -35.135 1.00 91.47  ? 280 ARG NE  1 
1866 A . A CZ  ARG 1 229 C ATOM   ? -21.705 18.126 -33.953 1.00 95.22  ? 280 ARG CZ  1 
1867 A . A NH1 ARG 1 229 N ATOM   ? -22.751 17.303 -33.822 1.00 100.97 ? 280 ARG NH1 1 
1868 A . A NH2 ARG 1 229 N ATOM   ? -21.242 18.777 -32.889 1.00 89.42  ? 280 ARG NH2 1 
1869 A . A C   ARG 1 229 C ATOM   ? -18.284 14.579 -36.923 1.00 46.66  ? 280 ARG C   1 
1870 A . A O   ARG 1 229 O ATOM   ? -18.030 14.761 -38.108 1.00 44.49  ? 280 ARG O   1 
1871 A . A N   MET 1 230 N ATOM   ? -17.350 14.603 -35.965 1.00 45.53  ? 281 MET N   1 
1872 A . A CA  MET 1 230 C ATOM   ? -15.966 14.946 -36.270 1.00 46.64  ? 281 MET CA  1 
1873 A . A CB  MET 1 230 C ATOM   ? -15.101 15.126 -35.017 1.00 49.01  ? 281 MET CB  1 
1874 A . A CG  MET 1 230 C ATOM   ? -13.759 15.781 -35.322 1.00 55.14  ? 281 MET CG  1 
1875 A . A SD  MET 1 230 S ATOM   ? -13.963 17.512 -36.014 1.00 64.84  ? 281 MET SD  1 
1876 A . A CE  MET 1 230 C ATOM   ? -15.449 18.062 -35.214 1.00 66.06  ? 281 MET CE  1 
1877 A . A C   MET 1 230 C ATOM   ? -15.307 13.929 -37.202 1.00 44.44  ? 281 MET C   1 
1878 A . A O   MET 1 230 O ATOM   ? -14.652 14.291 -38.159 1.00 42.44  ? 281 MET O   1 
1879 A . A N   VAL 1 231 N ATOM   ? -15.511 12.638 -36.919 1.00 44.20  ? 282 VAL N   1 
1880 A . A CA  VAL 1 231 C ATOM   ? -15.072 11.602 -37.820 1.00 40.06  ? 282 VAL CA  1 
1881 A . A CB  VAL 1 231 C ATOM   ? -15.396 10.224 -37.269 1.00 40.47  ? 282 VAL CB  1 
1882 A . A CG1 VAL 1 231 C ATOM   ? -15.097 9.193  -38.342 1.00 39.82  ? 282 VAL CG1 1 
1883 A . A CG2 VAL 1 231 C ATOM   ? -14.540 9.979  -36.034 1.00 40.09  ? 282 VAL CG2 1 
1884 A . A C   VAL 1 231 C ATOM   ? -15.611 11.795 -39.231 1.00 39.85  ? 282 VAL C   1 
1885 A . A O   VAL 1 231 O ATOM   ? -14.820 11.775 -40.205 1.00 38.15  ? 282 VAL O   1 
1886 A . A N   LEU 1 232 N ATOM   ? -16.925 12.018 -39.359 1.00 40.91  ? 283 LEU N   1 
1887 A . A CA  LEU 1 232 C ATOM   ? -17.483 12.207 -40.676 1.00 42.58  ? 283 LEU CA  1 
1888 A . A CB  LEU 1 232 C ATOM   ? -18.991 12.306 -40.644 1.00 45.22  ? 283 LEU CB  1 
1889 A . A CG  LEU 1 232 C ATOM   ? -19.691 11.068 -40.150 1.00 50.10  ? 283 LEU CG  1 
1890 A . A CD1 LEU 1 232 C ATOM   ? -21.187 11.242 -39.982 1.00 53.00  ? 283 LEU CD1 1 
1891 A . A CD2 LEU 1 232 C ATOM   ? -19.415 9.891  -41.084 1.00 51.37  ? 283 LEU CD2 1 
1892 A . A C   LEU 1 232 C ATOM   ? -16.888 13.425 -41.395 1.00 43.28  ? 283 LEU C   1 
1893 A . A O   LEU 1 232 O ATOM   ? -16.646 13.365 -42.583 1.00 40.68  ? 283 LEU O   1 
1894 A . A N   VAL 1 233 N ATOM   ? -16.633 14.518 -40.659 1.00 42.55  ? 284 VAL N   1 
1895 A . A CA  VAL 1 233 C ATOM   ? -16.019 15.666 -41.275 1.00 41.54  ? 284 VAL CA  1 
1896 A . A CB  VAL 1 233 C ATOM   ? -16.047 16.889 -40.360 1.00 43.82  ? 284 VAL CB  1 
1897 A . A CG1 VAL 1 233 C ATOM   ? -15.223 18.069 -40.949 1.00 43.14  ? 284 VAL CG1 1 
1898 A . A CG2 VAL 1 233 C ATOM   ? -17.495 17.352 -40.137 1.00 47.14  ? 284 VAL CG2 1 
1899 A . A C   VAL 1 233 C ATOM   ? -14.598 15.385 -41.767 1.00 39.71  ? 284 VAL C   1 
1900 A . A O   VAL 1 233 O ATOM   ? -14.264 15.743 -42.925 1.00 39.08  ? 284 VAL O   1 
1901 A . A N   VAL 1 234 N ATOM   ? -13.735 14.801 -40.927 1.00 38.63  ? 285 VAL N   1 
1902 A . A CA  VAL 1 234 C ATOM   ? -12.360 14.657 -41.349 1.00 38.31  ? 285 VAL CA  1 
1903 A . A CB  VAL 1 234 C ATOM   ? -11.308 14.365 -40.235 1.00 38.55  ? 285 VAL CB  1 
1904 A . A CG1 VAL 1 234 C ATOM   ? -11.517 15.231 -39.014 1.00 41.81  ? 285 VAL CG1 1 
1905 A . A CG2 VAL 1 234 C ATOM   ? -11.241 12.920 -39.833 1.00 42.06  ? 285 VAL CG2 1 
1906 A . A C   VAL 1 234 C ATOM   ? -12.251 13.689 -42.537 1.00 39.19  ? 285 VAL C   1 
1907 A . A O   VAL 1 234 O ATOM   ? -11.388 13.882 -43.394 1.00 38.90  ? 285 VAL O   1 
1908 A . A N   VAL 1 235 N ATOM   ? -13.124 12.668 -42.594 1.00 40.35  ? 286 VAL N   1 
1909 A . A CA  VAL 1 235 C ATOM   ? -13.100 11.688 -43.683 1.00 38.36  ? 286 VAL CA  1 
1910 A . A CB  VAL 1 235 C ATOM   ? -13.870 10.376 -43.314 1.00 39.60  ? 286 VAL CB  1 
1911 A . A CG1 VAL 1 235 C ATOM   ? -13.962 9.396  -44.470 1.00 38.33  ? 286 VAL CG1 1 
1912 A . A CG2 VAL 1 235 C ATOM   ? -13.141 9.648  -42.214 1.00 40.02  ? 286 VAL CG2 1 
1913 A . A C   VAL 1 235 C ATOM   ? -13.613 12.328 -44.969 1.00 39.45  ? 286 VAL C   1 
1914 A . A O   VAL 1 235 O ATOM   ? -13.007 12.195 -46.016 1.00 37.35  ? 286 VAL O   1 
1915 A . A N   ALA 1 236 N ATOM   ? -14.742 13.030 -44.858 1.00 40.87  ? 287 ALA N   1 
1916 A . A CA  ALA 1 236 C ATOM   ? -15.364 13.723 -45.965 1.00 43.61  ? 287 ALA CA  1 
1917 A . A CB  ALA 1 236 C ATOM   ? -16.694 14.357 -45.565 1.00 42.83  ? 287 ALA CB  1 
1918 A . A C   ALA 1 236 C ATOM   ? -14.411 14.792 -46.564 1.00 42.17  ? 287 ALA C   1 
1919 A . A O   ALA 1 236 O ATOM   ? -14.240 14.866 -47.768 1.00 42.78  ? 287 ALA O   1 
1920 A . A N   VAL 1 237 N ATOM   ? -13.740 15.564 -45.718 1.00 41.28  ? 288 VAL N   1 
1921 A . A CA  VAL 1 237 C ATOM   ? -12.760 16.503 -46.243 1.00 41.18  ? 288 VAL CA  1 
1922 A . A CB  VAL 1 237 C ATOM   ? -12.221 17.376 -45.117 1.00 42.61  ? 288 VAL CB  1 
1923 A . A CG1 VAL 1 237 C ATOM   ? -10.955 18.100 -45.557 1.00 45.73  ? 288 VAL CG1 1 
1924 A . A CG2 VAL 1 237 C ATOM   ? -13.303 18.323 -44.687 1.00 41.84  ? 288 VAL CG2 1 
1925 A . A C   VAL 1 237 C ATOM   ? -11.626 15.820 -47.035 1.00 38.15  ? 288 VAL C   1 
1926 A . A O   VAL 1 237 O ATOM   ? -11.286 16.217 -48.159 1.00 35.30  ? 288 VAL O   1 
1927 A . A N   PHE 1 238 N ATOM   ? -11.038 14.782 -46.445 1.00 37.01  ? 289 PHE N   1 
1928 A . A CA  PHE 1 238 C ATOM   ? -10.033 14.005 -47.127 1.00 37.15  ? 289 PHE CA  1 
1929 A . A CB  PHE 1 238 C ATOM   ? -9.548  12.808 -46.287 1.00 36.63  ? 289 PHE CB  1 
1930 A . A CG  PHE 1 238 C ATOM   ? -8.323  12.137 -46.875 1.00 35.82  ? 289 PHE CG  1 
1931 A . A CD1 PHE 1 238 C ATOM   ? -8.439  11.207 -47.851 1.00 34.19  ? 289 PHE CD1 1 
1932 A . A CE1 PHE 1 238 C ATOM   ? -7.316  10.709 -48.456 1.00 34.05  ? 289 PHE CE1 1 
1933 A . A CZ  PHE 1 238 C ATOM   ? -6.068  11.039 -48.057 1.00 32.83  ? 289 PHE CZ  1 
1934 A . A CE2 PHE 1 238 C ATOM   ? -5.950  11.967 -47.040 1.00 34.85  ? 289 PHE CE2 1 
1935 A . A CD2 PHE 1 238 C ATOM   ? -7.075  12.509 -46.489 1.00 35.89  ? 289 PHE CD2 1 
1936 A . A C   PHE 1 238 C ATOM   ? -10.509 13.522 -48.498 1.00 37.68  ? 289 PHE C   1 
1937 A . A O   PHE 1 238 O ATOM   ? -9.781  13.638 -49.522 1.00 36.66  ? 289 PHE O   1 
1938 A . A N   ILE 1 239 N ATOM   ? -11.733 12.985 -48.529 1.00 39.15  ? 290 ILE N   1 
1939 A . A CA  ILE 1 239 C ATOM   ? -12.283 12.427 -49.745 1.00 40.32  ? 290 ILE CA  1 
1940 A . A CB  ILE 1 239 C ATOM   ? -13.480 11.524 -49.405 1.00 42.98  ? 290 ILE CB  1 
1941 A . A CG1 ILE 1 239 C ATOM   ? -12.925 10.251 -48.764 1.00 43.41  ? 290 ILE CG1 1 
1942 A . A CD1 ILE 1 239 C ATOM   ? -14.020 9.344  -48.235 1.00 47.08  ? 290 ILE CD1 1 
1943 A . A CG2 ILE 1 239 C ATOM   ? -14.293 11.184 -50.633 1.00 43.71  ? 290 ILE CG2 1 
1944 A . A C   ILE 1 239 C ATOM   ? -12.594 13.478 -50.806 1.00 40.02  ? 290 ILE C   1 
1945 A . A O   ILE 1 239 O ATOM   ? -12.290 13.307 -51.971 1.00 38.52  ? 290 ILE O   1 
1946 A . A N   VAL 1 240 N ATOM   ? -13.211 14.576 -50.398 1.00 39.05  ? 291 VAL N   1 
1947 A . A CA  VAL 1 240 C ATOM   ? -13.559 15.637 -51.343 1.00 41.96  ? 291 VAL CA  1 
1948 A . A CB  VAL 1 240 C ATOM   ? -14.453 16.680 -50.649 1.00 42.42  ? 291 VAL CB  1 
1949 A . A CG1 VAL 1 240 C ATOM   ? -14.546 17.938 -51.487 1.00 45.77  ? 291 VAL CG1 1 
1950 A . A CG2 VAL 1 240 C ATOM   ? -15.828 16.045 -50.365 1.00 43.51  ? 291 VAL CG2 1 
1951 A . A C   VAL 1 240 C ATOM   ? -12.300 16.289 -51.921 1.00 39.58  ? 291 VAL C   1 
1952 A . A O   VAL 1 240 O ATOM   ? -12.240 16.582 -53.100 1.00 40.30  ? 291 VAL O   1 
1953 A . A N   CYS 1 241 N ATOM   ? -11.281 16.482 -51.083 1.00 39.33  ? 292 CYS N   1 
1954 A . A CA  CYS 1 241 C ATOM   ? -10.057 17.169 -51.494 1.00 38.94  ? 292 CYS CA  1 
1955 A . A CB  CYS 1 241 C ATOM   ? -9.284  17.603 -50.260 1.00 40.07  ? 292 CYS CB  1 
1956 A . A SG  CYS 1 241 S ATOM   ? -10.110 19.096 -49.461 1.00 43.58  ? 292 CYS SG  1 
1957 A . A C   CYS 1 241 C ATOM   ? -9.152  16.391 -52.418 1.00 39.31  ? 292 CYS C   1 
1958 A . A O   CYS 1 241 O ATOM   ? -8.602  16.952 -53.365 1.00 39.36  ? 292 CYS O   1 
1959 A . A N   TRP 1 242 N ATOM   ? -9.020  15.084 -52.148 1.00 37.57  ? 293 TRP N   1 
1960 A . A CA  TRP 1 242 C ATOM   ? -8.051  14.246 -52.823 1.00 38.88  ? 293 TRP CA  1 
1961 A . A CB  TRP 1 242 C ATOM   ? -7.336  13.418 -51.796 1.00 37.63  ? 293 TRP CB  1 
1962 A . A CG  TRP 1 242 C ATOM   ? -6.209  14.113 -51.174 1.00 38.46  ? 293 TRP CG  1 
1963 A . A CD1 TRP 1 242 C ATOM   ? -6.000  14.320 -49.835 1.00 37.57  ? 293 TRP CD1 1 
1964 A . A NE1 TRP 1 242 N ATOM   ? -4.785  14.926 -49.652 1.00 40.18  ? 293 TRP NE1 1 
1965 A . A CE2 TRP 1 242 C ATOM   ? -4.143  15.034 -50.854 1.00 38.45  ? 293 TRP CE2 1 
1966 A . A CD2 TRP 1 242 C ATOM   ? -5.014  14.542 -51.836 1.00 37.03  ? 293 TRP CD2 1 
1967 A . A CE3 TRP 1 242 C ATOM   ? -4.602  14.553 -53.152 1.00 38.81  ? 293 TRP CE3 1 
1968 A . A CZ3 TRP 1 242 C ATOM   ? -3.332  15.138 -53.469 1.00 40.27  ? 293 TRP CZ3 1 
1969 A . A CH2 TRP 1 242 C ATOM   ? -2.490  15.584 -52.466 1.00 38.05  ? 293 TRP CH2 1 
1970 A . A CZ2 TRP 1 242 C ATOM   ? -2.902  15.592 -51.160 1.00 39.91  ? 293 TRP CZ2 1 
1971 A . A C   TRP 1 242 C ATOM   ? -8.561  13.306 -53.949 1.00 40.59  ? 293 TRP C   1 
1972 A . A O   TRP 1 242 O ATOM   ? -7.784  12.909 -54.845 1.00 41.34  ? 293 TRP O   1 
1973 A . A N   THR 1 243 N ATOM   ? -9.837  12.906 -53.881 1.00 39.96  ? 294 THR N   1 
1974 A . A CA  THR 1 243 C ATOM   ? -10.378 11.962 -54.836 1.00 38.62  ? 294 THR CA  1 
1975 A . A CB  THR 1 243 C ATOM   ? -11.864 11.522 -54.488 1.00 40.49  ? 294 THR CB  1 
1976 A . A OG1 THR 1 243 O ATOM   ? -11.899 10.970 -53.168 1.00 39.02  ? 294 THR OG1 1 
1977 A . A CG2 THR 1 243 C ATOM   ? -12.361 10.507 -55.454 1.00 42.73  ? 294 THR CG2 1 
1978 A . A C   THR 1 243 C ATOM   ? -10.318 12.576 -56.232 1.00 38.75  ? 294 THR C   1 
1979 A . A O   THR 1 243 O ATOM   ? -10.006 11.883 -57.189 1.00 37.17  ? 294 THR O   1 
1980 A . A N   PRO 1 244 N ATOM   ? -10.656 13.881 -56.443 1.00 38.27  ? 295 PRO N   1 
1981 A . A CA  PRO 1 244 C ATOM   ? -10.759 14.382 -57.813 1.00 38.95  ? 295 PRO CA  1 
1982 A . A CB  PRO 1 244 C ATOM   ? -11.293 15.805 -57.628 1.00 40.43  ? 295 PRO CB  1 
1983 A . A CG  PRO 1 244 C ATOM   ? -12.107 15.662 -56.361 1.00 41.10  ? 295 PRO CG  1 
1984 A . A CD  PRO 1 244 C ATOM   ? -11.250 14.798 -55.470 1.00 38.43  ? 295 PRO CD  1 
1985 A . A C   PRO 1 244 C ATOM   ? -9.437  14.280 -58.581 1.00 37.99  ? 295 PRO C   1 
1986 A . A O   PRO 1 244 O ATOM   ? -9.413  13.790 -59.714 1.00 37.13  ? 295 PRO O   1 
1987 A . A N   ILE 1 245 N ATOM   ? -8.354  14.785 -57.994 1.00 37.29  ? 296 ILE N   1 
1988 A . A CA  ILE 1 245 C ATOM   ? -7.073  14.778 -58.691 1.00 36.14  ? 296 ILE CA  1 
1989 A . A CB  ILE 1 245 C ATOM   ? -6.006  15.671 -58.053 1.00 34.98  ? 296 ILE CB  1 
1990 A . A CG1 ILE 1 245 C ATOM   ? -4.745  15.812 -58.929 1.00 34.48  ? 296 ILE CG1 1 
1991 A . A CD1 ILE 1 245 C ATOM   ? -5.043  16.182 -60.371 1.00 35.10  ? 296 ILE CD1 1 
1992 A . A CG2 ILE 1 245 C ATOM   ? -5.613  15.220 -56.655 1.00 34.94  ? 296 ILE CG2 1 
1993 A . A C   ILE 1 245 C ATOM   ? -6.599  13.348 -58.932 1.00 37.25  ? 296 ILE C   1 
1994 A . A O   ILE 1 245 O ATOM   ? -6.112  13.034 -60.037 1.00 36.44  ? 296 ILE O   1 
1995 A . A N   HIS 1 246 N ATOM   ? -6.817  12.475 -57.946 1.00 36.32  ? 297 HIS N   1 
1996 A . A CA  HIS 1 246 C ATOM   ? -6.457  11.061 -58.117 1.00 36.34  ? 297 HIS CA  1 
1997 A . A CB  HIS 1 246 C ATOM   ? -6.596  10.296 -56.840 1.00 34.06  ? 297 HIS CB  1 
1998 A . A CG  HIS 1 246 C ATOM   ? -5.425  10.490 -55.937 1.00 35.01  ? 297 HIS CG  1 
1999 A . A ND1 HIS 1 246 N ATOM   ? -4.165  10.036 -56.253 1.00 38.17  ? 297 HIS ND1 1 
2000 A . A CE1 HIS 1 246 C ATOM   ? -3.321  10.387 -55.315 1.00 36.74  ? 297 HIS CE1 1 
2001 A . A NE2 HIS 1 246 N ATOM   ? -3.988  11.056 -54.394 1.00 37.20  ? 297 HIS NE2 1 
2002 A . A CD2 HIS 1 246 C ATOM   ? -5.304  11.124 -54.752 1.00 35.28  ? 297 HIS CD2 1 
2003 A . A C   HIS 1 246 C ATOM   ? -7.129  10.369 -59.252 1.00 39.22  ? 297 HIS C   1 
2004 A . A O   HIS 1 246 O ATOM   ? -6.481  9.627  -60.009 1.00 39.70  ? 297 HIS O   1 
2005 A . A N   ILE 1 247 N ATOM   ? -8.429  10.605 -59.397 1.00 40.49  ? 298 ILE N   1 
2006 A . A CA  ILE 1 247 C ATOM   ? -9.185  9.967  -60.418 1.00 42.48  ? 298 ILE CA  1 
2007 A . A CB  ILE 1 247 C ATOM   ? -10.702 10.075 -60.103 1.00 45.67  ? 298 ILE CB  1 
2008 A . A CG1 ILE 1 247 C ATOM   ? -10.992 9.196  -58.855 1.00 46.95  ? 298 ILE CG1 1 
2009 A . A CD1 ILE 1 247 C ATOM   ? -10.683 7.719  -59.008 1.00 51.01  ? 298 ILE CD1 1 
2010 A . A CG2 ILE 1 247 C ATOM   ? -11.586 9.715  -61.317 1.00 46.47  ? 298 ILE CG2 1 
2011 A . A C   ILE 1 247 C ATOM   ? -8.842  10.562 -61.757 1.00 44.00  ? 298 ILE C   1 
2012 A . A O   ILE 1 247 O ATOM   ? -8.742  9.858  -62.769 1.00 43.48  ? 298 ILE O   1 
2013 A . A N   TYR 1 248 N ATOM   ? -8.666  11.883 -61.778 1.00 41.01  ? 299 TYR N   1 
2014 A . A CA  TYR 1 248 C ATOM   ? -8.339  12.565 -62.989 1.00 42.28  ? 299 TYR CA  1 
2015 A . A CB  TYR 1 248 C ATOM   ? -8.275  14.051 -62.727 1.00 43.38  ? 299 TYR CB  1 
2016 A . A CG  TYR 1 248 C ATOM   ? -8.664  14.951 -63.875 1.00 45.10  ? 299 TYR CG  1 
2017 A . A CD1 TYR 1 248 C ATOM   ? -8.369  14.643 -65.165 1.00 47.18  ? 299 TYR CD1 1 
2018 A . A CE1 TYR 1 248 C ATOM   ? -8.719  15.488 -66.197 1.00 49.51  ? 299 TYR CE1 1 
2019 A . A CZ  TYR 1 248 C ATOM   ? -9.324  16.706 -65.937 1.00 49.15  ? 299 TYR CZ  1 
2020 A . A OH  TYR 1 248 O ATOM   ? -9.616  17.598 -66.996 1.00 53.56  ? 299 TYR OH  1 
2021 A . A CE2 TYR 1 248 C ATOM   ? -9.649  17.019 -64.666 1.00 46.90  ? 299 TYR CE2 1 
2022 A . A CD2 TYR 1 248 C ATOM   ? -9.290  16.185 -63.636 1.00 45.79  ? 299 TYR CD2 1 
2023 A . A C   TYR 1 248 C ATOM   ? -6.990  12.067 -63.536 1.00 41.71  ? 299 TYR C   1 
2024 A . A O   TYR 1 248 O ATOM   ? -6.867  11.796 -64.728 1.00 43.97  ? 299 TYR O   1 
2025 A . A N   VAL 1 249 N ATOM   ? -6.004  11.893 -62.664 1.00 38.94  ? 300 VAL N   1 
2026 A . A CA  VAL 1 249 C ATOM   ? -4.725  11.444 -63.116 1.00 39.54  ? 300 VAL CA  1 
2027 A . A CB  VAL 1 249 C ATOM   ? -3.703  11.454 -61.957 1.00 37.37  ? 300 VAL CB  1 
2028 A . A CG1 VAL 1 249 C ATOM   ? -2.512  10.606 -62.283 1.00 40.16  ? 300 VAL CG1 1 
2029 A . A CG2 VAL 1 249 C ATOM   ? -3.225  12.849 -61.649 1.00 37.98  ? 300 VAL CG2 1 
2030 A . A C   VAL 1 249 C ATOM   ? -4.871  10.002 -63.759 1.00 42.28  ? 300 VAL C   1 
2031 A . A O   VAL 1 249 O ATOM   ? -4.306  9.724  -64.810 1.00 42.11  ? 300 VAL O   1 
2032 A . A N   ILE 1 250 N ATOM   ? -5.635  9.118  -63.119 1.00 43.36  ? 301 ILE N   1 
2033 A . A CA  ILE 1 250 C ATOM   ? -5.877  7.773  -63.705 1.00 46.14  ? 301 ILE CA  1 
2034 A . A CB  ILE 1 250 C ATOM   ? -6.725  6.890  -62.804 1.00 46.27  ? 301 ILE CB  1 
2035 A . A CG1 ILE 1 250 C ATOM   ? -6.075  6.700  -61.438 1.00 46.79  ? 301 ILE CG1 1 
2036 A . A CD1 ILE 1 250 C ATOM   ? -4.573  6.482  -61.505 1.00 54.88  ? 301 ILE CD1 1 
2037 A . A CG2 ILE 1 250 C ATOM   ? -6.990  5.492  -63.433 1.00 48.15  ? 301 ILE CG2 1 
2038 A . A C   ILE 1 250 C ATOM   ? -6.604  7.849  -65.033 1.00 47.36  ? 301 ILE C   1 
2039 A . A O   ILE 1 250 O ATOM   ? -6.272  7.140  -65.992 1.00 49.21  ? 301 ILE O   1 
2040 A . A N   ILE 1 251 N ATOM   ? -7.625  8.692  -65.106 1.00 49.37  ? 302 ILE N   1 
2041 A . A CA  ILE 1 251 C ATOM   ? -8.380  8.773  -66.331 1.00 53.63  ? 302 ILE CA  1 
2042 A . A CB  ILE 1 251 C ATOM   ? -9.605  9.686  -66.246 1.00 54.31  ? 302 ILE CB  1 
2043 A . A CG1 ILE 1 251 C ATOM   ? -10.573 9.025  -65.280 1.00 58.83  ? 302 ILE CG1 1 
2044 A . A CD1 ILE 1 251 C ATOM   ? -11.764 9.855  -64.936 1.00 59.62  ? 302 ILE CD1 1 
2045 A . A CG2 ILE 1 251 C ATOM   ? -10.259 9.795  -67.606 1.00 56.34  ? 302 ILE CG2 1 
2046 A . A C   ILE 1 251 C ATOM   ? -7.457  9.178  -67.444 1.00 54.36  ? 302 ILE C   1 
2047 A . A O   ILE 1 251 O ATOM   ? -7.549  8.654  -68.526 1.00 54.73  ? 302 ILE O   1 
2048 A . A N   LYS 1 252 N ATOM   ? -6.516  10.077 -67.168 1.00 52.85  ? 303 LYS N   1 
2049 A . A CA  LYS 1 252 C ATOM   ? -5.650  10.564 -68.255 1.00 56.07  ? 303 LYS CA  1 
2050 A . A CB  LYS 1 252 C ATOM   ? -4.934  11.869 -67.919 1.00 53.89  ? 303 LYS CB  1 
2051 A . A CG  LYS 1 252 C ATOM   ? -5.926  13.012 -67.951 1.00 63.36  ? 303 LYS CG  1 
2052 A . A CD  LYS 1 252 C ATOM   ? -5.385  14.317 -67.377 1.00 72.25  ? 303 LYS CD  1 
2053 A . A CE  LYS 1 252 C ATOM   ? -4.199  14.791 -68.182 1.00 77.07  ? 303 LYS CE  1 
2054 A . A NZ  LYS 1 252 N ATOM   ? -3.724  16.085 -67.655 1.00 84.32  ? 303 LYS NZ  1 
2055 A . A C   LYS 1 252 C ATOM   ? -4.646  9.502  -68.634 1.00 50.28  ? 303 LYS C   1 
2056 A . A O   LYS 1 252 O ATOM   ? -4.123  9.546  -69.696 1.00 49.38  ? 303 LYS O   1 
2057 A . A N   ALA 1 253 N ATOM   ? -4.315  8.618  -67.701 1.00 47.78  ? 304 ALA N   1 
2058 A . A CA  ALA 1 253 C ATOM   ? -3.443  7.535  -68.040 1.00 52.53  ? 304 ALA CA  1 
2059 A . A CB  ALA 1 253 C ATOM   ? -3.008  6.777  -66.820 1.00 49.73  ? 304 ALA CB  1 
2060 A . A C   ALA 1 253 C ATOM   ? -4.136  6.613  -69.067 1.00 55.46  ? 304 ALA C   1 
2061 A . A O   ALA 1 253 O ATOM   ? -3.472  6.009  -69.867 1.00 62.36  ? 304 ALA O   1 
2062 A . A N   LEU 1 254 N ATOM   ? -5.473  6.555  -69.057 1.00 58.10  ? 305 LEU N   1 
2063 A . A CA  LEU 1 254 C ATOM   ? -6.216  5.502  -69.737 1.00 57.58  ? 305 LEU CA  1 
2064 A . A CB  LEU 1 254 C ATOM   ? -7.341  4.997  -68.881 1.00 54.12  ? 305 LEU CB  1 
2065 A . A CG  LEU 1 254 C ATOM   ? -6.842  4.111  -67.775 1.00 53.97  ? 305 LEU CG  1 
2066 A . A CD1 LEU 1 254 C ATOM   ? -8.014  4.056  -66.837 1.00 54.75  ? 305 LEU CD1 1 
2067 A . A CD2 LEU 1 254 C ATOM   ? -6.427  2.670  -68.194 1.00 55.36  ? 305 LEU CD2 1 
2068 A . A C   LEU 1 254 C ATOM   ? -6.796  5.919  -71.038 1.00 62.35  ? 305 LEU C   1 
2069 A . A O   LEU 1 254 O ATOM   ? -6.836  5.099  -71.960 1.00 64.42  ? 305 LEU O   1 
2070 A . A N   ILE 1 255 N ATOM   ? -7.303  7.155  -71.119 1.00 59.72  ? 306 ILE N   1 
2071 A . A CA  ILE 1 255 C ATOM   ? -7.967  7.651  -72.324 1.00 67.36  ? 306 ILE CA  1 
2072 A . A CB  ILE 1 255 C ATOM   ? -9.491  7.708  -72.128 1.00 71.40  ? 306 ILE CB  1 
2073 A . A CG1 ILE 1 255 C ATOM   ? -9.917  9.059  -71.588 1.00 74.06  ? 306 ILE CG1 1 
2074 A . A CD1 ILE 1 255 C ATOM   ? -11.307 9.066  -70.987 1.00 79.23  ? 306 ILE CD1 1 
2075 A . A CG2 ILE 1 255 C ATOM   ? -9.928  6.621  -71.149 1.00 75.06  ? 306 ILE CG2 1 
2076 A . A C   ILE 1 255 C ATOM   ? -7.402  9.004  -72.731 1.00 72.46  ? 306 ILE C   1 
2077 A . A O   ILE 1 255 O ATOM   ? -6.665  9.606  -71.959 1.00 77.44  ? 306 ILE O   1 
2078 A . A N   THR 1 256 N ATOM   ? -7.758  9.471  -73.936 1.00 76.06  ? 307 THR N   1 
2079 A . A CA  THR 1 256 C ATOM   ? -7.366  10.787 -74.453 1.00 83.38  ? 307 THR CA  1 
2080 A . A CB  THR 1 256 C ATOM   ? -6.737  10.698 -75.871 1.00 94.39  ? 307 THR CB  1 
2081 A . A OG1 THR 1 256 O ATOM   ? -5.334  10.413 -75.751 1.00 103.15 ? 307 THR OG1 1 
2082 A . A CG2 THR 1 256 C ATOM   ? -6.907  12.029 -76.666 1.00 91.64  ? 307 THR CG2 1 
2083 A . A C   THR 1 256 C ATOM   ? -8.588  11.696 -74.479 1.00 87.57  ? 307 THR C   1 
2084 A . A O   THR 1 256 O ATOM   ? -9.507  11.485 -75.266 1.00 100.05 ? 307 THR O   1 
2085 A . A N   ILE 1 257 N ATOM   ? -8.566  12.725 -73.627 1.00 88.08  ? 308 ILE N   1 
2086 A . A CA  ILE 1 257 C ATOM   ? -9.719  13.577 -73.368 1.00 95.18  ? 308 ILE CA  1 
2087 A . A CB  ILE 1 257 C ATOM   ? -9.929  13.838 -71.836 1.00 96.11  ? 308 ILE CB  1 
2088 A . A CG1 ILE 1 257 C ATOM   ? -9.072  14.992 -71.278 1.00 94.82  ? 308 ILE CG1 1 
2089 A . A CD1 ILE 1 257 C ATOM   ? -7.854  14.560 -70.490 1.00 97.74  ? 308 ILE CD1 1 
2090 A . A CG2 ILE 1 257 C ATOM   ? -9.717  12.535 -71.048 1.00 94.43  ? 308 ILE CG2 1 
2091 A . A C   ILE 1 257 C ATOM   ? -9.556  14.855 -74.186 1.00 94.74  ? 308 ILE C   1 
2092 A . A O   ILE 1 257 O ATOM   ? -8.448  15.378 -74.286 1.00 94.23  ? 308 ILE O   1 
2093 A . A N   PRO 1 258 N ATOM   ? -10.636 15.394 -74.800 1.00 96.05  ? 309 PRO N   1 
2094 A . A CA  PRO 1 258 C ATOM   ? -10.484 16.512 -75.733 1.00 98.37  ? 309 PRO CA  1 
2095 A . A CB  PRO 1 258 C ATOM   ? -11.918 16.747 -76.261 1.00 100.24 ? 309 PRO CB  1 
2096 A . A CG  PRO 1 258 C ATOM   ? -12.825 16.117 -75.255 1.00 99.09  ? 309 PRO CG  1 
2097 A . A CD  PRO 1 258 C ATOM   ? -12.043 15.013 -74.576 1.00 95.37  ? 309 PRO CD  1 
2098 A . A C   PRO 1 258 C ATOM   ? -9.975  17.702 -74.952 1.00 90.19  ? 309 PRO C   1 
2099 A . A O   PRO 1 258 O ATOM   ? -10.481 17.950 -73.860 1.00 89.39  ? 309 PRO O   1 
2100 A . A N   GLU 1 259 N ATOM   ? -8.942  18.378 -75.459 1.00 90.06  ? 310 GLU N   1 
2101 A . A CA  GLU 1 259 C ATOM   ? -8.520  19.634 -74.857 1.00 93.54  ? 310 GLU CA  1 
2102 A . A CB  GLU 1 259 C ATOM   ? -7.246  20.168 -75.506 1.00 103.16 ? 310 GLU CB  1 
2103 A . A CG  GLU 1 259 C ATOM   ? -6.665  21.400 -74.815 1.00 108.71 ? 310 GLU CG  1 
2104 A . A CD  GLU 1 259 C ATOM   ? -7.175  22.721 -75.379 1.00 113.33 ? 310 GLU CD  1 
2105 A . A OE1 GLU 1 259 O ATOM   ? -7.088  22.924 -76.611 1.00 119.27 ? 310 GLU OE1 1 
2106 A . A OE2 GLU 1 259 O ATOM   ? -7.632  23.575 -74.585 1.00 114.91 ? 310 GLU OE2 1 
2107 A . A C   GLU 1 259 C ATOM   ? -9.677  20.616 -75.030 1.00 90.20  ? 310 GLU C   1 
2108 A . A O   GLU 1 259 O ATOM   ? -10.145 20.824 -76.144 1.00 96.29  ? 310 GLU O   1 
2109 A . A N   THR 1 260 N ATOM   ? -10.158 21.174 -73.912 1.00 85.88  ? 311 THR N   1 
2110 A . A CA  THR 1 260 C ATOM   ? -11.230 22.183 -73.886 1.00 82.49  ? 311 THR CA  1 
2111 A . A CB  THR 1 260 C ATOM   ? -12.662 21.568 -73.847 1.00 83.79  ? 311 THR CB  1 
2112 A . A OG1 THR 1 260 O ATOM   ? -12.773 20.645 -72.739 1.00 80.48  ? 311 THR OG1 1 
2113 A . A CG2 THR 1 260 C ATOM   ? -13.004 20.851 -75.156 1.00 83.88  ? 311 THR CG2 1 
2114 A . A C   THR 1 260 C ATOM   ? -11.048 23.044 -72.641 1.00 78.41  ? 311 THR C   1 
2115 A . A O   THR 1 260 O ATOM   ? -10.276 22.710 -71.740 1.00 73.09  ? 311 THR O   1 
2116 A . A N   THR 1 261 N ATOM   ? -11.787 24.151 -72.591 1.00 77.02  ? 312 THR N   1 
2117 A . A CA  THR 1 261 C ATOM   ? -11.771 25.048 -71.457 1.00 76.29  ? 312 THR CA  1 
2118 A . A CB  THR 1 261 C ATOM   ? -12.678 26.242 -71.736 1.00 75.53  ? 312 THR CB  1 
2119 A . A OG1 THR 1 261 O ATOM   ? -12.094 26.939 -72.828 1.00 77.77  ? 312 THR OG1 1 
2120 A . A CG2 THR 1 261 C ATOM   ? -12.811 27.204 -70.524 1.00 75.08  ? 312 THR CG2 1 
2121 A . A C   THR 1 261 C ATOM   ? -12.156 24.308 -70.191 1.00 75.23  ? 312 THR C   1 
2122 A . A O   THR 1 261 O ATOM   ? -11.450 24.393 -69.171 1.00 70.09  ? 312 THR O   1 
2123 A . A N   PHE 1 262 N ATOM   ? -13.245 23.534 -70.287 1.00 78.98  ? 313 PHE N   1 
2124 A . A CA  PHE 1 262 C ATOM   ? -13.753 22.731 -69.181 1.00 79.62  ? 313 PHE CA  1 
2125 A . A CB  PHE 1 262 C ATOM   ? -15.051 21.993 -69.577 1.00 80.59  ? 313 PHE CB  1 
2126 A . A CG  PHE 1 262 C ATOM   ? -15.627 21.179 -68.447 1.00 82.03  ? 313 PHE CG  1 
2127 A . A CD1 PHE 1 262 C ATOM   ? -16.246 21.811 -67.364 1.00 82.86  ? 313 PHE CD1 1 
2128 A . A CE1 PHE 1 262 C ATOM   ? -16.737 21.064 -66.303 1.00 82.83  ? 313 PHE CE1 1 
2129 A . A CZ  PHE 1 262 C ATOM   ? -16.596 19.684 -66.309 1.00 78.89  ? 313 PHE CZ  1 
2130 A . A CE2 PHE 1 262 C ATOM   ? -15.968 19.057 -67.371 1.00 76.79  ? 313 PHE CE2 1 
2131 A . A CD2 PHE 1 262 C ATOM   ? -15.473 19.801 -68.419 1.00 78.73  ? 313 PHE CD2 1 
2132 A . A C   PHE 1 262 C ATOM   ? -12.679 21.744 -68.628 1.00 73.27  ? 313 PHE C   1 
2133 A . A O   PHE 1 262 O ATOM   ? -12.489 21.648 -67.406 1.00 73.80  ? 313 PHE O   1 
2134 A . A N   GLN 1 263 N ATOM   ? -11.968 21.073 -69.545 1.00 68.99  ? 314 GLN N   1 
2135 A . A CA  GLN 1 263 C ATOM   ? -10.873 20.137 -69.237 1.00 70.52  ? 314 GLN CA  1 
2136 A . A CB  GLN 1 263 C ATOM   ? -10.377 19.453 -70.520 1.00 75.63  ? 314 GLN CB  1 
2137 A . A CG  GLN 1 263 C ATOM   ? -9.201  18.501 -70.361 1.00 85.70  ? 314 GLN CG  1 
2138 A . A CD  GLN 1 263 C ATOM   ? -7.843  19.202 -70.289 1.00 96.24  ? 314 GLN CD  1 
2139 A . A OE1 GLN 1 263 O ATOM   ? -7.413  19.877 -71.247 1.00 102.05 ? 314 GLN OE1 1 
2140 A . A NE2 GLN 1 263 N ATOM   ? -7.149  19.035 -69.143 1.00 98.39  ? 314 GLN NE2 1 
2141 A . A C   GLN 1 263 C ATOM   ? -9.725  20.855 -68.512 1.00 64.55  ? 314 GLN C   1 
2142 A . A O   GLN 1 263 O ATOM   ? -9.249  20.387 -67.484 1.00 62.12  ? 314 GLN O   1 
2143 A . A N   THR 1 264 N ATOM   ? -9.287  21.989 -69.067 1.00 61.04  ? 315 THR N   1 
2144 A . A CA  THR 1 264 C ATOM   ? -8.246  22.809 -68.470 1.00 60.30  ? 315 THR CA  1 
2145 A . A CB  THR 1 264 C ATOM   ? -7.882  23.983 -69.374 1.00 61.63  ? 315 THR CB  1 
2146 A . A OG1 THR 1 264 O ATOM   ? -7.214  23.444 -70.501 1.00 66.03  ? 315 THR OG1 1 
2147 A . A CG2 THR 1 264 C ATOM   ? -6.919  24.873 -68.692 1.00 61.82  ? 315 THR CG2 1 
2148 A . A C   THR 1 264 C ATOM   ? -8.643  23.330 -67.096 1.00 55.30  ? 315 THR C   1 
2149 A . A O   THR 1 264 O ATOM   ? -7.915  23.122 -66.104 1.00 53.61  ? 315 THR O   1 
2150 A . A N   VAL 1 265 N ATOM   ? -9.814  23.952 -67.029 1.00 52.19  ? 316 VAL N   1 
2151 A . A CA  VAL 1 265 C ATOM   ? -10.256 24.492 -65.776 1.00 52.75  ? 316 VAL CA  1 
2152 A . A CB  VAL 1 265 C ATOM   ? -11.504 25.341 -65.954 1.00 53.78  ? 316 VAL CB  1 
2153 A . A CG1 VAL 1 265 C ATOM   ? -11.938 25.903 -64.629 1.00 53.58  ? 316 VAL CG1 1 
2154 A . A CG2 VAL 1 265 C ATOM   ? -11.149 26.469 -66.847 1.00 55.42  ? 316 VAL CG2 1 
2155 A . A C   VAL 1 265 C ATOM   ? -10.480 23.430 -64.715 1.00 49.95  ? 316 VAL C   1 
2156 A . A O   VAL 1 265 O ATOM   ? -10.005 23.542 -63.590 1.00 48.73  ? 316 VAL O   1 
2157 A . A N   SER 1 266 N ATOM   ? -11.147 22.331 -65.083 1.00 51.67  ? 317 SER N   1 
2158 A . A CA  SER 1 266 C ATOM   ? -11.425 21.291 -64.093 1.00 47.79  ? 317 SER CA  1 
2159 A . A CB  SER 1 266 C ATOM   ? -12.398 20.300 -64.685 1.00 49.94  ? 317 SER CB  1 
2160 A . A OG  SER 1 266 O ATOM   ? -11.797 19.706 -65.807 1.00 54.08  ? 317 SER OG  1 
2161 A . A C   SER 1 266 C ATOM   ? -10.114 20.688 -63.557 1.00 43.83  ? 317 SER C   1 
2162 A . A O   SER 1 266 O ATOM   ? -9.981  20.393 -62.375 1.00 42.32  ? 317 SER O   1 
2163 A . A N   TRP 1 267 N ATOM   ? -9.100  20.569 -64.413 1.00 43.34  ? 318 TRP N   1 
2164 A . A CA  TRP 1 267 C ATOM   ? -7.815  20.001 -64.028 1.00 42.04  ? 318 TRP CA  1 
2165 A . A CB  TRP 1 267 C ATOM   ? -6.898  19.890 -65.247 1.00 43.64  ? 318 TRP CB  1 
2166 A . A CG  TRP 1 267 C ATOM   ? -5.473  19.454 -64.974 1.00 44.21  ? 318 TRP CG  1 
2167 A . A CD1 TRP 1 267 C ATOM   ? -4.378  20.215 -65.072 1.00 46.66  ? 318 TRP CD1 1 
2168 A . A NE1 TRP 1 267 N ATOM   ? -3.265  19.495 -64.790 1.00 45.64  ? 318 TRP NE1 1 
2169 A . A CE2 TRP 1 267 C ATOM   ? -3.618  18.229 -64.493 1.00 44.59  ? 318 TRP CE2 1 
2170 A . A CD2 TRP 1 267 C ATOM   ? -5.009  18.154 -64.623 1.00 44.91  ? 318 TRP CD2 1 
2171 A . A CE3 TRP 1 267 C ATOM   ? -5.631  16.949 -64.372 1.00 43.89  ? 318 TRP CE3 1 
2172 A . A CZ3 TRP 1 267 C ATOM   ? -4.849  15.875 -64.039 1.00 44.76  ? 318 TRP CZ3 1 
2173 A . A CH2 TRP 1 267 C ATOM   ? -3.471  15.961 -63.956 1.00 43.56  ? 318 TRP CH2 1 
2174 A . A CZ2 TRP 1 267 C ATOM   ? -2.831  17.136 -64.156 1.00 45.83  ? 318 TRP CZ2 1 
2175 A . A C   TRP 1 267 C ATOM   ? -7.151  20.829 -62.947 1.00 41.29  ? 318 TRP C   1 
2176 A . A O   TRP 1 267 O ATOM   ? -6.754  20.312 -61.908 1.00 37.99  ? 318 TRP O   1 
2177 A . A N   HIS 1 268 N ATOM   ? -7.033  22.151 -63.185 1.00 42.45  ? 319 HIS N   1 
2178 A . A CA  HIS 1 268 C ATOM   ? -6.455  23.017 -62.169 1.00 42.33  ? 319 HIS CA  1 
2179 A . A CB  HIS 1 268 C ATOM   ? -6.157  24.420 -62.756 1.00 43.25  ? 319 HIS CB  1 
2180 A . A CG  HIS 1 268 C ATOM   ? -5.056  24.347 -63.739 1.00 44.33  ? 319 HIS CG  1 
2181 A . A ND1 HIS 1 268 N ATOM   ? -5.278  24.329 -65.101 1.00 48.02  ? 319 HIS ND1 1 
2182 A . A CE1 HIS 1 268 C ATOM   ? -4.128  24.149 -65.724 1.00 48.57  ? 319 HIS CE1 1 
2183 A . A NE2 HIS 1 268 N ATOM   ? -3.174  24.030 -64.818 1.00 46.61  ? 319 HIS NE2 1 
2184 A . A CD2 HIS 1 268 C ATOM   ? -3.743  24.103 -63.570 1.00 43.99  ? 319 HIS CD2 1 
2185 A . A C   HIS 1 268 C ATOM   ? -7.268  23.069 -60.889 1.00 42.27  ? 319 HIS C   1 
2186 A . A O   HIS 1 268 O ATOM   ? -6.697  23.074 -59.797 1.00 41.36  ? 319 HIS O   1 
2187 A . A N   PHE 1 269 N ATOM   ? -8.598  23.028 -61.031 1.00 44.13  ? 320 PHE N   1 
2188 A . A CA  PHE 1 269 C ATOM   ? -9.458  22.952 -59.889 1.00 44.51  ? 320 PHE CA  1 
2189 A . A CB  PHE 1 269 C ATOM   ? -10.927 23.104 -60.305 1.00 49.91  ? 320 PHE CB  1 
2190 A . A CG  PHE 1 269 C ATOM   ? -11.807 23.383 -59.141 1.00 59.64  ? 320 PHE CG  1 
2191 A . A CD1 PHE 1 269 C ATOM   ? -12.004 24.686 -58.699 1.00 62.44  ? 320 PHE CD1 1 
2192 A . A CE1 PHE 1 269 C ATOM   ? -12.750 24.935 -57.548 1.00 66.18  ? 320 PHE CE1 1 
2193 A . A CZ  PHE 1 269 C ATOM   ? -13.307 23.909 -56.822 1.00 61.45  ? 320 PHE CZ  1 
2194 A . A CE2 PHE 1 269 C ATOM   ? -13.118 22.621 -57.245 1.00 69.93  ? 320 PHE CE2 1 
2195 A . A CD2 PHE 1 269 C ATOM   ? -12.342 22.343 -58.383 1.00 65.72  ? 320 PHE CD2 1 
2196 A . A C   PHE 1 269 C ATOM   ? -9.178  21.685 -59.049 1.00 42.48  ? 320 PHE C   1 
2197 A . A O   PHE 1 269 O ATOM   ? -9.020  21.769 -57.794 1.00 40.29  ? 320 PHE O   1 
2198 A . A N   CYS 1 270 N ATOM   ? -9.058  20.521 -59.721 1.00 39.55  ? 321 CYS N   1 
2199 A . A CA  CYS 1 270 C ATOM   ? -8.778  19.290 -59.005 1.00 39.59  ? 321 CYS CA  1 
2200 A . A CB  CYS 1 270 C ATOM   ? -8.866  18.073 -59.959 1.00 41.08  ? 321 CYS CB  1 
2201 A . A SG  CYS 1 270 S ATOM   ? -10.618 17.842 -60.459 1.00 45.93  ? 321 CYS SG  1 
2202 A . A C   CYS 1 270 C ATOM   ? -7.409  19.362 -58.343 1.00 37.48  ? 321 CYS C   1 
2203 A . A O   CYS 1 270 O ATOM   ? -7.228  18.920 -57.206 1.00 35.40  ? 321 CYS O   1 
2204 A . A N   ILE 1 271 N ATOM   ? -6.426  19.953 -59.033 1.00 37.58  ? 322 ILE N   1 
2205 A . A CA  ILE 1 271 C ATOM   ? -5.116  20.110 -58.416 1.00 37.78  ? 322 ILE CA  1 
2206 A . A CB  ILE 1 271 C ATOM   ? -4.134  20.769 -59.391 1.00 41.87  ? 322 ILE CB  1 
2207 A . A CG1 ILE 1 271 C ATOM   ? -3.782  19.823 -60.513 1.00 43.18  ? 322 ILE CG1 1 
2208 A . A CD1 ILE 1 271 C ATOM   ? -2.924  20.486 -61.549 1.00 42.98  ? 322 ILE CD1 1 
2209 A . A CG2 ILE 1 271 C ATOM   ? -2.834  21.173 -58.680 1.00 44.55  ? 322 ILE CG2 1 
2210 A . A C   ILE 1 271 C ATOM   ? -5.222  20.979 -57.129 1.00 37.68  ? 322 ILE C   1 
2211 A . A O   ILE 1 271 O ATOM   ? -4.611  20.684 -56.078 1.00 34.16  ? 322 ILE O   1 
2212 A . A N   ALA 1 272 N ATOM   ? -5.946  22.103 -57.253 1.00 39.41  ? 323 ALA N   1 
2213 A . A CA  ALA 1 272 C ATOM   ? -6.108  23.006 -56.110 1.00 41.70  ? 323 ALA CA  1 
2214 A . A CB  ALA 1 272 C ATOM   ? -6.856  24.305 -56.478 1.00 40.41  ? 323 ALA CB  1 
2215 A . A C   ALA 1 272 C ATOM   ? -6.802  22.319 -54.929 1.00 42.06  ? 323 ALA C   1 
2216 A . A O   ALA 1 272 O ATOM   ? -6.433  22.559 -53.789 1.00 40.44  ? 323 ALA O   1 
2217 A . A N   LEU 1 273 N ATOM   ? -7.810  21.488 -55.225 1.00 42.93  ? 324 LEU N   1 
2218 A . A CA  LEU 1 273 C ATOM   ? -8.502  20.709 -54.181 1.00 43.82  ? 324 LEU CA  1 
2219 A . A CB  LEU 1 273 C ATOM   ? -9.556  19.814 -54.776 1.00 44.04  ? 324 LEU CB  1 
2220 A . A CG  LEU 1 273 C ATOM   ? -10.845 20.593 -54.948 1.00 46.82  ? 324 LEU CG  1 
2221 A . A CD1 LEU 1 273 C ATOM   ? -11.839 19.590 -55.529 1.00 50.74  ? 324 LEU CD1 1 
2222 A . A CD2 LEU 1 273 C ATOM   ? -11.380 21.119 -53.619 1.00 46.58  ? 324 LEU CD2 1 
2223 A . A C   LEU 1 273 C ATOM   ? -7.570  19.878 -53.343 1.00 39.85  ? 324 LEU C   1 
2224 A . A O   LEU 1 273 O ATOM   ? -7.704  19.856 -52.134 1.00 39.42  ? 324 LEU O   1 
2225 A . A N   GLY 1 274 N ATOM   ? -6.566  19.257 -53.975 1.00 41.29  ? 325 GLY N   1 
2226 A . A CA  GLY 1 274 C ATOM   ? -5.528  18.505 -53.269 1.00 38.93  ? 325 GLY CA  1 
2227 A . A C   GLY 1 274 C ATOM   ? -4.797  19.347 -52.222 1.00 36.36  ? 325 GLY C   1 
2228 A . A O   GLY 1 274 O ATOM   ? -4.502  18.939 -51.085 1.00 38.59  ? 325 GLY O   1 
2229 A . A N   TYR 1 275 N ATOM   ? -4.414  20.553 -52.626 1.00 38.22  ? 326 TYR N   1 
2230 A . A CA  TYR 1 275 C ATOM   ? -3.676  21.440 -51.771 1.00 38.04  ? 326 TYR CA  1 
2231 A . A CB  TYR 1 275 C ATOM   ? -2.964  22.495 -52.637 1.00 39.40  ? 326 TYR CB  1 
2232 A . A CG  TYR 1 275 C ATOM   ? -1.855  21.797 -53.448 1.00 36.29  ? 326 TYR CG  1 
2233 A . A CD1 TYR 1 275 C ATOM   ? -0.644  21.567 -52.895 1.00 36.47  ? 326 TYR CD1 1 
2234 A . A CE1 TYR 1 275 C ATOM   ? 0.342   20.986 -53.593 1.00 35.45  ? 326 TYR CE1 1 
2235 A . A CZ  TYR 1 275 C ATOM   ? 0.125   20.632 -54.879 1.00 35.04  ? 326 TYR CZ  1 
2236 A . A OH  TYR 1 275 O ATOM   ? 1.123   19.958 -55.572 1.00 37.33  ? 326 TYR OH  1 
2237 A . A CE2 TYR 1 275 C ATOM   ? -1.063  20.858 -55.430 1.00 35.12  ? 326 TYR CE2 1 
2238 A . A CD2 TYR 1 275 C ATOM   ? -2.049  21.395 -54.701 1.00 35.39  ? 326 TYR CD2 1 
2239 A . A C   TYR 1 275 C ATOM   ? -4.578  22.084 -50.712 1.00 40.15  ? 326 TYR C   1 
2240 A . A O   TYR 1 275 O ATOM   ? -4.048  22.551 -49.678 1.00 41.70  ? 326 TYR O   1 
2241 A A A N   THR 1 276 N ATOM   ? -5.896  22.093 -50.982 0.62 37.63  ? 327 THR N   1 
2242 A B A N   THR 1 276 N ATOM   ? -5.900  22.122 -50.939 0.38 40.29  ? 327 THR N   1 
2243 A A A CA  THR 1 276 C ATOM   ? -6.930  22.544 -50.045 0.62 39.53  ? 327 THR CA  1 
2244 A B A CA  THR 1 276 C ATOM   ? -6.817  22.635 -49.917 0.38 43.16  ? 327 THR CA  1 
2245 A A A CB  THR 1 276 C ATOM   ? -8.315  22.720 -50.743 0.62 39.27  ? 327 THR CB  1 
2246 A B A CB  THR 1 276 C ATOM   ? -8.246  22.910 -50.411 0.38 45.44  ? 327 THR CB  1 
2247 A A A OG1 THR 1 276 O ATOM   ? -8.171  23.618 -51.846 0.62 39.99  ? 327 THR OG1 1 
2248 A B A OG1 THR 1 276 O ATOM   ? -8.916  21.661 -50.586 0.38 47.71  ? 327 THR OG1 1 
2249 A A A CG2 THR 1 276 C ATOM   ? -9.390  23.298 -49.803 0.62 38.88  ? 327 THR CG2 1 
2250 A B A CG2 THR 1 276 C ATOM   ? -8.245  23.725 -51.687 0.38 46.49  ? 327 THR CG2 1 
2251 A A A C   THR 1 276 C ATOM   ? -7.027  21.671 -48.793 0.62 38.23  ? 327 THR C   1 
2252 A B A C   THR 1 276 C ATOM   ? -6.947  21.698 -48.731 0.38 40.62  ? 327 THR C   1 
2253 A A A O   THR 1 276 O ATOM   ? -7.362  22.123 -47.697 0.62 40.04  ? 327 THR O   1 
2254 A B A O   THR 1 276 O ATOM   ? -7.291  22.123 -47.626 0.38 41.75  ? 327 THR O   1 
2255 A . A N   ASN 1 277 N ATOM   ? -6.649  20.421 -48.935 1.00 38.64  ? 328 ASN N   1 
2256 A . A CA  ASN 1 277 C ATOM   ? -6.562  19.512 -47.805 1.00 38.97  ? 328 ASN CA  1 
2257 A . A CB  ASN 1 277 C ATOM   ? -6.174  18.056 -48.261 1.00 38.78  ? 328 ASN CB  1 
2258 A . A CG  ASN 1 277 C ATOM   ? -6.405  17.026 -47.175 1.00 39.71  ? 328 ASN CG  1 
2259 A . A OD1 ASN 1 277 O ATOM   ? -5.432  16.393 -46.679 1.00 43.34  ? 328 ASN OD1 1 
2260 A . A ND2 ASN 1 277 N ATOM   ? -7.677  16.855 -46.778 1.00 37.04  ? 328 ASN ND2 1 
2261 A . A C   ASN 1 277 C ATOM   ? -5.524  20.096 -46.824 1.00 40.42  ? 328 ASN C   1 
2262 A . A O   ASN 1 277 O ATOM   ? -5.724  20.085 -45.609 1.00 40.77  ? 328 ASN O   1 
2263 A . A N   SER 1 278 N ATOM   ? -4.413  20.603 -47.364 1.00 39.75  ? 329 SER N   1 
2264 A . A CA  SER 1 278 C ATOM   ? -3.368  21.153 -46.557 1.00 42.00  ? 329 SER CA  1 
2265 A . A CB  SER 1 278 C ATOM   ? -2.085  21.377 -47.380 1.00 44.61  ? 329 SER CB  1 
2266 A . A OG  SER 1 278 O ATOM   ? -1.477  20.156 -47.677 1.00 45.02  ? 329 SER OG  1 
2267 A . A C   SER 1 278 C ATOM   ? -3.816  22.441 -45.880 1.00 45.50  ? 329 SER C   1 
2268 A . A O   SER 1 278 O ATOM   ? -3.327  22.734 -44.796 1.00 45.50  ? 329 SER O   1 
2269 A . A N   CYS 1 279 N ATOM   ? -4.742  23.182 -46.517 1.00 43.60  ? 330 CYS N   1 
2270 A . A CA  CYS 1 279 C ATOM   ? -5.389  24.331 -45.906 1.00 45.53  ? 330 CYS CA  1 
2271 A . A CB  CYS 1 279 C ATOM   ? -6.187  25.130 -46.926 1.00 50.02  ? 330 CYS CB  1 
2272 A . A SG  CYS 1 279 S ATOM   ? -5.158  25.777 -48.266 1.00 48.57  ? 330 CYS SG  1 
2273 A . A C   CYS 1 279 C ATOM   ? -6.371  23.994 -44.787 1.00 47.43  ? 330 CYS C   1 
2274 A . A O   CYS 1 279 O ATOM   ? -6.536  24.788 -43.885 1.00 41.25  ? 330 CYS O   1 
2275 A . A N   LEU 1 280 N ATOM   ? -7.055  22.842 -44.870 1.00 42.32  ? 331 LEU N   1 
2276 A . A CA  LEU 1 280 C ATOM   ? -8.084  22.522 -43.889 1.00 43.45  ? 331 LEU CA  1 
2277 A . A CB  LEU 1 280 C ATOM   ? -9.277  21.839 -44.539 1.00 42.15  ? 331 LEU CB  1 
2278 A . A CG  LEU 1 280 C ATOM   ? -9.990  22.731 -45.539 1.00 45.34  ? 331 LEU CG  1 
2279 A . A CD1 LEU 1 280 C ATOM   ? -10.968 21.862 -46.303 1.00 45.05  ? 331 LEU CD1 1 
2280 A . A CD2 LEU 1 280 C ATOM   ? -10.730 23.915 -44.933 1.00 47.65  ? 331 LEU CD2 1 
2281 A . A C   LEU 1 280 C ATOM   ? -7.531  21.711 -42.705 1.00 42.16  ? 331 LEU C   1 
2282 A . A O   LEU 1 280 O ATOM   ? -8.052  21.800 -41.622 1.00 43.66  ? 331 LEU O   1 
2283 A . A N   ASN 1 281 N ATOM   ? -6.442  20.972 -42.928 1.00 38.22  ? 332 ASN N   1 
2284 A . A CA  ASN 1 281 C ATOM   ? -5.778  20.220 -41.853 1.00 40.30  ? 332 ASN CA  1 
2285 A . A CB  ASN 1 281 C ATOM   ? -4.528  19.520 -42.368 1.00 38.67  ? 332 ASN CB  1 
2286 A . A CG  ASN 1 281 C ATOM   ? -4.888  18.298 -43.176 1.00 39.40  ? 332 ASN CG  1 
2287 A . A OD1 ASN 1 281 O ATOM   ? -6.074  17.933 -43.194 1.00 42.27  ? 332 ASN OD1 1 
2288 A . A ND2 ASN 1 281 N ATOM   ? -3.946  17.756 -43.929 1.00 36.08  ? 332 ASN ND2 1 
2289 A . A C   ASN 1 281 C ATOM   ? -5.501  20.980 -40.557 1.00 44.25  ? 332 ASN C   1 
2290 A . A O   ASN 1 281 O ATOM   ? -5.757  20.455 -39.485 1.00 44.40  ? 332 ASN O   1 
2291 A . A N   PRO 1 282 N ATOM   ? -5.031  22.253 -40.615 1.00 43.32  ? 333 PRO N   1 
2292 A . A CA  PRO 1 282 C ATOM   ? -4.862  23.069 -39.421 1.00 44.45  ? 333 PRO CA  1 
2293 A . A CB  PRO 1 282 C ATOM   ? -4.473  24.430 -40.000 1.00 48.90  ? 333 PRO CB  1 
2294 A . A CG  PRO 1 282 C ATOM   ? -3.795  24.065 -41.254 1.00 46.50  ? 333 PRO CG  1 
2295 A . A CD  PRO 1 282 C ATOM   ? -4.552  22.927 -41.821 1.00 43.94  ? 333 PRO CD  1 
2296 A . A C   PRO 1 282 C ATOM   ? -6.149  23.238 -38.671 1.00 45.03  ? 333 PRO C   1 
2297 A . A O   PRO 1 282 O ATOM   ? -6.116  23.343 -37.452 1.00 48.19  ? 333 PRO O   1 
2298 A . A N   VAL 1 283 N ATOM   ? -7.270  23.343 -39.389 1.00 43.53  ? 334 VAL N   1 
2299 A . A CA  VAL 1 283 C ATOM   ? -8.507  23.521 -38.721 1.00 44.13  ? 334 VAL CA  1 
2300 A . A CB  VAL 1 283 C ATOM   ? -9.641  23.903 -39.651 1.00 49.14  ? 334 VAL CB  1 
2301 A . A CG1 VAL 1 283 C ATOM   ? -10.927 24.074 -38.835 1.00 51.54  ? 334 VAL CG1 1 
2302 A . A CG2 VAL 1 283 C ATOM   ? -9.344  25.238 -40.331 1.00 55.39  ? 334 VAL CG2 1 
2303 A . A C   VAL 1 283 C ATOM   ? -8.864  22.219 -38.021 1.00 45.89  ? 334 VAL C   1 
2304 A . A O   VAL 1 283 O ATOM   ? -9.163  22.230 -36.812 1.00 45.52  ? 334 VAL O   1 
2305 A . A N   LEU 1 284 N ATOM   ? -8.763  21.104 -38.778 1.00 43.39  ? 335 LEU N   1 
2306 A . A CA  LEU 1 284 C ATOM   ? -9.274  19.801 -38.382 1.00 42.94  ? 335 LEU CA  1 
2307 A . A CB  LEU 1 284 C ATOM   ? -9.376  18.862 -39.573 1.00 45.12  ? 335 LEU CB  1 
2308 A . A CG  LEU 1 284 C ATOM   ? -10.375 19.195 -40.701 1.00 50.45  ? 335 LEU CG  1 
2309 A . A CD1 LEU 1 284 C ATOM   ? -10.294 18.150 -41.796 1.00 53.79  ? 335 LEU CD1 1 
2310 A . A CD2 LEU 1 284 C ATOM   ? -11.787 19.288 -40.171 1.00 55.03  ? 335 LEU CD2 1 
2311 A . A C   LEU 1 284 C ATOM   ? -8.462  19.193 -37.302 1.00 40.71  ? 335 LEU C   1 
2312 A . A O   LEU 1 284 O ATOM   ? -9.029  18.722 -36.394 1.00 41.11  ? 335 LEU O   1 
2313 A . A N   TYR 1 285 N ATOM   ? -7.133  19.329 -37.358 1.00 38.02  ? 336 TYR N   1 
2314 A . A CA  TYR 1 285 C ATOM   ? -6.244  18.648 -36.491 1.00 37.72  ? 336 TYR CA  1 
2315 A . A CB  TYR 1 285 C ATOM   ? -5.286  17.882 -37.367 1.00 39.34  ? 336 TYR CB  1 
2316 A . A CG  TYR 1 285 C ATOM   ? -5.949  16.784 -38.172 1.00 37.90  ? 336 TYR CG  1 
2317 A . A CD1 TYR 1 285 C ATOM   ? -6.353  15.593 -37.573 1.00 41.18  ? 336 TYR CD1 1 
2318 A . A CE1 TYR 1 285 C ATOM   ? -6.946  14.535 -38.323 1.00 37.50  ? 336 TYR CE1 1 
2319 A . A CZ  TYR 1 285 C ATOM   ? -7.122  14.719 -39.655 1.00 36.37  ? 336 TYR CZ  1 
2320 A . A OH  TYR 1 285 O ATOM   ? -7.776  13.869 -40.453 1.00 35.45  ? 336 TYR OH  1 
2321 A . A CE2 TYR 1 285 C ATOM   ? -6.780  15.949 -40.260 1.00 37.79  ? 336 TYR CE2 1 
2322 A . A CD2 TYR 1 285 C ATOM   ? -6.171  16.945 -39.514 1.00 38.04  ? 336 TYR CD2 1 
2323 A . A C   TYR 1 285 C ATOM   ? -5.443  19.468 -35.471 1.00 41.90  ? 336 TYR C   1 
2324 A . A O   TYR 1 285 O ATOM   ? -4.792  18.910 -34.627 1.00 45.65  ? 336 TYR O   1 
2325 A . A N   ALA 1 286 N ATOM   ? -5.456  20.801 -35.574 1.00 42.29  ? 337 ALA N   1 
2326 A . A CA  ALA 1 286 C ATOM   ? -4.818  21.662 -34.618 1.00 42.33  ? 337 ALA CA  1 
2327 A . A CB  ALA 1 286 C ATOM   ? -3.829  22.606 -35.339 1.00 44.05  ? 337 ALA CB  1 
2328 A . A C   ALA 1 286 C ATOM   ? -5.890  22.437 -33.903 1.00 44.21  ? 337 ALA C   1 
2329 A . A O   ALA 1 286 O ATOM   ? -6.113  22.280 -32.698 1.00 44.21  ? 337 ALA O   1 
2330 A . A N   PHE 1 287 N ATOM   ? -6.536  23.351 -34.628 1.00 46.58  ? 338 PHE N   1 
2331 A . A CA  PHE 1 287 C ATOM   ? -7.408  24.331 -33.999 1.00 50.39  ? 338 PHE CA  1 
2332 A . A CB  PHE 1 287 C ATOM   ? -7.829  25.431 -34.984 1.00 55.62  ? 338 PHE CB  1 
2333 A . A CG  PHE 1 287 C ATOM   ? -6.678  26.358 -35.353 1.00 63.76  ? 338 PHE CG  1 
2334 A . A CD1 PHE 1 287 C ATOM   ? -6.049  27.132 -34.375 1.00 75.56  ? 338 PHE CD1 1 
2335 A . A CE1 PHE 1 287 C ATOM   ? -4.984  27.957 -34.698 1.00 80.18  ? 338 PHE CE1 1 
2336 A . A CZ  PHE 1 287 C ATOM   ? -4.540  28.010 -36.014 1.00 73.24  ? 338 PHE CZ  1 
2337 A . A CE2 PHE 1 287 C ATOM   ? -5.180  27.303 -37.000 1.00 65.47  ? 338 PHE CE2 1 
2338 A . A CD2 PHE 1 287 C ATOM   ? -6.229  26.464 -36.667 1.00 69.63  ? 338 PHE CD2 1 
2339 A . A C   PHE 1 287 C ATOM   ? -8.603  23.672 -33.340 1.00 52.14  ? 338 PHE C   1 
2340 A . A O   PHE 1 287 O ATOM   ? -9.132  24.194 -32.394 1.00 52.01  ? 338 PHE O   1 
2341 A . A N   LEU 1 288 N ATOM   ? -8.996  22.477 -33.805 1.00 53.96  ? 339 LEU N   1 
2342 A . A CA  LEU 1 288 C ATOM   ? -10.066 21.730 -33.148 1.00 53.39  ? 339 LEU CA  1 
2343 A . A CB  LEU 1 288 C ATOM   ? -10.947 21.104 -34.198 1.00 55.78  ? 339 LEU CB  1 
2344 A . A CG  LEU 1 288 C ATOM   ? -11.811 22.178 -34.889 1.00 58.75  ? 339 LEU CG  1 
2345 A . A CD1 LEU 1 288 C ATOM   ? -12.660 21.526 -35.964 1.00 60.58  ? 339 LEU CD1 1 
2346 A . A CD2 LEU 1 288 C ATOM   ? -12.682 22.973 -33.928 1.00 59.44  ? 339 LEU CD2 1 
2347 A . A C   LEU 1 288 C ATOM   ? -9.557  20.661 -32.162 1.00 54.63  ? 339 LEU C   1 
2348 A . A O   LEU 1 288 O ATOM   ? -10.330 20.037 -31.485 1.00 57.69  ? 339 LEU O   1 
2349 A . A N   ASP 1 289 N ATOM   ? -8.241  20.467 -32.085 1.00 52.74  ? 340 ASP N   1 
2350 A . A CA  ASP 1 289 C ATOM   ? -7.643  19.594 -31.087 1.00 48.87  ? 340 ASP CA  1 
2351 A . A CB  ASP 1 289 C ATOM   ? -6.132  19.457 -31.289 1.00 49.92  ? 340 ASP CB  1 
2352 A . A CG  ASP 1 289 C ATOM   ? -5.456  18.630 -30.140 1.00 50.40  ? 340 ASP CG  1 
2353 A . A OD1 ASP 1 289 O ATOM   ? -5.418  17.380 -30.253 1.00 52.76  ? 340 ASP OD1 1 
2354 A . A OD2 ASP 1 289 O ATOM   ? -5.101  19.241 -29.104 1.00 50.44  ? 340 ASP OD2 1 
2355 A . A C   ASP 1 289 C ATOM   ? -7.959  20.059 -29.670 1.00 55.23  ? 340 ASP C   1 
2356 A . A O   ASP 1 289 O ATOM   ? -7.878  21.254 -29.335 1.00 53.24  ? 340 ASP O   1 
2357 A . A N   GLU 1 290 N ATOM   ? -8.333  19.109 -28.809 1.00 57.49  ? 341 GLU N   1 
2358 A . A CA  GLU 1 290 C ATOM   ? -8.758  19.420 -27.433 1.00 65.08  ? 341 GLU CA  1 
2359 A . A CB  GLU 1 290 C ATOM   ? -8.940  18.121 -26.608 1.00 76.69  ? 341 GLU CB  1 
2360 A . A CG  GLU 1 290 C ATOM   ? -10.358 17.564 -26.587 1.00 89.38  ? 341 GLU CG  1 
2361 A . A CD  GLU 1 290 C ATOM   ? -11.364 18.527 -25.976 1.00 99.08  ? 341 GLU CD  1 
2362 A . A OE1 GLU 1 290 O ATOM   ? -11.197 18.921 -24.805 1.00 111.57 ? 341 GLU OE1 1 
2363 A . A OE2 GLU 1 290 O ATOM   ? -12.325 18.901 -26.677 1.00 111.88 ? 341 GLU OE2 1 
2364 A . A C   GLU 1 290 C ATOM   ? -7.761  20.300 -26.696 1.00 57.84  ? 341 GLU C   1 
2365 A . A O   GLU 1 290 O ATOM   ? -8.135  21.270 -26.110 1.00 57.92  ? 341 GLU O   1 
2366 A . A N   ASN 1 291 N ATOM   ? -6.483  19.898 -26.689 1.00 52.68  ? 342 ASN N   1 
2367 A . A CA  ASN 1 291 C ATOM   ? -5.507  20.589 -25.862 1.00 55.37  ? 342 ASN CA  1 
2368 A . A CB  ASN 1 291 C ATOM   ? -4.315  19.701 -25.542 1.00 56.20  ? 342 ASN CB  1 
2369 A . A CG  ASN 1 291 C ATOM   ? -4.665  18.546 -24.588 1.00 56.42  ? 342 ASN CG  1 
2370 A . A OD1 ASN 1 291 O ATOM   ? -4.633  17.376 -24.975 1.00 61.25  ? 342 ASN OD1 1 
2371 A . A ND2 ASN 1 291 N ATOM   ? -4.989  18.871 -23.376 1.00 54.42  ? 342 ASN ND2 1 
2372 A . A C   ASN 1 291 C ATOM   ? -5.039  21.884 -26.547 1.00 56.32  ? 342 ASN C   1 
2373 A . A O   ASN 1 291 O ATOM   ? -4.968  22.930 -25.913 1.00 53.77  ? 342 ASN O   1 
2374 A . A N   PHE 1 292 N ATOM   ? -4.740  21.781 -27.849 1.00 55.43  ? 343 PHE N   1 
2375 A . A CA  PHE 1 292 C ATOM   ? -4.219  22.892 -28.655 1.00 61.90  ? 343 PHE CA  1 
2376 A . A CB  PHE 1 292 C ATOM   ? -3.893  22.410 -30.052 1.00 58.41  ? 343 PHE CB  1 
2377 A . A CG  PHE 1 292 C ATOM   ? -3.347  23.451 -30.945 1.00 56.36  ? 343 PHE CG  1 
2378 A . A CD1 PHE 1 292 C ATOM   ? -4.167  24.432 -31.454 1.00 56.79  ? 343 PHE CD1 1 
2379 A . A CE1 PHE 1 292 C ATOM   ? -3.663  25.420 -32.305 1.00 57.49  ? 343 PHE CE1 1 
2380 A . A CZ  PHE 1 292 C ATOM   ? -2.333  25.392 -32.670 1.00 53.61  ? 343 PHE CZ  1 
2381 A . A CE2 PHE 1 292 C ATOM   ? -1.516  24.395 -32.162 1.00 55.71  ? 343 PHE CE2 1 
2382 A . A CD2 PHE 1 292 C ATOM   ? -2.023  23.414 -31.327 1.00 55.79  ? 343 PHE CD2 1 
2383 A . A C   PHE 1 292 C ATOM   ? -5.253  23.993 -28.672 1.00 64.01  ? 343 PHE C   1 
2384 A . A O   PHE 1 292 O ATOM   ? -4.948  25.116 -28.406 1.00 69.41  ? 343 PHE O   1 
2385 A . A N   LYS 1 293 N ATOM   ? -6.504  23.626 -28.941 1.00 68.24  ? 344 LYS N   1 
2386 A . A CA  LYS 1 293 C ATOM   ? -7.635  24.499 -28.739 1.00 68.98  ? 344 LYS CA  1 
2387 A . A CB  LYS 1 293 C ATOM   ? -8.901  23.710 -28.466 1.00 69.78  ? 344 LYS CB  1 
2388 A . A CG  LYS 1 293 C ATOM   ? -10.200 24.426 -28.677 1.00 78.01  ? 344 LYS CG  1 
2389 A . A CD  LYS 1 293 C ATOM   ? -11.336 23.447 -28.406 1.00 79.93  ? 344 LYS CD  1 
2390 A . A CE  LYS 1 293 C ATOM   ? -11.827 22.800 -29.681 1.00 84.14  ? 344 LYS CE  1 
2391 A . A NZ  LYS 1 293 N ATOM   ? -12.659 21.593 -29.399 1.00 93.82  ? 344 LYS NZ  1 
2392 A . A C   LYS 1 293 C ATOM   ? -7.425  25.481 -27.610 1.00 73.10  ? 344 LYS C   1 
2393 A . A O   LYS 1 293 O ATOM   ? -7.640  26.656 -27.814 1.00 76.73  ? 344 LYS O   1 
2394 A . A N   ARG 1 294 N ATOM   ? -7.020  25.011 -26.423 1.00 83.58  ? 345 ARG N   1 
2395 A . A CA  ARG 1 294 C ATOM   ? -7.011  25.873 -25.217 1.00 83.90  ? 345 ARG CA  1 
2396 A . A CB  ARG 1 294 C ATOM   ? -6.689  25.091 -23.962 1.00 85.48  ? 345 ARG CB  1 
2397 A . A CG  ARG 1 294 C ATOM   ? -7.885  24.406 -23.329 1.00 90.16  ? 345 ARG CG  1 
2398 A . A CD  ARG 1 294 C ATOM   ? -7.423  23.662 -22.092 1.00 94.55  ? 345 ARG CD  1 
2399 A . A NE  ARG 1 294 N ATOM   ? -6.317  22.801 -22.508 1.00 101.44 ? 345 ARG NE  1 
2400 A . A CZ  ARG 1 294 C ATOM   ? -5.377  22.291 -21.719 1.00 96.11  ? 345 ARG CZ  1 
2401 A . A NH1 ARG 1 294 N ATOM   ? -5.390  22.499 -20.408 1.00 103.15 ? 345 ARG NH1 1 
2402 A . A NH2 ARG 1 294 N ATOM   ? -4.412  21.560 -22.264 1.00 89.14  ? 345 ARG NH2 1 
2403 A . A C   ARG 1 294 C ATOM   ? -6.121  27.116 -25.269 1.00 90.00  ? 345 ARG C   1 
2404 A . A O   ARG 1 294 O ATOM   ? -6.391  28.077 -24.569 1.00 84.45  ? 345 ARG O   1 
2405 A . A N   CYS 1 295 N ATOM   ? -5.075  27.112 -26.102 1.00 99.20  ? 346 CYS N   1 
2406 A . A CA  CYS 1 295 C ATOM   ? -4.253  28.329 -26.321 1.00 106.19 ? 346 CYS CA  1 
2407 A . A CB  CYS 1 295 C ATOM   ? -2.768  27.923 -26.343 1.00 104.71 ? 346 CYS CB  1 
2408 A . A SG  CYS 1 295 S ATOM   ? -2.405  26.334 -25.517 1.00 102.26 ? 346 CYS SG  1 
2409 A . A C   CYS 1 295 C ATOM   ? -4.665  29.029 -27.624 1.00 106.21 ? 346 CYS C   1 
2410 A . A O   CYS 1 295 O ATOM   ? -4.859  28.343 -28.632 1.00 89.02  ? 346 CYS O   1 
2411 A . A N   PHE 1 296 N ATOM   ? -4.814  30.371 -27.647 1.00 102.32 ? 347 PHE N   1 
2412 A . A CA  PHE 1 296 C ATOM   ? -4.671  31.281 -26.513 1.00 123.64 ? 347 PHE CA  1 
2413 A . A CB  PHE 1 296 C ATOM   ? -4.047  32.668 -26.922 1.00 120.84 ? 347 PHE CB  1 
2414 A . A CG  PHE 1 296 C ATOM   ? -4.904  33.515 -27.874 1.00 122.76 ? 347 PHE CG  1 
2415 A . A CD1 PHE 1 296 C ATOM   ? -5.908  34.360 -27.397 1.00 119.55 ? 347 PHE CD1 1 
2416 A . A CE1 PHE 1 296 C ATOM   ? -6.674  35.132 -28.273 1.00 120.69 ? 347 PHE CE1 1 
2417 A . A CZ  PHE 1 296 C ATOM   ? -6.450  35.081 -29.640 1.00 106.87 ? 347 PHE CZ  1 
2418 A . A CE2 PHE 1 296 C ATOM   ? -5.457  34.263 -30.131 1.00 114.00 ? 347 PHE CE2 1 
2419 A . A CD2 PHE 1 296 C ATOM   ? -4.681  33.491 -29.259 1.00 124.01 ? 347 PHE CD2 1 
2420 A . A C   PHE 1 296 C ATOM   ? -6.023  31.485 -25.810 1.00 121.78 ? 347 PHE C   1 
2421 A . A O   PHE 1 296 O ATOM   ? -6.236  32.494 -25.119 1.00 98.44  ? 347 PHE O   1 
2422 A . A OXT PHE 1 296 O ATOM   ? -6.919  30.627 -25.937 1.00 117.27 ? 347 PHE OXT 1 
2423 B . B N   GLN 2 1   N ATOM   ? -21.595 5.460  -0.975  1.00 97.30  ? 3   GLN N   1 
2424 B . B CA  GLN 2 1   C ATOM   ? -21.441 6.006  -2.363  1.00 93.19  ? 3   GLN CA  1 
2425 B . B CB  GLN 2 1   C ATOM   ? -21.480 7.511  -2.279  1.00 91.07  ? 3   GLN CB  1 
2426 B . B CG  GLN 2 1   C ATOM   ? -20.238 8.104  -1.642  1.00 91.42  ? 3   GLN CG  1 
2427 B . B CD  GLN 2 1   C ATOM   ? -20.016 9.500  -2.167  1.00 92.36  ? 3   GLN CD  1 
2428 B . B OE1 GLN 2 1   O ATOM   ? -20.915 10.057 -2.833  1.00 98.32  ? 3   GLN OE1 1 
2429 B . B NE2 GLN 2 1   N ATOM   ? -18.832 10.078 -1.903  1.00 85.71  ? 3   GLN NE2 1 
2430 B . B C   GLN 2 1   C ATOM   ? -20.142 5.512  -3.066  1.00 90.20  ? 3   GLN C   1 
2431 B . B O   GLN 2 1   O ATOM   ? -19.578 4.518  -2.659  1.00 94.19  ? 3   GLN O   1 
2432 B . B N   VAL 2 2   N ATOM   ? -19.666 6.237  -4.086  1.00 84.86  ? 4   VAL N   1 
2433 B . B CA  VAL 2 2   C ATOM   ? -18.467 5.883  -4.860  1.00 77.17  ? 4   VAL CA  1 
2434 B . B CB  VAL 2 2   C ATOM   ? -18.046 7.062  -5.746  1.00 75.20  ? 4   VAL CB  1 
2435 B . B CG1 VAL 2 2   C ATOM   ? -16.645 6.857  -6.350  1.00 69.96  ? 4   VAL CG1 1 
2436 B . B CG2 VAL 2 2   C ATOM   ? -19.109 7.297  -6.817  1.00 75.92  ? 4   VAL CG2 1 
2437 B . B C   VAL 2 2   C ATOM   ? -17.249 5.434  -4.072  1.00 75.65  ? 4   VAL C   1 
2438 B . B O   VAL 2 2   O ATOM   ? -16.891 6.035  -3.084  1.00 81.63  ? 4   VAL O   1 
2439 B . B N   GLN 2 3   N ATOM   ? -16.583 4.392  -4.574  1.00 74.11  ? 5   GLN N   1 
2440 B . B CA  GLN 2 3   C ATOM   ? -15.368 3.839  -4.005  1.00 72.75  ? 5   GLN CA  1 
2441 B . B CB  GLN 2 3   C ATOM   ? -15.687 2.550  -3.276  1.00 81.32  ? 5   GLN CB  1 
2442 B . B CG  GLN 2 3   C ATOM   ? -14.497 2.130  -2.444  1.00 85.66  ? 5   GLN CG  1 
2443 B . B CD  GLN 2 3   C ATOM   ? -14.785 0.951  -1.572  1.00 94.83  ? 5   GLN CD  1 
2444 B . B OE1 GLN 2 3   O ATOM   ? -15.786 0.908  -0.833  1.00 97.36  ? 5   GLN OE1 1 
2445 B . B NE2 GLN 2 3   N ATOM   ? -13.895 -0.028 -1.641  1.00 98.68  ? 5   GLN NE2 1 
2446 B . B C   GLN 2 3   C ATOM   ? -14.248 3.567  -5.054  1.00 67.86  ? 5   GLN C   1 
2447 B . B O   GLN 2 3   O ATOM   ? -14.271 2.573  -5.766  1.00 63.75  ? 5   GLN O   1 
2448 B . B N   LEU 2 4   N ATOM   ? -13.266 4.471  -5.126  1.00 61.54  ? 6   LEU N   1 
2449 B . B CA  LEU 2 4   C ATOM   ? -12.174 4.371  -6.056  1.00 58.36  ? 6   LEU CA  1 
2450 B . B CB  LEU 2 4   C ATOM   ? -11.630 5.773  -6.368  1.00 54.77  ? 6   LEU CB  1 
2451 B . B CG  LEU 2 4   C ATOM   ? -12.683 6.749  -6.921  1.00 55.98  ? 6   LEU CG  1 
2452 B . B CD1 LEU 2 4   C ATOM   ? -12.171 8.171  -7.057  1.00 55.42  ? 6   LEU CD1 1 
2453 B . B CD2 LEU 2 4   C ATOM   ? -13.195 6.240  -8.265  1.00 56.46  ? 6   LEU CD2 1 
2454 B . B C   LEU 2 4   C ATOM   ? -11.086 3.476  -5.485  1.00 62.16  ? 6   LEU C   1 
2455 B . B O   LEU 2 4   O ATOM   ? -10.599 3.708  -4.382  1.00 68.92  ? 6   LEU O   1 
2456 B . B N   VAL 2 5   N ATOM   ? -10.696 2.453  -6.250  1.00 63.37  ? 7   VAL N   1 
2457 B . B CA  VAL 2 5   C ATOM   ? -9.616  1.553  -5.867  1.00 63.40  ? 7   VAL CA  1 
2458 B . B CB  VAL 2 5   C ATOM   ? -9.985  0.037  -6.044  1.00 67.92  ? 7   VAL CB  1 
2459 B . B CG1 VAL 2 5   C ATOM   ? -8.984  -0.849 -5.309  1.00 68.93  ? 7   VAL CG1 1 
2460 B . B CG2 VAL 2 5   C ATOM   ? -11.384 -0.254 -5.519  1.00 72.10  ? 7   VAL CG2 1 
2461 B . B C   VAL 2 5   C ATOM   ? -8.444  1.892  -6.750  1.00 56.62  ? 7   VAL C   1 
2462 B . B O   VAL 2 5   O ATOM   ? -8.513  1.711  -7.943  1.00 53.84  ? 7   VAL O   1 
2463 B . B N   GLU 2 6   N ATOM   ? -7.371  2.393  -6.143  1.00 57.10  ? 8   GLU N   1 
2464 B . B CA  GLU 2 6   C ATOM   ? -6.150  2.700  -6.814  1.00 57.56  ? 8   GLU CA  1 
2465 B . B CB  GLU 2 6   C ATOM   ? -5.579  3.913  -6.149  1.00 64.20  ? 8   GLU CB  1 
2466 B . B CG  GLU 2 6   C ATOM   ? -6.416  5.163  -6.444  1.00 71.53  ? 8   GLU CG  1 
2467 B . B CD  GLU 2 6   C ATOM   ? -6.466  6.146  -5.289  1.00 66.81  ? 8   GLU CD  1 
2468 B . B OE1 GLU 2 6   O ATOM   ? -6.543  5.704  -4.127  1.00 69.87  ? 8   GLU OE1 1 
2469 B . B OE2 GLU 2 6   O ATOM   ? -6.488  7.349  -5.561  1.00 55.06  ? 8   GLU OE2 1 
2470 B . B C   GLU 2 6   C ATOM   ? -5.206  1.541  -6.625  1.00 58.45  ? 8   GLU C   1 
2471 B . B O   GLU 2 6   O ATOM   ? -5.169  1.000  -5.544  1.00 63.53  ? 8   GLU O   1 
2472 B . B N   SER 2 7   N ATOM   ? -4.482  1.134  -7.675  1.00 50.79  ? 9   SER N   1 
2473 B . B CA  SER 2 7   C ATOM   ? -3.423  0.139  -7.536  1.00 51.72  ? 9   SER CA  1 
2474 B . B CB  SER 2 7   C ATOM   ? -3.840  -1.161 -8.196  1.00 55.29  ? 9   SER CB  1 
2475 B . B OG  SER 2 7   O ATOM   ? -5.205  -1.249 -8.103  1.00 60.83  ? 9   SER OG  1 
2476 B . B C   SER 2 7   C ATOM   ? -2.168  0.519  -8.206  1.00 48.72  ? 9   SER C   1 
2477 B . B O   SER 2 7   O ATOM   ? -2.182  1.390  -9.056  1.00 46.99  ? 9   SER O   1 
2478 B . B N   GLY 2 8   N ATOM   ? -1.093  -0.204 -7.889  1.00 49.23  ? 10  GLY N   1 
2479 B . B CA  GLY 2 8   C ATOM   ? 0.138   -0.159 -8.639  1.00 51.83  ? 10  GLY CA  1 
2480 B . B C   GLY 2 8   C ATOM   ? 1.205   0.801  -8.115  1.00 58.07  ? 10  GLY C   1 
2481 B . B O   GLY 2 8   O ATOM   ? 2.282   0.968  -8.728  1.00 62.73  ? 10  GLY O   1 
2482 B . B N   GLY 2 9   N ATOM   ? 0.930   1.441  -6.978  1.00 58.72  ? 11  GLY N   1 
2483 B . B CA  GLY 2 9   C ATOM   ? 1.897   2.376  -6.419  1.00 61.23  ? 11  GLY CA  1 
2484 B . B C   GLY 2 9   C ATOM   ? 3.064   1.673  -5.753  1.00 60.88  ? 11  GLY C   1 
2485 B . B O   GLY 2 9   O ATOM   ? 3.280   0.499  -5.928  1.00 66.31  ? 11  GLY O   1 
2486 B . B N   GLY 2 10  N ATOM   ? 3.800   2.424  -4.941  1.00 60.29  ? 12  GLY N   1 
2487 B . B CA  GLY 2 10  C ATOM   ? 4.794   1.876  -4.051  1.00 59.26  ? 12  GLY CA  1 
2488 B . B C   GLY 2 10  C ATOM   ? 6.185   2.378  -4.353  1.00 57.62  ? 12  GLY C   1 
2489 B . B O   GLY 2 10  O ATOM   ? 6.370   3.505  -4.839  1.00 54.17  ? 12  GLY O   1 
2490 B . B N   LEU 2 11  N ATOM   ? 7.160   1.509  -4.077  1.00 61.02  ? 13  LEU N   1 
2491 B . B CA  LEU 2 11  C ATOM   ? 8.595   1.791  -4.147  1.00 64.47  ? 13  LEU CA  1 
2492 B . B CB  LEU 2 11  C ATOM   ? 9.285   0.896  -3.149  1.00 71.43  ? 13  LEU CB  1 
2493 B . B CG  LEU 2 11  C ATOM   ? 9.632   1.598  -1.864  1.00 78.06  ? 13  LEU CG  1 
2494 B . B CD1 LEU 2 11  C ATOM   ? 9.665   0.543  -0.761  1.00 86.06  ? 13  LEU CD1 1 
2495 B . B CD2 LEU 2 11  C ATOM   ? 10.974  2.322  -2.077  1.00 80.29  ? 13  LEU CD2 1 
2496 B . B C   LEU 2 11  C ATOM   ? 9.237   1.512  -5.474  1.00 61.88  ? 13  LEU C   1 
2497 B . B O   LEU 2 11  O ATOM   ? 9.233   0.400  -5.920  1.00 68.09  ? 13  LEU O   1 
2498 B . B N   VAL 2 12  N ATOM   ? 9.877   2.523  -6.062  1.00 62.73  ? 14  VAL N   1 
2499 B . B CA  VAL 2 12  C ATOM   ? 10.672  2.356  -7.275  1.00 62.54  ? 14  VAL CA  1 
2500 B . B CB  VAL 2 12  C ATOM   ? 10.043  3.017  -8.525  1.00 60.35  ? 14  VAL CB  1 
2501 B . B CG1 VAL 2 12  C ATOM   ? 9.430   1.995  -9.446  1.00 60.68  ? 14  VAL CG1 1 
2502 B . B CG2 VAL 2 12  C ATOM   ? 9.098   4.127  -8.137  1.00 57.87  ? 14  VAL CG2 1 
2503 B . B C   VAL 2 12  C ATOM   ? 12.005  3.041  -7.164  1.00 62.17  ? 14  VAL C   1 
2504 B . B O   VAL 2 12  O ATOM   ? 12.111  4.096  -6.524  1.00 61.21  ? 14  VAL O   1 
2505 B . B N   ARG 2 13  N ATOM   ? 12.996  2.488  -7.867  1.00 64.55  ? 15  ARG N   1 
2506 B . B CA  ARG 2 13  C ATOM   ? 14.310  3.107  -7.996  1.00 70.39  ? 15  ARG CA  1 
2507 B . B CB  ARG 2 13  C ATOM   ? 15.351  2.125  -8.508  1.00 76.02  ? 15  ARG CB  1 
2508 B . B CG  ARG 2 13  C ATOM   ? 15.631  0.992  -7.542  1.00 84.63  ? 15  ARG CG  1 
2509 B . B CD  ARG 2 13  C ATOM   ? 16.676  0.023  -8.080  1.00 94.86  ? 15  ARG CD  1 
2510 B . B NE  ARG 2 13  N ATOM   ? 18.027  0.588  -8.101  1.00 104.94 ? 15  ARG NE  1 
2511 B . B CZ  ARG 2 13  C ATOM   ? 18.777  0.794  -7.015  1.00 116.25 ? 15  ARG CZ  1 
2512 B . B NH1 ARG 2 13  N ATOM   ? 18.303  0.527  -5.797  1.00 121.92 ? 15  ARG NH1 1 
2513 B . B NH2 ARG 2 13  N ATOM   ? 20.007  1.294  -7.141  1.00 118.91 ? 15  ARG NH2 1 
2514 B . B C   ARG 2 13  C ATOM   ? 14.227  4.310  -8.930  1.00 65.18  ? 15  ARG C   1 
2515 B . B O   ARG 2 13  O ATOM   ? 13.404  4.326  -9.849  1.00 58.90  ? 15  ARG O   1 
2516 B . B N   PRO 2 14  N ATOM   ? 15.070  5.347  -8.706  1.00 64.42  ? 16  PRO N   1 
2517 B . B CA  PRO 2 14  C ATOM   ? 15.135  6.482  -9.625  1.00 63.87  ? 16  PRO CA  1 
2518 B . B CB  PRO 2 14  C ATOM   ? 16.311  7.301  -9.088  1.00 65.44  ? 16  PRO CB  1 
2519 B . B CG  PRO 2 14  C ATOM   ? 16.342  6.964  -7.635  1.00 67.19  ? 16  PRO CG  1 
2520 B . B CD  PRO 2 14  C ATOM   ? 15.969  5.504  -7.556  1.00 66.41  ? 16  PRO CD  1 
2521 B . B C   PRO 2 14  C ATOM   ? 15.371  5.976  -11.038 1.00 62.70  ? 16  PRO C   1 
2522 B . B O   PRO 2 14  O ATOM   ? 16.168  5.075  -11.256 1.00 62.90  ? 16  PRO O   1 
2523 B . B N   GLY 2 15  N ATOM   ? 14.600  6.508  -11.985 1.00 60.98  ? 17  GLY N   1 
2524 B . B CA  GLY 2 15  C ATOM   ? 14.739  6.146  -13.382 1.00 62.04  ? 17  GLY CA  1 
2525 B . B C   GLY 2 15  C ATOM   ? 13.808  5.011  -13.749 1.00 60.96  ? 17  GLY C   1 
2526 B . B O   GLY 2 15  O ATOM   ? 13.648  4.724  -14.926 1.00 60.56  ? 17  GLY O   1 
2527 B . B N   GLY 2 16  N ATOM   ? 13.163  4.404  -12.741 1.00 59.73  ? 18  GLY N   1 
2528 B . B CA  GLY 2 16  C ATOM   ? 12.237  3.296  -12.941 1.00 57.72  ? 18  GLY CA  1 
2529 B . B C   GLY 2 16  C ATOM   ? 10.846  3.715  -13.375 1.00 53.57  ? 18  GLY C   1 
2530 B . B O   GLY 2 16  O ATOM   ? 10.544  4.887  -13.531 1.00 53.95  ? 18  GLY O   1 
2531 B . B N   SER 2 17  N ATOM   ? 9.993   2.710  -13.555 1.00 53.87  ? 19  SER N   1 
2532 B . B CA  SER 2 17  C ATOM   ? 8.615   2.839  -14.025 1.00 52.83  ? 19  SER CA  1 
2533 B . B CB  SER 2 17  C ATOM   ? 8.514   2.095  -15.354 1.00 54.41  ? 19  SER CB  1 
2534 B . B OG  SER 2 17  O ATOM   ? 9.093   2.882  -16.377 1.00 61.20  ? 19  SER OG  1 
2535 B . B C   SER 2 17  C ATOM   ? 7.595   2.247  -13.025 1.00 50.48  ? 19  SER C   1 
2536 B . B O   SER 2 17  O ATOM   ? 7.931   1.316  -12.287 1.00 52.01  ? 19  SER O   1 
2537 B . B N   LEU 2 18  N ATOM   ? 6.381   2.816  -13.001 1.00 47.05  ? 20  LEU N   1 
2538 B . B CA  LEU 2 18  C ATOM   ? 5.223   2.283  -12.268 1.00 48.78  ? 20  LEU CA  1 
2539 B . B CB  LEU 2 18  C ATOM   ? 4.965   2.959  -10.890 1.00 51.64  ? 20  LEU CB  1 
2540 B . B CG  LEU 2 18  C ATOM   ? 6.002   2.768  -9.786  1.00 58.65  ? 20  LEU CG  1 
2541 B . B CD1 LEU 2 18  C ATOM   ? 5.713   3.759  -8.668  1.00 62.09  ? 20  LEU CD1 1 
2542 B . B CD2 LEU 2 18  C ATOM   ? 6.032   1.326  -9.267  1.00 58.75  ? 20  LEU CD2 1 
2543 B . B C   LEU 2 18  C ATOM   ? 4.020   2.540  -13.117 1.00 44.44  ? 20  LEU C   1 
2544 B . B O   LEU 2 18  O ATOM   ? 3.971   3.534  -13.853 1.00 42.95  ? 20  LEU O   1 
2545 B . B N   ARG 2 19  N ATOM   ? 3.037   1.656  -13.003 1.00 42.89  ? 21  ARG N   1 
2546 B . B CA  ARG 2 19  C ATOM   ? 1.722   1.839  -13.622 1.00 45.09  ? 21  ARG CA  1 
2547 B . B CB  ARG 2 19  C ATOM   ? 1.396   0.712  -14.610 1.00 46.76  ? 21  ARG CB  1 
2548 B . B CG  ARG 2 19  C ATOM   ? 0.057   0.919  -15.313 1.00 45.90  ? 21  ARG CG  1 
2549 B . B CD  ARG 2 19  C ATOM   ? -0.212  -0.101 -16.370 1.00 45.43  ? 21  ARG CD  1 
2550 B . B NE  ARG 2 19  N ATOM   ? 0.817   -0.002 -17.378 1.00 48.62  ? 21  ARG NE  1 
2551 B . B CZ  ARG 2 19  C ATOM   ? 0.930   -0.806 -18.430 1.00 53.34  ? 21  ARG CZ  1 
2552 B . B NH1 ARG 2 19  N ATOM   ? 0.045   -1.740 -18.651 1.00 56.49  ? 21  ARG NH1 1 
2553 B . B NH2 ARG 2 19  N ATOM   ? 1.924   -0.652 -19.268 1.00 55.44  ? 21  ARG NH2 1 
2554 B . B C   ARG 2 19  C ATOM   ? 0.669   1.892  -12.529 1.00 45.30  ? 21  ARG C   1 
2555 B . B O   ARG 2 19  O ATOM   ? 0.546   0.951  -11.730 1.00 49.13  ? 21  ARG O   1 
2556 B . B N   LEU 2 20  N ATOM   ? -0.038  3.022  -12.445 1.00 42.00  ? 22  LEU N   1 
2557 B . B CA  LEU 2 20  C ATOM   ? -1.154  3.123  -11.542 1.00 41.85  ? 22  LEU CA  1 
2558 B . B CB  LEU 2 20  C ATOM   ? -1.286  4.510  -10.916 1.00 42.79  ? 22  LEU CB  1 
2559 B . B CG  LEU 2 20  C ATOM   ? -0.039  5.167  -10.314 1.00 46.80  ? 22  LEU CG  1 
2560 B . B CD1 LEU 2 20  C ATOM   ? -0.365  6.492  -9.616  1.00 46.98  ? 22  LEU CD1 1 
2561 B . B CD2 LEU 2 20  C ATOM   ? 0.618   4.237  -9.305  1.00 52.54  ? 22  LEU CD2 1 
2562 B . B C   LEU 2 20  C ATOM   ? -2.390  2.802  -12.319 1.00 40.29  ? 22  LEU C   1 
2563 B . B O   LEU 2 20  O ATOM   ? -2.449  3.039  -13.520 1.00 42.00  ? 22  LEU O   1 
2564 B . B N   SER 2 21  N ATOM   ? -3.417  2.337  -11.608 1.00 40.65  ? 23  SER N   1 
2565 B . B CA  SER 2 21  C ATOM   ? -4.706  2.199  -12.199 1.00 40.71  ? 23  SER CA  1 
2566 B . B CB  SER 2 21  C ATOM   ? -4.813  0.776  -12.792 1.00 41.53  ? 23  SER CB  1 
2567 B . B OG  SER 2 21  O ATOM   ? -4.999  -0.116 -11.751 1.00 43.91  ? 23  SER OG  1 
2568 B . B C   SER 2 21  C ATOM   ? -5.770  2.475  -11.174 1.00 40.80  ? 23  SER C   1 
2569 B . B O   SER 2 21  O ATOM   ? -5.596  2.384  -9.983  1.00 43.38  ? 23  SER O   1 
2570 B . B N   CYS 2 22  N ATOM   ? -6.953  2.776  -11.659 1.00 42.68  ? 24  CYS N   1 
2571 B . B CA  CYS 2 22  C ATOM   ? -8.016  3.088  -10.767 1.00 45.15  ? 24  CYS CA  1 
2572 B . B CB  CYS 2 22  C ATOM   ? -8.077  4.617  -10.587 1.00 45.85  ? 24  CYS CB  1 
2573 B . B SG  CYS 2 22  S ATOM   ? -9.453  5.219  -9.555  1.00 53.83  ? 24  CYS SG  1 
2574 B . B C   CYS 2 22  C ATOM   ? -9.295  2.702  -11.389 1.00 44.67  ? 24  CYS C   1 
2575 B . B O   CYS 2 22  O ATOM   ? -9.570  3.069  -12.523 1.00 44.56  ? 24  CYS O   1 
2576 B . B N   VAL 2 23  N ATOM   ? -10.148 2.097  -10.595 1.00 46.82  ? 25  VAL N   1 
2577 B . B CA  VAL 2 23  C ATOM   ? -11.423 1.679  -11.095 1.00 54.97  ? 25  VAL CA  1 
2578 B . B CB  VAL 2 23  C ATOM   ? -11.401 0.154  -11.371 1.00 59.07  ? 25  VAL CB  1 
2579 B . B CG1 VAL 2 23  C ATOM   ? -11.313 -0.626 -10.047 1.00 60.74  ? 25  VAL CG1 1 
2580 B . B CG2 VAL 2 23  C ATOM   ? -12.622 -0.254 -12.168 1.00 64.76  ? 25  VAL CG2 1 
2581 B . B C   VAL 2 23  C ATOM   ? -12.496 2.078  -10.082 1.00 57.03  ? 25  VAL C   1 
2582 B . B O   VAL 2 23  O ATOM   ? -12.216 2.215  -8.885  1.00 56.28  ? 25  VAL O   1 
2583 B . B N   ASP 2 24  N ATOM   ? -13.672 2.408  -10.615 1.00 65.53  ? 26  ASP N   1 
2584 B . B CA  ASP 2 24  C ATOM   ? -14.947 2.387  -9.901  1.00 73.55  ? 26  ASP CA  1 
2585 B . B CB  ASP 2 24  C ATOM   ? -15.658 3.754  -9.967  1.00 70.68  ? 26  ASP CB  1 
2586 B . B CG  ASP 2 24  C ATOM   ? -16.981 3.773  -9.197  1.00 75.05  ? 26  ASP CG  1 
2587 B . B OD1 ASP 2 24  O ATOM   ? -17.149 2.982  -8.251  1.00 84.30  ? 26  ASP OD1 1 
2588 B . B OD2 ASP 2 24  O ATOM   ? -17.841 4.608  -9.499  1.00 70.98  ? 26  ASP OD2 1 
2589 B . B C   ASP 2 24  C ATOM   ? -15.732 1.260  -10.670 1.00 82.07  ? 26  ASP C   1 
2590 B . B O   ASP 2 24  O ATOM   ? -16.308 1.499  -11.786 1.00 77.52  ? 26  ASP O   1 
2591 B . B N   SER 2 25  N ATOM   ? -15.668 0.041  -10.107 1.00 79.34  ? 27  SER N   1 
2592 B . B CA  SER 2 25  C ATOM   ? -16.223 -1.184 -10.713 1.00 85.01  ? 27  SER CA  1 
2593 B . B CB  SER 2 25  C ATOM   ? -15.775 -2.453 -9.935  1.00 89.25  ? 27  SER CB  1 
2594 B . B OG  SER 2 25  O ATOM   ? -14.352 -2.612 -9.904  1.00 86.76  ? 27  SER OG  1 
2595 B . B C   SER 2 25  C ATOM   ? -17.752 -1.165 -10.758 1.00 86.07  ? 27  SER C   1 
2596 B . B O   SER 2 25  O ATOM   ? -18.365 -1.973 -11.465 1.00 87.87  ? 27  SER O   1 
2597 B . B N   GLU 2 26  N ATOM   ? -18.350 -0.244 -9.987  1.00 87.33  ? 28  GLU N   1 
2598 B . B CA  GLU 2 26  C ATOM   ? -19.799 -0.100 -9.849  1.00 91.96  ? 28  GLU CA  1 
2599 B . B CB  GLU 2 26  C ATOM   ? -20.187 0.651  -8.536  1.00 87.33  ? 28  GLU CB  1 
2600 B . B CG  GLU 2 26  C ATOM   ? -19.787 -0.026 -7.218  1.00 90.69  ? 28  GLU CG  1 
2601 B . B CD  GLU 2 26  C ATOM   ? -18.263 -0.052 -6.963  1.00 91.98  ? 28  GLU CD  1 
2602 B . B OE1 GLU 2 26  O ATOM   ? -17.672 0.985  -6.538  1.00 84.04  ? 28  GLU OE1 1 
2603 B . B OE2 GLU 2 26  O ATOM   ? -17.638 -1.124 -7.188  1.00 89.56  ? 28  GLU OE2 1 
2604 B . B C   GLU 2 26  C ATOM   ? -20.330 0.640  -11.077 1.00 89.58  ? 28  GLU C   1 
2605 B . B O   GLU 2 26  O ATOM   ? -21.520 0.715  -11.312 1.00 97.18  ? 28  GLU O   1 
2606 B . B N   ARG 2 27  N ATOM   ? -19.427 1.193  -11.876 1.00 91.18  ? 29  ARG N   1 
2607 B . B CA  ARG 2 27  C ATOM   ? -19.804 2.026  -13.022 1.00 99.25  ? 29  ARG CA  1 
2608 B . B CB  ARG 2 27  C ATOM   ? -20.624 1.271  -14.113 1.00 103.46 ? 29  ARG CB  1 
2609 B . B CG  ARG 2 27  C ATOM   ? -20.125 -0.103 -14.548 1.00 106.46 ? 29  ARG CG  1 
2610 B . B CD  ARG 2 27  C ATOM   ? -18.655 -0.098 -14.933 1.00 104.98 ? 29  ARG CD  1 
2611 B . B NE  ARG 2 27  N ATOM   ? -18.267 -1.362 -15.567 1.00 108.22 ? 29  ARG NE  1 
2612 B . B CZ  ARG 2 27  C ATOM   ? -17.995 -1.525 -16.863 1.00 103.66 ? 29  ARG CZ  1 
2613 B . B NH1 ARG 2 27  N ATOM   ? -18.049 -0.511 -17.723 1.00 95.80  ? 29  ARG NH1 1 
2614 B . B NH2 ARG 2 27  N ATOM   ? -17.649 -2.721 -17.307 1.00 104.92 ? 29  ARG NH2 1 
2615 B . B C   ARG 2 27  C ATOM   ? -20.617 3.234  -12.542 1.00 92.86  ? 29  ARG C   1 
2616 B . B O   ARG 2 27  O ATOM   ? -21.314 3.860  -13.357 1.00 93.31  ? 29  ARG O   1 
2617 B . B N   THR 2 28  N ATOM   ? -20.505 3.573  -11.246 1.00 81.15  ? 30  THR N   1 
2618 B . B CA  THR 2 28  C ATOM   ? -21.130 4.789  -10.742 1.00 78.65  ? 30  THR CA  1 
2619 B . B CB  THR 2 28  C ATOM   ? -21.498 4.699  -9.258  1.00 78.75  ? 30  THR CB  1 
2620 B . B OG1 THR 2 28  O ATOM   ? -20.324 4.449  -8.523  1.00 78.23  ? 30  THR OG1 1 
2621 B . B CG2 THR 2 28  C ATOM   ? -22.514 3.578  -9.019  1.00 80.59  ? 30  THR CG2 1 
2622 B . B C   THR 2 28  C ATOM   ? -20.360 6.088  -11.001 1.00 69.26  ? 30  THR C   1 
2623 B . B O   THR 2 28  O ATOM   ? -20.879 7.141  -10.788 1.00 74.41  ? 30  THR O   1 
2624 B . B N   SER 2 29  N ATOM   ? -19.119 6.013  -11.471 1.00 67.05  ? 31  SER N   1 
2625 B . B CA  SER 2 29  C ATOM   ? -18.375 7.225  -11.823 1.00 63.49  ? 31  SER CA  1 
2626 B . B CB  SER 2 29  C ATOM   ? -17.743 7.889  -10.583 1.00 64.66  ? 31  SER CB  1 
2627 B . B OG  SER 2 29  O ATOM   ? -16.623 7.150  -10.132 1.00 62.73  ? 31  SER OG  1 
2628 B . B C   SER 2 29  C ATOM   ? -17.303 6.876  -12.810 1.00 56.83  ? 31  SER C   1 
2629 B . B O   SER 2 29  O ATOM   ? -17.039 5.732  -13.035 1.00 55.45  ? 31  SER O   1 
2630 B . B N   TYR 2 30  N ATOM   ? -16.706 7.906  -13.398 1.00 55.29  ? 32  TYR N   1 
2631 B . B CA  TYR 2 30  C ATOM   ? -15.681 7.789  -14.398 1.00 54.83  ? 32  TYR CA  1 
2632 B . B CB  TYR 2 30  C ATOM   ? -16.019 8.640  -15.639 1.00 59.38  ? 32  TYR CB  1 
2633 B . B CG  TYR 2 30  C ATOM   ? -17.305 8.343  -16.301 1.00 62.23  ? 32  TYR CG  1 
2634 B . B CD1 TYR 2 30  C ATOM   ? -17.589 7.050  -16.748 1.00 67.90  ? 32  TYR CD1 1 
2635 B . B CE1 TYR 2 30  C ATOM   ? -18.788 6.754  -17.371 1.00 66.83  ? 32  TYR CE1 1 
2636 B . B CZ  TYR 2 30  C ATOM   ? -19.679 7.765  -17.607 1.00 69.25  ? 32  TYR CZ  1 
2637 B . B OH  TYR 2 30  O ATOM   ? -20.858 7.455  -18.235 1.00 81.79  ? 32  TYR OH  1 
2638 B . B CE2 TYR 2 30  C ATOM   ? -19.420 9.061  -17.192 1.00 67.32  ? 32  TYR CE2 1 
2639 B . B CD2 TYR 2 30  C ATOM   ? -18.239 9.345  -16.538 1.00 64.69  ? 32  TYR CD2 1 
2640 B . B C   TYR 2 30  C ATOM   ? -14.351 8.318  -13.880 1.00 50.77  ? 32  TYR C   1 
2641 B . B O   TYR 2 30  O ATOM   ? -14.110 9.518  -13.885 1.00 50.28  ? 32  TYR O   1 
2642 B . B N   PRO 2 31  N ATOM   ? -13.421 7.444  -13.469 1.00 48.62  ? 33  PRO N   1 
2643 B . B CA  PRO 2 31  C ATOM   ? -12.062 7.877  -13.163 1.00 46.52  ? 33  PRO CA  1 
2644 B . B CB  PRO 2 31  C ATOM   ? -11.326 6.554  -12.897 1.00 45.09  ? 33  PRO CB  1 
2645 B . B CG  PRO 2 31  C ATOM   ? -12.416 5.638  -12.445 1.00 50.65  ? 33  PRO CG  1 
2646 B . B CD  PRO 2 31  C ATOM   ? -13.642 6.012  -13.225 1.00 49.28  ? 33  PRO CD  1 
2647 B . B C   PRO 2 31  C ATOM   ? -11.484 8.580  -14.368 1.00 45.88  ? 33  PRO C   1 
2648 B . B O   PRO 2 31  O ATOM   ? -11.368 7.963  -15.451 1.00 42.06  ? 33  PRO O   1 
2649 B . B N   MET 2 32  N ATOM   ? -11.133 9.861  -14.186 1.00 45.03  ? 34  MET N   1 
2650 B . B CA  MET 2 32  C ATOM   ? -10.599 10.652 -15.268 1.00 44.03  ? 34  MET CA  1 
2651 B . B CB  MET 2 32  C ATOM   ? -11.676 11.509 -15.862 1.00 47.07  ? 34  MET CB  1 
2652 B . B CG  MET 2 32  C ATOM   ? -12.642 10.743 -16.784 1.00 51.36  ? 34  MET CG  1 
2653 B . B SD  MET 2 32  S ATOM   ? -14.144 11.681 -17.182 1.00 60.71  ? 34  MET SD  1 
2654 B . B CE  MET 2 32  C ATOM   ? -13.455 13.028 -18.116 1.00 64.69  ? 34  MET CE  1 
2655 B . B C   MET 2 32  C ATOM   ? -9.365  11.455 -14.975 1.00 44.47  ? 34  MET C   1 
2656 B . B O   MET 2 32  O ATOM   ? -8.701  11.860 -15.884 1.00 44.65  ? 34  MET O   1 
2657 B . B N   GLY 2 33  N ATOM   ? -9.043  11.697 -13.703 1.00 45.02  ? 35  GLY N   1 
2658 B . B CA  GLY 2 33  C ATOM   ? -7.869  12.480 -13.391 1.00 42.98  ? 35  GLY CA  1 
2659 B . B C   GLY 2 33  C ATOM   ? -6.959  11.883 -12.370 1.00 42.64  ? 35  GLY C   1 
2660 B . B O   GLY 2 33  O ATOM   ? -7.339  10.932 -11.632 1.00 40.59  ? 35  GLY O   1 
2661 B . B N   TRP 2 34  N ATOM   ? -5.715  12.381 -12.408 1.00 43.15  ? 36  TRP N   1 
2662 B . B CA  TRP 2 34  C ATOM   ? -4.648  12.070 -11.462 1.00 42.48  ? 36  TRP CA  1 
2663 B . B CB  TRP 2 34  C ATOM   ? -3.543  11.304 -12.113 1.00 38.77  ? 36  TRP CB  1 
2664 B . B CG  TRP 2 34  C ATOM   ? -3.908  9.956  -12.608 1.00 40.74  ? 36  TRP CG  1 
2665 B . B CD1 TRP 2 34  C ATOM   ? -4.107  9.610  -13.891 1.00 38.24  ? 36  TRP CD1 1 
2666 B . B NE1 TRP 2 34  N ATOM   ? -4.426  8.303  -13.979 1.00 40.28  ? 36  TRP NE1 1 
2667 B . B CE2 TRP 2 34  C ATOM   ? -4.372  7.729  -12.742 1.00 41.71  ? 36  TRP CE2 1 
2668 B . B CD2 TRP 2 34  C ATOM   ? -4.049  8.748  -11.840 1.00 39.01  ? 36  TRP CD2 1 
2669 B . B CE3 TRP 2 34  C ATOM   ? -3.954  8.444  -10.507 1.00 41.52  ? 36  TRP CE3 1 
2670 B . B CZ3 TRP 2 34  C ATOM   ? -4.208  7.126  -10.106 1.00 45.54  ? 36  TRP CZ3 1 
2671 B . B CH2 TRP 2 34  C ATOM   ? -4.542  6.130  -11.029 1.00 41.18  ? 36  TRP CH2 1 
2672 B . B CZ2 TRP 2 34  C ATOM   ? -4.614  6.396  -12.341 1.00 42.54  ? 36  TRP CZ2 1 
2673 B . B C   TRP 2 34  C ATOM   ? -4.042  13.384 -10.917 1.00 42.35  ? 36  TRP C   1 
2674 B . B O   TRP 2 34  O ATOM   ? -3.642  14.249 -11.658 1.00 41.49  ? 36  TRP O   1 
2675 B . B N   PHE 2 35  N ATOM   ? -3.948  13.446 -9.595  1.00 44.09  ? 37  PHE N   1 
2676 B . B CA  PHE 2 35  C ATOM   ? -3.347  14.491 -8.837  1.00 46.44  ? 37  PHE CA  1 
2677 B . B CB  PHE 2 35  C ATOM   ? -4.446  15.136 -8.009  1.00 49.88  ? 37  PHE CB  1 
2678 B . B CG  PHE 2 35  C ATOM   ? -5.367  15.955 -8.825  1.00 52.09  ? 37  PHE CG  1 
2679 B . B CD1 PHE 2 35  C ATOM   ? -6.386  15.326 -9.588  1.00 52.15  ? 37  PHE CD1 1 
2680 B . B CE1 PHE 2 35  C ATOM   ? -7.221  16.078 -10.414 1.00 52.61  ? 37  PHE CE1 1 
2681 B . B CZ  PHE 2 35  C ATOM   ? -7.067  17.478 -10.445 1.00 55.68  ? 37  PHE CZ  1 
2682 B . B CE2 PHE 2 35  C ATOM   ? -6.065  18.103 -9.681  1.00 53.08  ? 37  PHE CE2 1 
2683 B . B CD2 PHE 2 35  C ATOM   ? -5.220  17.349 -8.884  1.00 52.38  ? 37  PHE CD2 1 
2684 B . B C   PHE 2 35  C ATOM   ? -2.341  13.839 -7.889  1.00 46.93  ? 37  PHE C   1 
2685 B . B O   PHE 2 35  O ATOM   ? -2.368  12.598 -7.651  1.00 45.41  ? 37  PHE O   1 
2686 B . B N   ARG 2 36  N ATOM   ? -1.478  14.663 -7.298  1.00 46.26  ? 38  ARG N   1 
2687 B . B CA  ARG 2 36  C ATOM   ? -0.561  14.157 -6.306  1.00 48.68  ? 38  ARG CA  1 
2688 B . B CB  ARG 2 36  C ATOM   ? 0.724   13.647 -6.941  1.00 45.90  ? 38  ARG CB  1 
2689 B . B CG  ARG 2 36  C ATOM   ? 1.576   14.734 -7.521  1.00 47.04  ? 38  ARG CG  1 
2690 B . B CD  ARG 2 36  C ATOM   ? 2.772   14.148 -8.191  1.00 47.67  ? 38  ARG CD  1 
2691 B . B NE  ARG 2 36  N ATOM   ? 3.539   15.201 -8.803  1.00 49.45  ? 38  ARG NE  1 
2692 B . B CZ  ARG 2 36  C ATOM   ? 4.539   15.035 -9.651  1.00 48.90  ? 38  ARG CZ  1 
2693 B . B NH1 ARG 2 36  N ATOM   ? 4.934   13.842 -10.056 1.00 46.83  ? 38  ARG NH1 1 
2694 B . B NH2 ARG 2 36  N ATOM   ? 5.156   16.099 -10.088 1.00 49.99  ? 38  ARG NH2 1 
2695 B . B C   ARG 2 36  C ATOM   ? -0.244  15.228 -5.329  1.00 51.04  ? 38  ARG C   1 
2696 B . B O   ARG 2 36  O ATOM   ? -0.406  16.393 -5.629  1.00 53.47  ? 38  ARG O   1 
2697 B . B N   ARG 2 37  N ATOM   ? 0.229   14.814 -4.163  1.00 54.77  ? 39  ARG N   1 
2698 B . B CA  ARG 2 37  C ATOM   ? 0.680   15.729 -3.107  1.00 60.86  ? 39  ARG CA  1 
2699 B . B CB  ARG 2 37  C ATOM   ? -0.343  15.893 -2.012  1.00 64.35  ? 39  ARG CB  1 
2700 B . B CG  ARG 2 37  C ATOM   ? 0.006   17.013 -1.026  1.00 73.78  ? 39  ARG CG  1 
2701 B . B CD  ARG 2 37  C ATOM   ? -0.986  17.020 0.131   1.00 83.22  ? 39  ARG CD  1 
2702 B . B NE  ARG 2 37  N ATOM   ? -1.194  15.626 0.540   1.00 90.79  ? 39  ARG NE  1 
2703 B . B CZ  ARG 2 37  C ATOM   ? -0.484  14.968 1.462   1.00 101.65 ? 39  ARG CZ  1 
2704 B . B NH1 ARG 2 37  N ATOM   ? 0.464   15.579 2.185   1.00 101.60 ? 39  ARG NH1 1 
2705 B . B NH2 ARG 2 37  N ATOM   ? -0.762  13.687 1.698   1.00 99.01  ? 39  ARG NH2 1 
2706 B . B C   ARG 2 37  C ATOM   ? 1.957   15.170 -2.544  1.00 60.36  ? 39  ARG C   1 
2707 B . B O   ARG 2 37  O ATOM   ? 1.968   14.061 -1.993  1.00 57.40  ? 39  ARG O   1 
2708 B . B N   ALA 2 38  N ATOM   ? 3.043   15.911 -2.785  1.00 64.06  ? 40  ALA N   1 
2709 B . B CA  ALA 2 38  C ATOM   ? 4.360   15.647 -2.212  1.00 67.12  ? 40  ALA CA  1 
2710 B . B CB  ALA 2 38  C ATOM   ? 5.449   16.368 -2.987  1.00 64.39  ? 40  ALA CB  1 
2711 B . B C   ALA 2 38  C ATOM   ? 4.334   16.148 -0.776  1.00 73.05  ? 40  ALA C   1 
2712 B . B O   ALA 2 38  O ATOM   ? 3.595   17.084 -0.455  1.00 71.88  ? 40  ALA O   1 
2713 B . B N   PRO 2 39  N ATOM   ? 5.164   15.553 0.112   1.00 78.69  ? 41  PRO N   1 
2714 B . B CA  PRO 2 39  C ATOM   ? 5.208   15.984 1.510   1.00 81.58  ? 41  PRO CA  1 
2715 B . B CB  PRO 2 39  C ATOM   ? 6.203   15.006 2.157   1.00 82.55  ? 41  PRO CB  1 
2716 B . B CG  PRO 2 39  C ATOM   ? 6.892   14.292 1.037   1.00 79.50  ? 41  PRO CG  1 
2717 B . B CD  PRO 2 39  C ATOM   ? 6.141   14.501 -0.228  1.00 77.40  ? 41  PRO CD  1 
2718 B . B C   PRO 2 39  C ATOM   ? 5.694   17.457 1.583   1.00 83.30  ? 41  PRO C   1 
2719 B . B O   PRO 2 39  O ATOM   ? 6.674   17.785 0.904   1.00 80.38  ? 41  PRO O   1 
2720 B . B N   GLY 2 40  N ATOM   ? 4.972   18.307 2.333   1.00 82.76  ? 42  GLY N   1 
2721 B . B CA  GLY 2 40  C ATOM   ? 5.240   19.730 2.424   1.00 86.67  ? 42  GLY CA  1 
2722 B . B C   GLY 2 40  C ATOM   ? 4.600   20.628 1.373   1.00 87.81  ? 42  GLY C   1 
2723 B . B O   GLY 2 40  O ATOM   ? 4.501   21.840 1.587   1.00 93.36  ? 42  GLY O   1 
2724 B . B N   LYS 2 41  N ATOM   ? 4.162   20.039 0.253   1.00 84.85  ? 43  LYS N   1 
2725 B . B CA  LYS 2 41  C ATOM   ? 3.598   20.766 -0.880  1.00 82.85  ? 43  LYS CA  1 
2726 B . B CB  LYS 2 41  C ATOM   ? 4.222   20.259 -2.175  1.00 86.26  ? 43  LYS CB  1 
2727 B . B CG  LYS 2 41  C ATOM   ? 5.666   20.676 -2.409  1.00 94.57  ? 43  LYS CG  1 
2728 B . B CD  LYS 2 41  C ATOM   ? 6.178   20.060 -3.711  1.00 99.02  ? 43  LYS CD  1 
2729 B . B CE  LYS 2 41  C ATOM   ? 5.735   20.818 -4.960  1.00 103.42 ? 43  LYS CE  1 
2730 B . B NZ  LYS 2 41  N ATOM   ? 6.652   21.967 -5.242  1.00 110.86 ? 43  LYS NZ  1 
2731 B . B C   LYS 2 41  C ATOM   ? 2.062   20.703 -0.981  1.00 78.55  ? 43  LYS C   1 
2732 B . B O   LYS 2 41  O ATOM   ? 1.388   19.954 -0.255  1.00 76.52  ? 43  LYS O   1 
2733 B . B N   GLU 2 42  N ATOM   ? 1.523   21.524 -1.888  1.00 77.77  ? 44  GLU N   1 
2734 B . B CA  GLU 2 42  C ATOM   ? 0.103   21.566 -2.187  1.00 81.47  ? 44  GLU CA  1 
2735 B . B CB  GLU 2 42  C ATOM   ? -0.295  22.969 -2.674  1.00 92.08  ? 44  GLU CB  1 
2736 B . B CG  GLU 2 42  C ATOM   ? -0.951  23.847 -1.601  1.00 104.16 ? 44  GLU CG  1 
2737 B . B CD  GLU 2 42  C ATOM   ? -2.230  23.217 -1.029  1.00 112.10 ? 44  GLU CD  1 
2738 B . B OE1 GLU 2 42  O ATOM   ? -2.812  22.244 -1.646  1.00 99.78  ? 44  GLU OE1 1 
2739 B . B OE2 GLU 2 42  O ATOM   ? -2.630  23.695 0.058   1.00 103.01 ? 44  GLU OE2 1 
2740 B . B C   GLU 2 42  C ATOM   ? -0.248  20.517 -3.248  1.00 76.06  ? 44  GLU C   1 
2741 B . B O   GLU 2 42  O ATOM   ? 0.588   20.190 -4.057  1.00 71.52  ? 44  GLU O   1 
2742 B . B N   ARG 2 43  N ATOM   ? -1.490  20.007 -3.211  1.00 74.45  ? 45  ARG N   1 
2743 B . B CA  ARG 2 43  C ATOM   ? -2.049  19.080 -4.190  1.00 70.44  ? 45  ARG CA  1 
2744 B . B CB  ARG 2 43  C ATOM   ? -3.576  18.996 -3.977  1.00 75.01  ? 45  ARG CB  1 
2745 B . B CG  ARG 2 43  C ATOM   ? -4.308  17.793 -4.591  1.00 79.82  ? 45  ARG CG  1 
2746 B . B CD  ARG 2 43  C ATOM   ? -5.783  18.076 -4.952  1.00 86.79  ? 45  ARG CD  1 
2747 B . B NE  ARG 2 43  N ATOM   ? -6.767  17.751 -3.893  1.00 104.05 ? 45  ARG NE  1 
2748 B . B CZ  ARG 2 43  C ATOM   ? -8.092  17.963 -3.982  1.00 103.76 ? 45  ARG CZ  1 
2749 B . B NH1 ARG 2 43  N ATOM   ? -8.602  18.511 -5.079  1.00 107.90 ? 45  ARG NH1 1 
2750 B . B NH2 ARG 2 43  N ATOM   ? -8.921  17.635 -2.980  1.00 97.80  ? 45  ARG NH2 1 
2751 B . B C   ARG 2 43  C ATOM   ? -1.726  19.649 -5.565  1.00 66.29  ? 45  ARG C   1 
2752 B . B O   ARG 2 43  O ATOM   ? -1.971  20.794 -5.803  1.00 70.44  ? 45  ARG O   1 
2753 B . B N   GLU 2 44  N ATOM   ? -1.154  18.853 -6.463  1.00 60.44  ? 46  GLU N   1 
2754 B . B CA  GLU 2 44  C ATOM   ? -0.963  19.278 -7.836  1.00 58.88  ? 46  GLU CA  1 
2755 B . B CB  GLU 2 44  C ATOM   ? 0.516   19.574 -8.095  1.00 62.14  ? 46  GLU CB  1 
2756 B . B CG  GLU 2 44  C ATOM   ? 1.431   18.411 -8.392  1.00 65.46  ? 46  GLU CG  1 
2757 B . B CD  GLU 2 44  C ATOM   ? 2.910   18.776 -8.341  1.00 71.04  ? 46  GLU CD  1 
2758 B . B OE1 GLU 2 44  O ATOM   ? 3.375   19.425 -7.373  1.00 86.00  ? 46  GLU OE1 1 
2759 B . B OE2 GLU 2 44  O ATOM   ? 3.640   18.401 -9.261  1.00 69.86  ? 46  GLU OE2 1 
2760 B . B C   GLU 2 44  C ATOM   ? -1.543  18.307 -8.898  1.00 55.10  ? 46  GLU C   1 
2761 B . B O   GLU 2 44  O ATOM   ? -1.543  17.112 -8.733  1.00 51.12  ? 46  GLU O   1 
2762 B . B N   PHE 2 45  N ATOM   ? -2.043  18.895 -9.981  1.00 51.42  ? 47  PHE N   1 
2763 B . B CA  PHE 2 45  C ATOM   ? -2.514  18.243 -11.122 1.00 49.14  ? 47  PHE CA  1 
2764 B . B CB  PHE 2 45  C ATOM   ? -3.125  19.244 -12.089 1.00 50.39  ? 47  PHE CB  1 
2765 B . B CG  PHE 2 45  C ATOM   ? -3.569  18.603 -13.394 1.00 49.28  ? 47  PHE CG  1 
2766 B . B CD1 PHE 2 45  C ATOM   ? -4.796  17.895 -13.455 1.00 46.77  ? 47  PHE CD1 1 
2767 B . B CE1 PHE 2 45  C ATOM   ? -5.209  17.309 -14.635 1.00 44.35  ? 47  PHE CE1 1 
2768 B . B CZ  PHE 2 45  C ATOM   ? -4.396  17.387 -15.772 1.00 44.41  ? 47  PHE CZ  1 
2769 B . B CE2 PHE 2 45  C ATOM   ? -3.212  18.114 -15.739 1.00 46.02  ? 47  PHE CE2 1 
2770 B . B CD2 PHE 2 45  C ATOM   ? -2.789  18.717 -14.561 1.00 46.03  ? 47  PHE CD2 1 
2771 B . B C   PHE 2 45  C ATOM   ? -1.396  17.480 -11.811 1.00 47.76  ? 47  PHE C   1 
2772 B . B O   PHE 2 45  O ATOM   ? -0.295  17.973 -11.939 1.00 48.68  ? 47  PHE O   1 
2773 B . B N   VAL 2 46  N ATOM   ? -1.686  16.248 -12.236 1.00 44.61  ? 48  VAL N   1 
2774 B . B CA  VAL 2 46  C ATOM   ? -0.713  15.418 -12.961 1.00 43.66  ? 48  VAL CA  1 
2775 B . B CB  VAL 2 46  C ATOM   ? -0.450  14.084 -12.231 1.00 43.72  ? 48  VAL CB  1 
2776 B . B CG1 VAL 2 46  C ATOM   ? 0.483   13.190 -13.056 1.00 44.80  ? 48  VAL CG1 1 
2777 B . B CG2 VAL 2 46  C ATOM   ? 0.194   14.339 -10.905 1.00 43.52  ? 48  VAL CG2 1 
2778 B . B C   VAL 2 46  C ATOM   ? -1.129  15.128 -14.384 1.00 42.32  ? 48  VAL C   1 
2779 B . B O   VAL 2 46  O ATOM   ? -0.371  15.350 -15.320 1.00 43.89  ? 48  VAL O   1 
2780 B . B N   ALA 2 47  N ATOM   ? -2.330  14.566 -14.534 1.00 41.74  ? 49  ALA N   1 
2781 B . B CA  ALA 2 47  C ATOM   ? -2.860  14.225 -15.835 1.00 40.97  ? 49  ALA CA  1 
2782 B . B CB  ALA 2 47  C ATOM   ? -2.180  12.967 -16.355 1.00 39.92  ? 49  ALA CB  1 
2783 B . B C   ALA 2 47  C ATOM   ? -4.334  14.016 -15.779 1.00 40.13  ? 49  ALA C   1 
2784 B . B O   ALA 2 47  O ATOM   ? -4.895  13.706 -14.738 1.00 43.71  ? 49  ALA O   1 
2785 B . B N   SER 2 48  N ATOM   ? -4.993  14.139 -16.934 1.00 40.22  ? 50  SER N   1 
2786 B . B CA  SER 2 48  C ATOM   ? -6.381  13.764 -17.016 1.00 38.74  ? 50  SER CA  1 
2787 B . B CB  SER 2 48  C ATOM   ? -7.274  14.917 -16.637 1.00 40.29  ? 50  SER CB  1 
2788 B . B OG  SER 2 48  O ATOM   ? -7.207  15.880 -17.696 1.00 42.56  ? 50  SER OG  1 
2789 B . B C   SER 2 48  C ATOM   ? -6.662  13.326 -18.426 1.00 37.09  ? 50  SER C   1 
2790 B . B O   SER 2 48  O ATOM   ? -5.822  13.467 -19.289 1.00 36.83  ? 50  SER O   1 
2791 B . B N   ILE 2 49  N ATOM   ? -7.872  12.831 -18.649 1.00 36.39  ? 51  ILE N   1 
2792 B . B CA  ILE 2 49  C ATOM   ? -8.230  12.309 -19.935 1.00 38.15  ? 51  ILE CA  1 
2793 B . B CB  ILE 2 49  C ATOM   ? -7.636  10.875 -20.129 1.00 38.85  ? 51  ILE CB  1 
2794 B . B CG1 ILE 2 49  C ATOM   ? -7.661  10.490 -21.607 1.00 40.18  ? 51  ILE CG1 1 
2795 B . B CD1 ILE 2 49  C ATOM   ? -6.755  9.302  -21.921 1.00 41.89  ? 51  ILE CD1 1 
2796 B . B CG2 ILE 2 49  C ATOM   ? -8.348  9.876  -19.202 1.00 38.50  ? 51  ILE CG2 1 
2797 B . B C   ILE 2 49  C ATOM   ? -9.690  12.396 -20.074 1.00 38.68  ? 51  ILE C   1 
2798 B . B O   ILE 2 49  O ATOM   ? -10.426 12.357 -19.110 1.00 40.33  ? 51  ILE O   1 
2799 B . B N   THR 2 50  N ATOM   ? -10.137 12.608 -21.307 1.00 42.45  ? 52  THR N   1 
2800 B . B CA  THR 2 50  C ATOM   ? -11.542 12.739 -21.564 1.00 43.01  ? 52  THR CA  1 
2801 B . B CB  THR 2 50  C ATOM   ? -11.766 13.231 -22.989 1.00 45.15  ? 52  THR CB  1 
2802 B . B OG1 THR 2 50  O ATOM   ? -11.057 12.382 -23.901 1.00 43.71  ? 52  THR OG1 1 
2803 B . B CG2 THR 2 50  C ATOM   ? -11.250 14.703 -23.173 1.00 46.55  ? 52  THR CG2 1 
2804 B . B C   THR 2 50  C ATOM   ? -12.230 11.384 -21.402 1.00 45.35  ? 52  THR C   1 
2805 B . B O   THR 2 50  O ATOM   ? -11.585 10.306 -21.399 1.00 42.39  ? 52  THR O   1 
2806 B . B N   TRP 2 51  N ATOM   ? -13.550 11.471 -21.316 1.00 45.76  ? 53  TRP N   1 
2807 B . B CA  TRP 2 51  C ATOM   ? -14.448 10.359 -21.256 1.00 50.86  ? 53  TRP CA  1 
2808 B . B CB  TRP 2 51  C ATOM   ? -15.888 10.896 -21.476 1.00 54.17  ? 53  TRP CB  1 
2809 B . B CG  TRP 2 51  C ATOM   ? -16.741 9.844  -21.565 1.00 60.37  ? 53  TRP CG  1 
2810 B . B CD1 TRP 2 51  C ATOM   ? -17.198 9.083  -20.522 1.00 71.57  ? 53  TRP CD1 1 
2811 B . B NE1 TRP 2 51  N ATOM   ? -17.993 8.061  -21.000 1.00 72.02  ? 53  TRP NE1 1 
2812 B . B CE2 TRP 2 51  C ATOM   ? -17.960 8.098  -22.371 1.00 67.61  ? 53  TRP CE2 1 
2813 B . B CD2 TRP 2 51  C ATOM   ? -17.181 9.211  -22.752 1.00 59.82  ? 53  TRP CD2 1 
2814 B . B CE3 TRP 2 51  C ATOM   ? -17.021 9.482  -24.088 1.00 61.55  ? 53  TRP CE3 1 
2815 B . B CZ3 TRP 2 51  C ATOM   ? -17.610 8.660  -24.987 1.00 65.71  ? 53  TRP CZ3 1 
2816 B . B CH2 TRP 2 51  C ATOM   ? -18.363 7.560  -24.593 1.00 67.03  ? 53  TRP CH2 1 
2817 B . B CZ2 TRP 2 51  C ATOM   ? -18.543 7.256  -23.289 1.00 68.95  ? 53  TRP CZ2 1 
2818 B . B C   TRP 2 51  C ATOM   ? -14.107 9.267  -22.310 1.00 48.23  ? 53  TRP C   1 
2819 B . B O   TRP 2 51  O ATOM   ? -13.964 8.094  -22.003 1.00 48.07  ? 53  TRP O   1 
2820 B . B N   SER 2 52  N ATOM   ? -13.972 9.700  -23.553 1.00 44.97  ? 54  SER N   1 
2821 B . B CA  SER 2 52  C ATOM   ? -13.780 8.826  -24.689 1.00 46.44  ? 54  SER CA  1 
2822 B . B CB  SER 2 52  C ATOM   ? -13.814 9.702  -25.943 1.00 44.96  ? 54  SER CB  1 
2823 B . B OG  SER 2 52  O ATOM   ? -12.629 10.436 -25.870 1.00 44.17  ? 54  SER OG  1 
2824 B . B C   SER 2 52  C ATOM   ? -12.424 8.058  -24.655 1.00 42.79  ? 54  SER C   1 
2825 B . B O   SER 2 52  O ATOM   ? -12.211 7.143  -25.419 1.00 45.65  ? 54  SER O   1 
2826 B . B N   GLY 2 53  N ATOM   ? -11.501 8.519  -23.818 1.00 41.48  ? 55  GLY N   1 
2827 B . B CA  GLY 2 53  C ATOM   ? -10.126 8.068  -23.786 1.00 40.84  ? 55  GLY CA  1 
2828 B . B C   GLY 2 53  C ATOM   ? -9.223  8.623  -24.876 1.00 38.33  ? 55  GLY C   1 
2829 B . B O   GLY 2 53  O ATOM   ? -8.093  8.263  -24.933 1.00 37.40  ? 55  GLY O   1 
2830 B . B N   ILE 2 54  N ATOM   ? -9.738  9.515  -25.724 1.00 41.39  ? 56  ILE N   1 
2831 B . B CA  ILE 2 54  C ATOM   ? -8.994  10.018 -26.859 1.00 42.58  ? 56  ILE CA  1 
2832 B . B CB  ILE 2 54  C ATOM   ? -9.967  10.578 -27.885 1.00 43.42  ? 56  ILE CB  1 
2833 B . B CG1 ILE 2 54  C ATOM   ? -10.899 9.460  -28.365 1.00 44.56  ? 56  ILE CG1 1 
2834 B . B CD1 ILE 2 54  C ATOM   ? -12.019 9.897  -29.309 1.00 45.87  ? 56  ILE CD1 1 
2835 B . B CG2 ILE 2 54  C ATOM   ? -9.214  11.173 -29.065 1.00 43.28  ? 56  ILE CG2 1 
2836 B . B C   ILE 2 54  C ATOM   ? -7.897  11.052 -26.478 1.00 45.64  ? 56  ILE C   1 
2837 B . B O   ILE 2 54  O ATOM   ? -6.730  10.937 -26.900 1.00 45.49  ? 56  ILE O   1 
2838 B . B N   ASP 2 55  N ATOM   ? -8.259  12.027 -25.631 1.00 47.70  ? 57  ASP N   1 
2839 B . B CA  ASP 2 55  C ATOM   ? -7.469  13.243 -25.435 1.00 46.81  ? 57  ASP CA  1 
2840 B . B CB  ASP 2 55  C ATOM   ? -8.272  14.488 -25.798 1.00 50.40  ? 57  ASP CB  1 
2841 B . B CG  ASP 2 55  C ATOM   ? -8.755  14.450 -27.223 1.00 51.96  ? 57  ASP CG  1 
2842 B . B OD1 ASP 2 55  O ATOM   ? -7.848  14.484 -28.055 1.00 52.05  ? 57  ASP OD1 1 
2843 B . B OD2 ASP 2 55  O ATOM   ? -9.996  14.327 -27.505 1.00 55.62  ? 57  ASP OD2 1 
2844 B . B C   ASP 2 55  C ATOM   ? -6.939  13.346 -24.010 1.00 46.33  ? 57  ASP C   1 
2845 B . B O   ASP 2 55  O ATOM   ? -7.670  13.724 -23.083 1.00 44.04  ? 57  ASP O   1 
2846 B . B N   PRO 2 56  N ATOM   ? -5.648  12.988 -23.802 1.00 41.39  ? 58  PRO N   1 
2847 B . B CA  PRO 2 56  C ATOM   ? -4.983  13.230 -22.529 1.00 40.75  ? 58  PRO CA  1 
2848 B . B CB  PRO 2 56  C ATOM   ? -3.841  12.216 -22.594 1.00 38.66  ? 58  PRO CB  1 
2849 B . B CG  PRO 2 56  C ATOM   ? -3.477  12.248 -24.050 1.00 39.08  ? 58  PRO CG  1 
2850 B . B CD  PRO 2 56  C ATOM   ? -4.776  12.296 -24.760 1.00 40.48  ? 58  PRO CD  1 
2851 B . B C   PRO 2 56  C ATOM   ? -4.429  14.677 -22.415 1.00 40.82  ? 58  PRO C   1 
2852 B . B O   PRO 2 56  O ATOM   ? -4.087  15.309 -23.406 1.00 40.65  ? 58  PRO O   1 
2853 B . B N   THR 2 57  N ATOM   ? -4.285  15.114 -21.168 1.00 42.04  ? 59  THR N   1 
2854 B . B CA  THR 2 57  C ATOM   ? -3.715  16.390 -20.785 1.00 42.52  ? 59  THR CA  1 
2855 B . B CB  THR 2 57  C ATOM   ? -4.805  17.312 -20.297 1.00 44.63  ? 59  THR CB  1 
2856 B . B OG1 THR 2 57  O ATOM   ? -5.728  17.487 -21.367 1.00 44.44  ? 59  THR OG1 1 
2857 B . B CG2 THR 2 57  C ATOM   ? -4.260  18.654 -19.893 1.00 47.75  ? 59  THR CG2 1 
2858 B . B C   THR 2 57  C ATOM   ? -2.765  16.115 -19.651 1.00 41.59  ? 59  THR C   1 
2859 B . B O   THR 2 57  O ATOM   ? -3.160  15.511 -18.617 1.00 42.58  ? 59  THR O   1 
2860 B . B N   TYR 2 58  N ATOM   ? -1.506  16.531 -19.843 1.00 41.48  ? 60  TYR N   1 
2861 B . B CA  TYR 2 58  C ATOM   ? -0.422  16.324 -18.904 1.00 41.72  ? 60  TYR CA  1 
2862 B . B CB  TYR 2 58  C ATOM   ? 0.727   15.707 -19.659 1.00 42.31  ? 60  TYR CB  1 
2863 B . B CG  TYR 2 58  C ATOM   ? 0.355   14.370 -20.250 1.00 40.64  ? 60  TYR CG  1 
2864 B . B CD1 TYR 2 58  C ATOM   ? 0.156   13.255 -19.427 1.00 40.32  ? 60  TYR CD1 1 
2865 B . B CE1 TYR 2 58  C ATOM   ? -0.231  12.008 -19.955 1.00 39.20  ? 60  TYR CE1 1 
2866 B . B CZ  TYR 2 58  C ATOM   ? -0.383  11.897 -21.305 1.00 39.42  ? 60  TYR CZ  1 
2867 B . B OH  TYR 2 58  O ATOM   ? -0.762  10.747 -21.888 1.00 37.11  ? 60  TYR OH  1 
2868 B . B CE2 TYR 2 58  C ATOM   ? -0.229  13.031 -22.149 1.00 41.15  ? 60  TYR CE2 1 
2869 B . B CD2 TYR 2 58  C ATOM   ? 0.130   14.239 -21.605 1.00 40.23  ? 60  TYR CD2 1 
2870 B . B C   TYR 2 58  C ATOM   ? 0.052   17.626 -18.295 1.00 44.97  ? 60  TYR C   1 
2871 B . B O   TYR 2 58  O ATOM   ? 0.144   18.629 -18.974 1.00 46.51  ? 60  TYR O   1 
2872 B . B N   ALA 2 59  N ATOM   ? 0.388   17.605 -17.004 1.00 46.51  ? 61  ALA N   1 
2873 B . B CA  ALA 2 59  C ATOM   ? 1.213   18.682 -16.417 1.00 48.16  ? 61  ALA CA  1 
2874 B . B CB  ALA 2 59  C ATOM   ? 1.379   18.506 -14.924 1.00 47.28  ? 61  ALA CB  1 
2875 B . B C   ALA 2 59  C ATOM   ? 2.563   18.696 -17.108 1.00 50.26  ? 61  ALA C   1 
2876 B . B O   ALA 2 59  O ATOM   ? 3.126   17.644 -17.499 1.00 49.85  ? 61  ALA O   1 
2877 B . B N   ASP 2 60  N ATOM   ? 3.054   19.916 -17.329 1.00 54.07  ? 62  ASP N   1 
2878 B . B CA  ASP 2 60  C ATOM   ? 4.288   20.219 -18.028 1.00 56.77  ? 62  ASP CA  1 
2879 B . B CB  ASP 2 60  C ATOM   ? 4.639   21.749 -17.904 1.00 60.90  ? 62  ASP CB  1 
2880 B . B CG  ASP 2 60  C ATOM   ? 4.179   22.578 -19.084 1.00 66.92  ? 62  ASP CG  1 
2881 B . B OD1 ASP 2 60  O ATOM   ? 3.697   22.031 -20.100 1.00 71.27  ? 62  ASP OD1 1 
2882 B . B OD2 ASP 2 60  O ATOM   ? 4.296   23.846 -19.027 1.00 85.45  ? 62  ASP OD2 1 
2883 B . B C   ASP 2 60  C ATOM   ? 5.438   19.450 -17.441 1.00 55.60  ? 62  ASP C   1 
2884 B . B O   ASP 2 60  O ATOM   ? 6.289   18.973 -18.177 1.00 56.77  ? 62  ASP O   1 
2885 B . B N   SER 2 61  N ATOM   ? 5.511   19.406 -16.108 1.00 53.03  ? 63  SER N   1 
2886 B . B CA  SER 2 61  C ATOM   ? 6.622   18.766 -15.461 1.00 57.27  ? 63  SER CA  1 
2887 B . B CB  SER 2 61  C ATOM   ? 6.606   19.080 -13.988 1.00 58.98  ? 63  SER CB  1 
2888 B . B OG  SER 2 61  O ATOM   ? 5.375   18.573 -13.523 1.00 61.75  ? 63  SER OG  1 
2889 B . B C   SER 2 61  C ATOM   ? 6.586   17.216 -15.630 1.00 54.18  ? 63  SER C   1 
2890 B . B O   SER 2 61  O ATOM   ? 7.533   16.578 -15.281 1.00 52.57  ? 63  SER O   1 
2891 B . B N   VAL 2 62  N ATOM   ? 5.487   16.639 -16.145 1.00 52.09  ? 64  VAL N   1 
2892 B . B CA  VAL 2 62  C ATOM   ? 5.438   15.218 -16.386 1.00 52.35  ? 64  VAL CA  1 
2893 B . B CB  VAL 2 62  C ATOM   ? 4.398   14.506 -15.477 1.00 50.71  ? 64  VAL CB  1 
2894 B . B CG1 VAL 2 62  C ATOM   ? 4.621   14.853 -14.018 1.00 51.50  ? 64  VAL CG1 1 
2895 B . B CG2 VAL 2 62  C ATOM   ? 2.961   14.761 -15.938 1.00 49.71  ? 64  VAL CG2 1 
2896 B . B C   VAL 2 62  C ATOM   ? 5.216   14.796 -17.847 1.00 50.51  ? 64  VAL C   1 
2897 B . B O   VAL 2 62  O ATOM   ? 5.281   13.630 -18.150 1.00 50.36  ? 64  VAL O   1 
2898 B . B N   ALA 2 63  N ATOM   ? 4.949   15.739 -18.746 1.00 51.96  ? 65  ALA N   1 
2899 B . B CA  ALA 2 63  C ATOM   ? 4.608   15.411 -20.136 1.00 52.07  ? 65  ALA CA  1 
2900 B . B CB  ALA 2 63  C ATOM   ? 4.418   16.703 -20.923 1.00 53.55  ? 65  ALA CB  1 
2901 B . B C   ALA 2 63  C ATOM   ? 5.587   14.459 -20.873 1.00 53.72  ? 65  ALA C   1 
2902 B . B O   ALA 2 63  O ATOM   ? 5.185   13.582 -21.647 1.00 59.59  ? 65  ALA O   1 
2903 B . B N   ASP 2 64  N ATOM   ? 6.882   14.629 -20.633 1.00 54.86  ? 66  ASP N   1 
2904 B . B CA  ASP 2 64  C ATOM   ? 7.880   13.873 -21.336 1.00 58.44  ? 66  ASP CA  1 
2905 B . B CB  ASP 2 64  C ATOM   ? 9.281   14.543 -21.260 1.00 66.50  ? 66  ASP CB  1 
2906 B . B CG  ASP 2 64  C ATOM   ? 9.793   14.734 -19.804 1.00 83.83  ? 66  ASP CG  1 
2907 B . B OD1 ASP 2 64  O ATOM   ? 8.964   15.113 -18.903 1.00 86.40  ? 66  ASP OD1 1 
2908 B . B OD2 ASP 2 64  O ATOM   ? 11.038  14.540 -19.568 1.00 91.96  ? 66  ASP OD2 1 
2909 B . B C   ASP 2 64  C ATOM   ? 7.949   12.426 -20.876 1.00 56.69  ? 66  ASP C   1 
2910 B . B O   ASP 2 64  O ATOM   ? 8.557   11.633 -21.555 1.00 59.24  ? 66  ASP O   1 
2911 B . B N   ARG 2 65  N ATOM   ? 7.314   12.076 -19.743 1.00 55.38  ? 67  ARG N   1 
2912 B . B CA  ARG 2 65  C ATOM   ? 7.561   10.795 -19.079 1.00 51.11  ? 67  ARG CA  1 
2913 B . B CB  ARG 2 65  C ATOM   ? 8.386   11.015 -17.774 1.00 53.41  ? 67  ARG CB  1 
2914 B . B CG  ARG 2 65  C ATOM   ? 9.677   11.778 -17.944 1.00 63.15  ? 67  ARG CG  1 
2915 B . B CD  ARG 2 65  C ATOM   ? 10.307  12.035 -16.572 1.00 65.80  ? 67  ARG CD  1 
2916 B . B NE  ARG 2 65  N ATOM   ? 9.625   13.119 -15.843 1.00 60.52  ? 67  ARG NE  1 
2917 B . B CZ  ARG 2 65  C ATOM   ? 9.193   13.031 -14.607 1.00 57.28  ? 67  ARG CZ  1 
2918 B . B NH1 ARG 2 65  N ATOM   ? 9.344   11.915 -13.934 1.00 60.04  ? 67  ARG NH1 1 
2919 B . B NH2 ARG 2 65  N ATOM   ? 8.624   14.068 -14.029 1.00 56.03  ? 67  ARG NH2 1 
2920 B . B C   ARG 2 65  C ATOM   ? 6.349   9.980  -18.698 1.00 46.01  ? 67  ARG C   1 
2921 B . B O   ARG 2 65  O ATOM   ? 6.499   8.801  -18.376 1.00 43.68  ? 67  ARG O   1 
2922 B . B N   PHE 2 66  N ATOM   ? 5.195   10.639 -18.564 1.00 44.67  ? 68  PHE N   1 
2923 B . B CA  PHE 2 66  C ATOM   ? 3.955   10.012 -18.119 1.00 41.92  ? 68  PHE CA  1 
2924 B . B CB  PHE 2 66  C ATOM   ? 3.247   10.788 -17.023 1.00 42.66  ? 68  PHE CB  1 
2925 B . B CG  PHE 2 66  C ATOM   ? 3.930   10.806 -15.643 1.00 42.76  ? 68  PHE CG  1 
2926 B . B CD1 PHE 2 66  C ATOM   ? 5.270   10.519 -15.469 1.00 47.09  ? 68  PHE CD1 1 
2927 B . B CE1 PHE 2 66  C ATOM   ? 5.850   10.596 -14.217 1.00 46.76  ? 68  PHE CE1 1 
2928 B . B CZ  PHE 2 66  C ATOM   ? 5.110   11.024 -13.119 1.00 45.68  ? 68  PHE CZ  1 
2929 B . B CE2 PHE 2 66  C ATOM   ? 3.778   11.320 -13.268 1.00 43.24  ? 68  PHE CE2 1 
2930 B . B CD2 PHE 2 66  C ATOM   ? 3.201   11.216 -14.528 1.00 41.39  ? 68  PHE CD2 1 
2931 B . B C   PHE 2 66  C ATOM   ? 3.006   9.901  -19.287 1.00 41.67  ? 68  PHE C   1 
2932 B . B O   PHE 2 66  O ATOM   ? 2.998   10.751 -20.163 1.00 42.26  ? 68  PHE O   1 
2933 B . B N   THR 2 67  N ATOM   ? 2.213   8.819  -19.303 1.00 41.25  ? 69  THR N   1 
2934 B . B CA  THR 2 67  C ATOM   ? 1.120   8.607  -20.243 1.00 41.34  ? 69  THR CA  1 
2935 B . B CB  THR 2 67  C ATOM   ? 1.464   7.582  -21.359 1.00 44.56  ? 69  THR CB  1 
2936 B . B OG1 THR 2 67  O ATOM   ? 1.871   6.379  -20.752 1.00 52.42  ? 69  THR OG1 1 
2937 B . B CG2 THR 2 67  C ATOM   ? 2.614   8.040  -22.116 1.00 47.96  ? 69  THR CG2 1 
2938 B . B C   THR 2 67  C ATOM   ? -0.097  8.175  -19.497 1.00 38.51  ? 69  THR C   1 
2939 B . B O   THR 2 67  O ATOM   ? -0.014  7.524  -18.472 1.00 39.31  ? 69  THR O   1 
2940 B . B N   THR 2 68  N ATOM   ? -1.262  8.563  -19.986 1.00 36.87  ? 70  THR N   1 
2941 B . B CA  THR 2 68  C ATOM   ? -2.497  8.178  -19.315 1.00 37.25  ? 70  THR CA  1 
2942 B . B CB  THR 2 68  C ATOM   ? -3.162  9.359  -18.560 1.00 38.73  ? 70  THR CB  1 
2943 B . B OG1 THR 2 68  O ATOM   ? -4.245  8.856  -17.729 1.00 41.15  ? 70  THR OG1 1 
2944 B . B CG2 THR 2 68  C ATOM   ? -3.727  10.389 -19.518 1.00 40.70  ? 70  THR CG2 1 
2945 B . B C   THR 2 68  C ATOM   ? -3.437  7.589  -20.357 1.00 34.92  ? 70  THR C   1 
2946 B . B O   THR 2 68  O ATOM   ? -3.344  7.882  -21.492 1.00 36.36  ? 70  THR O   1 
2947 B . B N   SER 2 69  N ATOM   ? -4.279  6.648  -19.950 1.00 36.98  ? 71  SER N   1 
2948 B . B CA  SER 2 69  C ATOM   ? -5.263  6.087  -20.830 1.00 36.80  ? 71  SER CA  1 
2949 B . B CB  SER 2 69  C ATOM   ? -4.717  4.874  -21.589 1.00 38.93  ? 71  SER CB  1 
2950 B . B OG  SER 2 69  O ATOM   ? -4.533  3.850  -20.677 1.00 39.63  ? 71  SER OG  1 
2951 B . B C   SER 2 69  C ATOM   ? -6.455  5.708  -20.046 1.00 35.37  ? 71  SER C   1 
2952 B . B O   SER 2 69  O ATOM   ? -6.390  5.575  -18.844 1.00 34.08  ? 71  SER O   1 
2953 B . B N   ARG 2 70  N ATOM   ? -7.563  5.560  -20.769 1.00 36.86  ? 72  ARG N   1 
2954 B . B CA  ARG 2 70  C ATOM   ? -8.792  5.160  -20.220 1.00 38.08  ? 72  ARG CA  1 
2955 B . B CB  ARG 2 70  C ATOM   ? -9.791  6.264  -20.346 1.00 41.11  ? 72  ARG CB  1 
2956 B . B CG  ARG 2 70  C ATOM   ? -10.618 6.367  -19.156 1.00 44.04  ? 72  ARG CG  1 
2957 B . B CD  ARG 2 70  C ATOM   ? -11.779 7.339  -19.301 1.00 48.16  ? 72  ARG CD  1 
2958 B . B NE  ARG 2 70  N ATOM   ? -12.787 6.710  -18.498 1.00 57.93  ? 72  ARG NE  1 
2959 B . B CZ  ARG 2 70  C ATOM   ? -13.936 6.251  -18.927 1.00 53.91  ? 72  ARG CZ  1 
2960 B . B NH1 ARG 2 70  N ATOM   ? -14.378 6.491  -20.132 1.00 63.34  ? 72  ARG NH1 1 
2961 B . B NH2 ARG 2 70  N ATOM   ? -14.668 5.611  -18.077 1.00 61.60  ? 72  ARG NH2 1 
2962 B . B C   ARG 2 70  C ATOM   ? -9.345  3.989  -21.016 1.00 38.53  ? 72  ARG C   1 
2963 B . B O   ARG 2 70  O ATOM   ? -9.531  4.074  -22.218 1.00 36.62  ? 72  ARG O   1 
2964 B . B N   ASP 2 71  N ATOM   ? -9.763  2.950  -20.282 1.00 39.42  ? 73  ASP N   1 
2965 B . B CA  ASP 2 71  C ATOM   ? -10.445 1.825  -20.849 1.00 41.64  ? 73  ASP CA  1 
2966 B . B CB  ASP 2 71  C ATOM   ? -9.948  0.534  -20.181 1.00 43.64  ? 73  ASP CB  1 
2967 B . B CG  ASP 2 71  C ATOM   ? -10.639 -0.752 -20.751 1.00 48.04  ? 73  ASP CG  1 
2968 B . B OD1 ASP 2 71  O ATOM   ? -11.680 -0.676 -21.465 1.00 50.64  ? 73  ASP OD1 1 
2969 B . B OD2 ASP 2 71  O ATOM   ? -10.102 -1.852 -20.449 1.00 52.52  ? 73  ASP OD2 1 
2970 B . B C   ASP 2 71  C ATOM   ? -11.912 2.085  -20.674 1.00 42.53  ? 73  ASP C   1 
2971 B . B O   ASP 2 71  O ATOM   ? -12.450 1.867  -19.630 1.00 45.23  ? 73  ASP O   1 
2972 B . B N   VAL 2 72  N ATOM   ? -12.571 2.591  -21.714 1.00 43.78  ? 74  VAL N   1 
2973 B . B CA  VAL 2 72  C ATOM   ? -13.955 2.921  -21.617 1.00 45.75  ? 74  VAL CA  1 
2974 B . B CB  VAL 2 72  C ATOM   ? -14.418 3.660  -22.855 1.00 46.98  ? 74  VAL CB  1 
2975 B . B CG1 VAL 2 72  C ATOM   ? -13.662 4.974  -23.034 1.00 44.55  ? 74  VAL CG1 1 
2976 B . B CG2 VAL 2 72  C ATOM   ? -14.308 2.776  -24.088 1.00 48.88  ? 74  VAL CG2 1 
2977 B . B C   VAL 2 72  C ATOM   ? -14.863 1.724  -21.413 1.00 52.10  ? 74  VAL C   1 
2978 B . B O   VAL 2 72  O ATOM   ? -15.996 1.898  -21.008 1.00 55.95  ? 74  VAL O   1 
2979 B . B N   ALA 2 73  N ATOM   ? -14.408 0.520  -21.776 1.00 52.80  ? 75  ALA N   1 
2980 B . B CA  ALA 2 73  C ATOM   ? -15.242 -0.682 -21.662 1.00 58.15  ? 75  ALA CA  1 
2981 B . B CB  ALA 2 73  C ATOM   ? -14.714 -1.823 -22.553 1.00 57.88  ? 75  ALA CB  1 
2982 B . B C   ALA 2 73  C ATOM   ? -15.363 -1.159 -20.193 1.00 57.94  ? 75  ALA C   1 
2983 B . B O   ALA 2 73  O ATOM   ? -16.403 -1.644 -19.777 1.00 57.11  ? 75  ALA O   1 
2984 B . B N   ASN 2 74  N ATOM   ? -14.298 -1.014 -19.406 1.00 57.75  ? 76  ASN N   1 
2985 B . B CA  ASN 2 74  C ATOM   ? -14.433 -1.294 -17.971 1.00 61.80  ? 76  ASN CA  1 
2986 B . B CB  ASN 2 74  C ATOM   ? -13.671 -2.537 -17.615 1.00 64.19  ? 76  ASN CB  1 
2987 B . B CG  ASN 2 74  C ATOM   ? -12.257 -2.396 -17.921 1.00 64.96  ? 76  ASN CG  1 
2988 B . B OD1 ASN 2 74  O ATOM   ? -11.726 -1.309 -17.803 1.00 76.68  ? 76  ASN OD1 1 
2989 B . B ND2 ASN 2 74  N ATOM   ? -11.637 -3.455 -18.398 1.00 73.68  ? 76  ASN ND2 1 
2990 B . B C   ASN 2 74  C ATOM   ? -14.098 -0.157 -17.003 1.00 55.38  ? 76  ASN C   1 
2991 B . B O   ASN 2 74  O ATOM   ? -13.808 -0.388 -15.841 1.00 57.15  ? 76  ASN O   1 
2992 B A B N   ASN 2 75  N ATOM   ? -14.198 1.080  -17.497 0.43 52.08  ? 77  ASN N   1 
2993 B B B N   ASN 2 75  N ATOM   ? -14.118 1.080  -17.502 0.57 51.92  ? 77  ASN N   1 
2994 B A B CA  ASN 2 75  C ATOM   ? -13.974 2.278  -16.708 0.43 48.53  ? 77  ASN CA  1 
2995 B B B CA  ASN 2 75  C ATOM   ? -14.067 2.233  -16.642 0.57 48.51  ? 77  ASN CA  1 
2996 B A B CB  ASN 2 75  C ATOM   ? -15.205 2.588  -15.913 0.43 50.75  ? 77  ASN CB  1 
2997 B B B CB  ASN 2 75  C ATOM   ? -15.310 2.146  -15.749 0.57 51.62  ? 77  ASN CB  1 
2998 B A B CG  ASN 2 75  C ATOM   ? -16.060 3.570  -16.607 0.43 51.20  ? 77  ASN CG  1 
2999 B B B CG  ASN 2 75  C ATOM   ? -15.655 3.440  -15.126 0.57 51.06  ? 77  ASN CG  1 
3000 B A B OD1 ASN 2 75  O ATOM   ? -16.503 3.353  -17.736 0.43 50.96  ? 77  ASN OD1 1 
3001 B B B OD1 ASN 2 75  O ATOM   ? -15.303 4.482  -15.668 0.57 49.28  ? 77  ASN OD1 1 
3002 B A B ND2 ASN 2 75  N ATOM   ? -16.249 4.712  -15.965 0.43 52.40  ? 77  ASN ND2 1 
3003 B B B ND2 ASN 2 75  N ATOM   ? -16.370 3.399  -13.982 0.57 53.56  ? 77  ASN ND2 1 
3004 B A B C   ASN 2 75  C ATOM   ? -12.789 2.216  -15.778 0.43 46.92  ? 77  ASN C   1 
3005 B B B C   ASN 2 75  C ATOM   ? -12.779 2.304  -15.787 0.57 46.69  ? 77  ASN C   1 
3006 B A B O   ASN 2 75  O ATOM   ? -12.908 2.470  -14.588 0.43 49.39  ? 77  ASN O   1 
3007 B B B O   ASN 2 75  O ATOM   ? -12.816 2.775  -14.658 0.57 48.66  ? 77  ASN O   1 
3008 B . B N   THR 2 76  N ATOM   ? -11.636 1.881  -16.352 1.00 44.93  ? 78  THR N   1 
3009 B . B CA  THR 2 76  C ATOM   ? -10.378 1.871  -15.662 1.00 42.68  ? 78  THR CA  1 
3010 B . B CB  THR 2 76  C ATOM   ? -9.692  0.494  -15.857 1.00 44.22  ? 78  THR CB  1 
3011 B . B OG1 THR 2 76  O ATOM   ? -10.593 -0.508 -15.393 1.00 50.81  ? 78  THR OG1 1 
3012 B . B CG2 THR 2 76  C ATOM   ? -8.383  0.374  -15.098 1.00 43.75  ? 78  THR CG2 1 
3013 B . B C   THR 2 76  C ATOM   ? -9.544  3.032  -16.187 1.00 40.31  ? 78  THR C   1 
3014 B . B O   THR 2 76  O ATOM   ? -9.516  3.302  -17.382 1.00 42.11  ? 78  THR O   1 
3015 B . B N   LEU 2 77  N ATOM   ? -8.877  3.748  -15.283 1.00 38.30  ? 79  LEU N   1 
3016 B . B CA  LEU 2 77  C ATOM   ? -7.961  4.835  -15.672 1.00 37.74  ? 79  LEU CA  1 
3017 B . B CB  LEU 2 77  C ATOM   ? -8.289  6.101  -14.852 1.00 37.38  ? 79  LEU CB  1 
3018 B . B CG  LEU 2 77  C ATOM   ? -7.359  7.296  -14.947 1.00 37.47  ? 79  LEU CG  1 
3019 B . B CD1 LEU 2 77  C ATOM   ? -7.523  7.974  -16.291 1.00 38.47  ? 79  LEU CD1 1 
3020 B . B CD2 LEU 2 77  C ATOM   ? -7.622  8.234  -13.811 1.00 40.07  ? 79  LEU CD2 1 
3021 B . B C   LEU 2 77  C ATOM   ? -6.554  4.332  -15.357 1.00 36.72  ? 79  LEU C   1 
3022 B . B O   LEU 2 77  O ATOM   ? -6.313  3.705  -14.296 1.00 36.73  ? 79  LEU O   1 
3023 B . B N   TYR 2 78  N ATOM   ? -5.611  4.600  -16.260 1.00 36.84  ? 80  TYR N   1 
3024 B . B CA  TYR 2 78  C ATOM   ? -4.241  4.231  -16.022 1.00 36.66  ? 80  TYR CA  1 
3025 B . B CB  TYR 2 78  C ATOM   ? -3.765  3.280  -17.077 1.00 36.59  ? 80  TYR CB  1 
3026 B . B CG  TYR 2 78  C ATOM   ? -4.541  1.957  -17.175 1.00 41.17  ? 80  TYR CG  1 
3027 B . B CD1 TYR 2 78  C ATOM   ? -4.165  0.820  -16.408 1.00 45.54  ? 80  TYR CD1 1 
3028 B . B CE1 TYR 2 78  C ATOM   ? -4.818  -0.399 -16.566 1.00 43.78  ? 80  TYR CE1 1 
3029 B . B CZ  TYR 2 78  C ATOM   ? -5.864  -0.494 -17.441 1.00 43.67  ? 80  TYR CZ  1 
3030 B . B OH  TYR 2 78  O ATOM   ? -6.534  -1.679 -17.579 1.00 50.75  ? 80  TYR OH  1 
3031 B . B CE2 TYR 2 78  C ATOM   ? -6.245  0.591  -18.216 1.00 43.30  ? 80  TYR CE2 1 
3032 B . B CD2 TYR 2 78  C ATOM   ? -5.589  1.803  -18.073 1.00 40.12  ? 80  TYR CD2 1 
3033 B . B C   TYR 2 78  C ATOM   ? -3.356  5.421  -16.049 1.00 36.00  ? 80  TYR C   1 
3034 B . B O   TYR 2 78  O ATOM   ? -3.592  6.365  -16.791 1.00 38.38  ? 80  TYR O   1 
3035 B . B N   LEU 2 79  N ATOM   ? -2.245  5.298  -15.341 1.00 38.01  ? 81  LEU N   1 
3036 B . B CA  LEU 2 79  C ATOM   ? -1.128  6.205  -15.479 1.00 38.19  ? 81  LEU CA  1 
3037 B . B CB  LEU 2 79  C ATOM   ? -1.133  7.153  -14.261 1.00 39.44  ? 81  LEU CB  1 
3038 B . B CG  LEU 2 79  C ATOM   ? -0.095  8.258  -14.289 1.00 40.71  ? 81  LEU CG  1 
3039 B . B CD1 LEU 2 79  C ATOM   ? -0.394  9.255  -15.417 1.00 44.23  ? 81  LEU CD1 1 
3040 B . B CD2 LEU 2 79  C ATOM   ? -0.052  8.968  -12.946 1.00 43.63  ? 81  LEU CD2 1 
3041 B . B C   LEU 2 79  C ATOM   ? 0.157   5.425  -15.531 1.00 38.64  ? 81  LEU C   1 
3042 B . B O   LEU 2 79  O ATOM   ? 0.536   4.732  -14.593 1.00 39.73  ? 81  LEU O   1 
3043 B . B N   GLN 2 80  N ATOM   ? 0.858   5.540  -16.642 1.00 38.61  ? 82  GLN N   1 
3044 B . B CA  GLN 2 80  C ATOM   ? 2.172   4.966  -16.785 1.00 41.36  ? 82  GLN CA  1 
3045 B . B CB  GLN 2 80  C ATOM   ? 2.346   4.375  -18.186 1.00 43.04  ? 82  GLN CB  1 
3046 B . B CG  GLN 2 80  C ATOM   ? 3.735   3.791  -18.458 1.00 44.80  ? 82  GLN CG  1 
3047 B . B CD  GLN 2 80  C ATOM   ? 3.938   2.479  -17.759 1.00 45.05  ? 82  GLN CD  1 
3048 B . B OE1 GLN 2 80  O ATOM   ? 3.014   1.680  -17.610 1.00 45.50  ? 82  GLN OE1 1 
3049 B . B NE2 GLN 2 80  N ATOM   ? 5.139   2.268  -17.303 1.00 46.89  ? 82  GLN NE2 1 
3050 B . B C   GLN 2 80  C ATOM   ? 3.164   6.093  -16.524 1.00 42.44  ? 82  GLN C   1 
3051 B . B O   GLN 2 80  O ATOM   ? 3.144   7.168  -17.176 1.00 40.05  ? 82  GLN O   1 
3052 B . B N   MET 2 81  N ATOM   ? 4.010   5.857  -15.528 1.00 44.16  ? 83  MET N   1 
3053 B . B CA  MET 2 81  C ATOM   ? 5.010   6.791  -15.073 1.00 48.49  ? 83  MET CA  1 
3054 B . B CB  MET 2 81  C ATOM   ? 4.903   6.946  -13.570 1.00 49.71  ? 83  MET CB  1 
3055 B . B CG  MET 2 81  C ATOM   ? 3.613   7.602  -13.087 1.00 53.42  ? 83  MET CG  1 
3056 B . B SD  MET 2 81  S ATOM   ? 3.556   7.860  -11.255 1.00 64.82  ? 83  MET SD  1 
3057 B . B CE  MET 2 81  C ATOM   ? 2.899   6.309  -10.850 1.00 57.04  ? 83  MET CE  1 
3058 B . B C   MET 2 81  C ATOM   ? 6.352   6.195  -15.431 1.00 48.77  ? 83  MET C   1 
3059 B . B O   MET 2 81  O ATOM   ? 6.732   5.218  -14.871 1.00 50.87  ? 83  MET O   1 
3060 B . B N   ASN 2 82  N ATOM   ? 7.093   6.826  -16.338 1.00 49.78  ? 84  ASN N   1 
3061 B . B CA  ASN 2 82  C ATOM   ? 8.468   6.401  -16.649 1.00 52.32  ? 84  ASN CA  1 
3062 B . B CB  ASN 2 82  C ATOM   ? 8.611   6.259  -18.182 1.00 52.16  ? 84  ASN CB  1 
3063 B . B CG  ASN 2 82  C ATOM   ? 7.711   5.157  -18.734 1.00 54.45  ? 84  ASN CG  1 
3064 B . B OD1 ASN 2 82  O ATOM   ? 7.448   4.152  -18.073 1.00 57.85  ? 84  ASN OD1 1 
3065 B . B ND2 ASN 2 82  N ATOM   ? 7.207   5.360  -19.914 1.00 57.82  ? 84  ASN ND2 1 
3066 B . B C   ASN 2 82  C ATOM   ? 9.528   7.347  -16.124 1.00 53.56  ? 84  ASN C   1 
3067 B . B O   ASN 2 82  O ATOM   ? 9.211   8.472  -15.731 1.00 53.06  ? 84  ASN O   1 
3068 B . B N   SER 2 83  N ATOM   ? 10.793  6.898  -16.133 1.00 57.30  ? 85  SER N   1 
3069 B . B CA  SER 2 83  C ATOM   ? 11.912  7.758  -15.765 1.00 60.43  ? 85  SER CA  1 
3070 B . B CB  SER 2 83  C ATOM   ? 12.133  8.797  -16.885 1.00 62.28  ? 85  SER CB  1 
3071 B . B OG  SER 2 83  O ATOM   ? 12.659  8.149  -18.008 1.00 68.35  ? 85  SER OG  1 
3072 B . B C   SER 2 83  C ATOM   ? 11.647  8.504  -14.465 1.00 57.55  ? 85  SER C   1 
3073 B . B O   SER 2 83  O ATOM   ? 11.703  9.718  -14.420 1.00 58.28  ? 85  SER O   1 
3074 B . B N   LEU 2 84  N ATOM   ? 11.297  7.774  -13.409 1.00 57.03  ? 86  LEU N   1 
3075 B . B CA  LEU 2 84  C ATOM   ? 10.776  8.414  -12.197 1.00 56.96  ? 86  LEU CA  1 
3076 B . B CB  LEU 2 84  C ATOM   ? 10.128  7.348  -11.304 1.00 57.15  ? 86  LEU CB  1 
3077 B . B CG  LEU 2 84  C ATOM   ? 8.659   7.063  -11.725 1.00 55.39  ? 86  LEU CG  1 
3078 B . B CD1 LEU 2 84  C ATOM   ? 8.073   5.766  -11.196 1.00 52.59  ? 86  LEU CD1 1 
3079 B . B CD2 LEU 2 84  C ATOM   ? 7.763   8.230  -11.281 1.00 56.21  ? 86  LEU CD2 1 
3080 B . B C   LEU 2 84  C ATOM   ? 11.886  9.169  -11.483 1.00 57.43  ? 86  LEU C   1 
3081 B . B O   LEU 2 84  O ATOM   ? 13.026  8.762  -11.534 1.00 56.75  ? 86  LEU O   1 
3082 B . B N   LYS 2 85  N ATOM   ? 11.552  10.282 -10.822 1.00 59.85  ? 87  LYS N   1 
3083 B . B CA  LYS 2 85  C ATOM   ? 12.559  11.099 -10.097 1.00 63.92  ? 87  LYS CA  1 
3084 B . B CB  LYS 2 85  C ATOM   ? 12.796  12.426 -10.811 1.00 65.75  ? 87  LYS CB  1 
3085 B . B CG  LYS 2 85  C ATOM   ? 13.000  12.243 -12.285 1.00 73.24  ? 87  LYS CG  1 
3086 B . B CD  LYS 2 85  C ATOM   ? 13.380  13.533 -12.969 1.00 81.15  ? 87  LYS CD  1 
3087 B . B CE  LYS 2 85  C ATOM   ? 12.207  14.489 -12.982 1.00 80.51  ? 87  LYS CE  1 
3088 B . B NZ  LYS 2 85  N ATOM   ? 12.181  15.151 -14.303 1.00 87.09  ? 87  LYS NZ  1 
3089 B . B C   LYS 2 85  C ATOM   ? 12.095  11.400 -8.689  1.00 62.35  ? 87  LYS C   1 
3090 B . B O   LYS 2 85  O ATOM   ? 10.905  11.337 -8.414  1.00 58.00  ? 87  LYS O   1 
3091 B . B N   HIS 2 86  N ATOM   ? 13.030  11.781 -7.812  1.00 62.84  ? 88  HIS N   1 
3092 B . B CA  HIS 2 86  C ATOM   ? 12.679  12.158 -6.458  1.00 65.12  ? 88  HIS CA  1 
3093 B . B CB  HIS 2 86  C ATOM   ? 13.849  12.831 -5.724  1.00 69.97  ? 88  HIS CB  1 
3094 B . B CG  HIS 2 86  C ATOM   ? 13.380  13.774 -4.658  1.00 77.65  ? 88  HIS CG  1 
3095 B . B ND1 HIS 2 86  N ATOM   ? 12.728  13.337 -3.516  1.00 86.76  ? 88  HIS ND1 1 
3096 B . B CE1 HIS 2 86  C ATOM   ? 12.361  14.378 -2.787  1.00 82.03  ? 88  HIS CE1 1 
3097 B . B NE2 HIS 2 86  N ATOM   ? 12.718  15.477 -3.433  1.00 82.74  ? 88  HIS NE2 1 
3098 B . B CD2 HIS 2 86  C ATOM   ? 13.345  15.127 -4.610  1.00 79.90  ? 88  HIS CD2 1 
3099 B . B C   HIS 2 86  C ATOM   ? 11.437  13.089 -6.444  1.00 63.66  ? 88  HIS C   1 
3100 B . B O   HIS 2 86  O ATOM   ? 10.572  12.947 -5.597  1.00 62.60  ? 88  HIS O   1 
3101 B . B N   GLU 2 87  N ATOM   ? 11.370  14.032 -7.398  1.00 66.30  ? 89  GLU N   1 
3102 B . B CA  GLU 2 87  C ATOM   ? 10.263  15.008 -7.563  1.00 65.71  ? 89  GLU CA  1 
3103 B . B CB  GLU 2 87  C ATOM   ? 10.462  15.833 -8.854  1.00 72.84  ? 89  GLU CB  1 
3104 B . B CG  GLU 2 87  C ATOM   ? 11.624  16.810 -8.843  1.00 84.40  ? 89  GLU CG  1 
3105 B . B CD  GLU 2 87  C ATOM   ? 13.010  16.163 -8.699  1.00 90.61  ? 89  GLU CD  1 
3106 B . B OE1 GLU 2 87  O ATOM   ? 13.264  15.110 -9.325  1.00 87.41  ? 89  GLU OE1 1 
3107 B . B OE2 GLU 2 87  O ATOM   ? 13.845  16.728 -7.949  1.00 91.78  ? 89  GLU OE2 1 
3108 B . B C   GLU 2 87  C ATOM   ? 8.870   14.363 -7.676  1.00 60.20  ? 89  GLU C   1 
3109 B . B O   GLU 2 87  O ATOM   ? 7.847   15.012 -7.434  1.00 57.03  ? 89  GLU O   1 
3110 B . B N   ASP 2 88  N ATOM   ? 8.854   13.098 -8.109  1.00 55.73  ? 90  ASP N   1 
3111 B . B CA  ASP 2 88  C ATOM   ? 7.649   12.324 -8.336  1.00 51.62  ? 90  ASP CA  1 
3112 B . B CB  ASP 2 88  C ATOM   ? 7.898   11.330 -9.492  1.00 51.67  ? 90  ASP CB  1 
3113 B . B CG  ASP 2 88  C ATOM   ? 8.261   12.044 -10.823 1.00 52.04  ? 90  ASP CG  1 
3114 B . B OD1 ASP 2 88  O ATOM   ? 7.643   13.067 -11.180 1.00 50.95  ? 90  ASP OD1 1 
3115 B . B OD2 ASP 2 88  O ATOM   ? 9.148   11.571 -11.524 1.00 52.65  ? 90  ASP OD2 1 
3116 B . B C   ASP 2 88  C ATOM   ? 7.204   11.570 -7.087  1.00 50.47  ? 90  ASP C   1 
3117 B . B O   ASP 2 88  O ATOM   ? 6.158   10.949 -7.075  1.00 49.69  ? 90  ASP O   1 
3118 B . B N   THR 2 89  N ATOM   ? 8.014   11.608 -6.032  1.00 52.29  ? 91  THR N   1 
3119 B . B CA  THR 2 89  C ATOM   ? 7.618   11.013 -4.773  1.00 52.72  ? 91  THR CA  1 
3120 B . B CB  THR 2 89  C ATOM   ? 8.793   10.979 -3.803  1.00 55.12  ? 91  THR CB  1 
3121 B . B OG1 THR 2 89  O ATOM   ? 9.678   9.947  -4.250  1.00 56.57  ? 91  THR OG1 1 
3122 B . B CG2 THR 2 89  C ATOM   ? 8.352   10.714 -2.346  1.00 54.54  ? 91  THR CG2 1 
3123 B . B C   THR 2 89  C ATOM   ? 6.469   11.793 -4.174  1.00 53.51  ? 91  THR C   1 
3124 B . B O   THR 2 89  O ATOM   ? 6.591   12.963 -3.891  1.00 56.04  ? 91  THR O   1 
3125 B . B N   ALA 2 90  N ATOM   ? 5.339   11.123 -3.974  1.00 51.78  ? 92  ALA N   1 
3126 B . B CA  ALA 2 90  C ATOM   ? 4.109   11.783 -3.564  1.00 50.68  ? 92  ALA CA  1 
3127 B . B CB  ALA 2 90  C ATOM   ? 3.615   12.703 -4.687  1.00 49.48  ? 92  ALA CB  1 
3128 B . B C   ALA 2 90  C ATOM   ? 3.063   10.718 -3.312  1.00 48.11  ? 92  ALA C   1 
3129 B . B O   ALA 2 90  O ATOM   ? 3.209   9.582  -3.736  1.00 45.28  ? 92  ALA O   1 
3130 B . B N   VAL 2 91  N ATOM   ? 1.976   11.122 -2.663  1.00 50.38  ? 93  VAL N   1 
3131 B . B CA  VAL 2 91  C ATOM   ? 0.722   10.357 -2.692  1.00 50.51  ? 93  VAL CA  1 
3132 B . B CB  VAL 2 91  C ATOM   ? -0.152  10.622 -1.451  1.00 52.77  ? 93  VAL CB  1 
3133 B . B CG1 VAL 2 91  C ATOM   ? -1.398  9.739  -1.499  1.00 53.05  ? 93  VAL CG1 1 
3134 B . B CG2 VAL 2 91  C ATOM   ? 0.615   10.406 -0.160  1.00 54.67  ? 93  VAL CG2 1 
3135 B . B C   VAL 2 91  C ATOM   ? -0.012  10.756 -3.986  1.00 47.67  ? 93  VAL C   1 
3136 B . B O   VAL 2 91  O ATOM   ? -0.218  11.913 -4.242  1.00 48.34  ? 93  VAL O   1 
3137 B . B N   TYR 2 92  N ATOM   ? -0.369  9.761  -4.799  1.00 46.61  ? 94  TYR N   1 
3138 B . B CA  TYR 2 92  C ATOM   ? -1.087  9.926  -6.025  1.00 44.94  ? 94  TYR CA  1 
3139 B . B CB  TYR 2 92  C ATOM   ? -0.448  9.039  -7.118  1.00 44.18  ? 94  TYR CB  1 
3140 B . B CG  TYR 2 92  C ATOM   ? 0.820   9.632  -7.683  1.00 42.04  ? 94  TYR CG  1 
3141 B . B CD1 TYR 2 92  C ATOM   ? 2.018   9.527  -6.999  1.00 45.11  ? 94  TYR CD1 1 
3142 B . B CE1 TYR 2 92  C ATOM   ? 3.203   10.079 -7.495  1.00 46.39  ? 94  TYR CE1 1 
3143 B . B CZ  TYR 2 92  C ATOM   ? 3.191   10.732 -8.693  1.00 43.63  ? 94  TYR CZ  1 
3144 B . B OH  TYR 2 92  O ATOM   ? 4.344   11.275 -9.129  1.00 43.49  ? 94  TYR OH  1 
3145 B . B CE2 TYR 2 92  C ATOM   ? 2.012   10.841 -9.426  1.00 41.31  ? 94  TYR CE2 1 
3146 B . B CD2 TYR 2 92  C ATOM   ? 0.822   10.290 -8.900  1.00 41.41  ? 94  TYR CD2 1 
3147 B . B C   TYR 2 92  C ATOM   ? -2.566  9.551  -5.781  1.00 46.88  ? 94  TYR C   1 
3148 B . B O   TYR 2 92  O ATOM   ? -2.877  8.493  -5.191  1.00 45.83  ? 94  TYR O   1 
3149 B . B N   TYR 2 93  N ATOM   ? -3.454  10.456 -6.208  1.00 46.70  ? 95  TYR N   1 
3150 B . B CA  TYR 2 93  C ATOM   ? -4.865  10.325 -6.070  1.00 46.19  ? 95  TYR CA  1 
3151 B . B CB  TYR 2 93  C ATOM   ? -5.487  11.500 -5.311  1.00 48.93  ? 95  TYR CB  1 
3152 B . B CG  TYR 2 93  C ATOM   ? -4.891  11.831 -3.954  1.00 50.50  ? 95  TYR CG  1 
3153 B . B CD1 TYR 2 93  C ATOM   ? -3.814  12.680 -3.851  1.00 50.21  ? 95  TYR CD1 1 
3154 B . B CE1 TYR 2 93  C ATOM   ? -3.304  13.030 -2.611  1.00 54.01  ? 95  TYR CE1 1 
3155 B . B CZ  TYR 2 93  C ATOM   ? -3.844  12.523 -1.488  1.00 54.11  ? 95  TYR CZ  1 
3156 B . B OH  TYR 2 93  O ATOM   ? -3.312  12.886 -0.288  1.00 57.85  ? 95  TYR OH  1 
3157 B . B CE2 TYR 2 93  C ATOM   ? -4.928  11.671 -1.560  1.00 53.10  ? 95  TYR CE2 1 
3158 B . B CD2 TYR 2 93  C ATOM   ? -5.442  11.338 -2.790  1.00 49.97  ? 95  TYR CD2 1 
3159 B . B C   TYR 2 93  C ATOM   ? -5.517  10.290 -7.423  1.00 46.24  ? 95  TYR C   1 
3160 B . B O   TYR 2 93  O ATOM   ? -5.264  11.130 -8.301  1.00 45.20  ? 95  TYR O   1 
3161 B . B N   CYS 2 94  N ATOM   ? -6.422  9.334  -7.555  1.00 46.99  ? 96  CYS N   1 
3162 B . B CA  CYS 2 94  C ATOM   ? -7.355  9.206  -8.644  1.00 48.35  ? 96  CYS CA  1 
3163 B . B CB  CYS 2 94  C ATOM   ? -7.846  7.713  -8.644  1.00 53.13  ? 96  CYS CB  1 
3164 B . B SG  CYS 2 94  S ATOM   ? -9.023  7.294  -9.958  1.00 65.68  ? 96  CYS SG  1 
3165 B . B C   CYS 2 94  C ATOM   ? -8.509  10.156 -8.377  1.00 44.40  ? 96  CYS C   1 
3166 B . B O   CYS 2 94  O ATOM   ? -8.957  10.288 -7.301  1.00 45.50  ? 96  CYS O   1 
3167 B . B N   ALA 2 95  N ATOM   ? -8.980  10.827 -9.414  1.00 46.63  ? 97  ALA N   1 
3168 B . B CA  ALA 2 95  C ATOM   ? -10.180 11.658 -9.366  1.00 49.25  ? 97  ALA CA  1 
3169 B . B CB  ALA 2 95  C ATOM   ? -9.806  13.127 -9.514  1.00 49.77  ? 97  ALA CB  1 
3170 B . B C   ALA 2 95  C ATOM   ? -11.184 11.236 -10.459 1.00 47.28  ? 97  ALA C   1 
3171 B . B O   ALA 2 95  O ATOM   ? -10.804 10.930 -11.576 1.00 46.87  ? 97  ALA O   1 
3172 B . B N   ALA 2 96  N ATOM   ? -12.458 11.200 -10.081 1.00 51.40  ? 98  ALA N   1 
3173 B . B CA  ALA 2 96  C ATOM   ? -13.570 10.707 -10.898 1.00 53.02  ? 98  ALA CA  1 
3174 B . B CB  ALA 2 96  C ATOM   ? -14.135 9.411  -10.295 1.00 52.48  ? 98  ALA CB  1 
3175 B . B C   ALA 2 96  C ATOM   ? -14.686 11.726 -10.979 1.00 57.29  ? 98  ALA C   1 
3176 B . B O   ALA 2 96  O ATOM   ? -14.951 12.465 -9.985  1.00 59.05  ? 98  ALA O   1 
3177 B . B N   ARG 2 97  N ATOM   ? -15.360 11.734 -12.139 1.00 61.25  ? 99  ARG N   1 
3178 B . B CA  ARG 2 97  C ATOM   ? -16.656 12.397 -12.337 1.00 66.80  ? 99  ARG CA  1 
3179 B . B CB  ARG 2 97  C ATOM   ? -16.757 13.052 -13.698 1.00 69.50  ? 99  ARG CB  1 
3180 B . B CG  ARG 2 97  C ATOM   ? -15.562 13.901 -14.077 1.00 73.99  ? 99  ARG CG  1 
3181 B . B CD  ARG 2 97  C ATOM   ? -16.031 15.025 -14.986 1.00 83.93  ? 99  ARG CD  1 
3182 B . B NE  ARG 2 97  N ATOM   ? -14.919 15.788 -15.532 1.00 91.03  ? 99  ARG NE  1 
3183 B . B CZ  ARG 2 97  C ATOM   ? -14.126 16.590 -14.824 1.00 96.05  ? 99  ARG CZ  1 
3184 B . B NH1 ARG 2 97  N ATOM   ? -14.300 16.742 -13.515 1.00 96.12  ? 99  ARG NH1 1 
3185 B . B NH2 ARG 2 97  N ATOM   ? -13.129 17.234 -15.434 1.00 99.35  ? 99  ARG NH2 1 
3186 B . B C   ARG 2 97  C ATOM   ? -17.838 11.447 -12.239 1.00 69.91  ? 99  ARG C   1 
3187 B . B O   ARG 2 97  O ATOM   ? -17.801 10.278 -12.756 1.00 64.24  ? 99  ARG O   1 
3188 B . B N   ALA 2 98  N ATOM   ? -18.894 11.985 -11.616 1.00 69.37  ? 100 ALA N   1 
3189 B . B CA  ALA 2 98  C ATOM   ? -20.256 11.490 -11.689 1.00 72.18  ? 100 ALA CA  1 
3190 B . B CB  ALA 2 98  C ATOM   ? -21.147 12.352 -10.822 1.00 74.34  ? 100 ALA CB  1 
3191 B . B C   ALA 2 98  C ATOM   ? -20.741 11.541 -13.137 1.00 75.21  ? 100 ALA C   1 
3192 B . B O   ALA 2 98  O ATOM   ? -20.417 12.471 -13.864 1.00 72.03  ? 100 ALA O   1 
3193 B . B N   PRO 2 99  N ATOM   ? -21.560 10.572 -13.604 1.00 84.93  ? 101 PRO N   1 
3194 B . B CA  PRO 2 99  C ATOM   ? -22.126 10.662 -14.953 1.00 90.27  ? 101 PRO CA  1 
3195 B . B CB  PRO 2 99  C ATOM   ? -23.003 9.400  -15.073 1.00 94.70  ? 101 PRO CB  1 
3196 B . B CG  PRO 2 99  C ATOM   ? -22.678 8.542  -13.885 1.00 96.59  ? 101 PRO CG  1 
3197 B . B CD  PRO 2 99  C ATOM   ? -22.030 9.401  -12.839 1.00 88.97  ? 101 PRO CD  1 
3198 B . B C   PRO 2 99  C ATOM   ? -22.956 11.942 -15.148 1.00 91.46  ? 101 PRO C   1 
3199 B . B O   PRO 2 99  O ATOM   ? -22.922 12.472 -16.267 1.00 94.36  ? 101 PRO O   1 
3200 B . B N   VAL 2 100 N ATOM   ? -23.668 12.390 -14.091 1.00 98.44  ? 102 VAL N   1 
3201 B . B CA  VAL 2 100 C ATOM   ? -24.440 13.654 -14.066 1.00 103.05 ? 102 VAL CA  1 
3202 B . B CB  VAL 2 100 C ATOM   ? -25.603 13.722 -13.019 1.00 108.75 ? 102 VAL CB  1 
3203 B . B CG1 VAL 2 100 C ATOM   ? -26.782 12.847 -13.425 1.00 108.32 ? 102 VAL CG1 1 
3204 B . B CG2 VAL 2 100 C ATOM   ? -25.123 13.448 -11.582 1.00 108.48 ? 102 VAL CG2 1 
3205 B . B C   VAL 2 100 C ATOM   ? -23.500 14.804 -13.759 1.00 102.35 ? 102 VAL C   1 
3206 B . B O   VAL 2 100 O ATOM   ? -23.098 15.536 -14.662 1.00 111.86 ? 102 VAL O   1 
3207 B . B N   ASP 2 101 N ATOM   ? -13.867 20.944 -11.852 1.00 104.37 ? 110 ASP N   1 
3208 B . B CA  ASP 2 101 C ATOM   ? -13.494 20.210 -10.642 1.00 97.42  ? 110 ASP CA  1 
3209 B . B CB  ASP 2 101 C ATOM   ? -14.301 20.742 -9.455  1.00 99.67  ? 110 ASP CB  1 
3210 B . B CG  ASP 2 101 C ATOM   ? -13.437 21.084 -8.264  1.00 103.76 ? 110 ASP CG  1 
3211 B . B OD1 ASP 2 101 O ATOM   ? -12.255 20.682 -8.217  1.00 108.74 ? 110 ASP OD1 1 
3212 B . B OD2 ASP 2 101 O ATOM   ? -13.947 21.768 -7.364  1.00 103.13 ? 110 ASP OD2 1 
3213 B . B C   ASP 2 101 C ATOM   ? -13.760 18.710 -10.850 1.00 94.10  ? 110 ASP C   1 
3214 B . B O   ASP 2 101 O ATOM   ? -14.076 18.285 -11.956 1.00 88.90  ? 110 ASP O   1 
3215 B . B N   TYR 2 102 N ATOM   ? -13.607 17.916 -9.785  1.00 85.70  ? 111 TYR N   1 
3216 B . B CA  TYR 2 102 C ATOM   ? -13.967 16.496 -9.794  1.00 75.86  ? 111 TYR CA  1 
3217 B . B CB  TYR 2 102 C ATOM   ? -12.746 15.569 -9.720  1.00 70.65  ? 111 TYR CB  1 
3218 B . B CG  TYR 2 102 C ATOM   ? -11.914 15.580 -10.964 1.00 66.83  ? 111 TYR CG  1 
3219 B . B CD1 TYR 2 102 C ATOM   ? -10.961 16.549 -11.150 1.00 64.72  ? 111 TYR CD1 1 
3220 B . B CE1 TYR 2 102 C ATOM   ? -10.187 16.579 -12.282 1.00 61.80  ? 111 TYR CE1 1 
3221 B . B CZ  TYR 2 102 C ATOM   ? -10.361 15.666 -13.255 1.00 61.32  ? 111 TYR CZ  1 
3222 B . B OH  TYR 2 102 O ATOM   ? -9.549  15.769 -14.353 1.00 68.09  ? 111 TYR OH  1 
3223 B . B CE2 TYR 2 102 C ATOM   ? -11.313 14.672 -13.124 1.00 64.59  ? 111 TYR CE2 1 
3224 B . B CD2 TYR 2 102 C ATOM   ? -12.080 14.625 -11.963 1.00 66.22  ? 111 TYR CD2 1 
3225 B . B C   TYR 2 102 C ATOM   ? -14.802 16.254 -8.583  1.00 74.93  ? 111 TYR C   1 
3226 B . B O   TYR 2 102 O ATOM   ? -14.640 16.914 -7.576  1.00 79.06  ? 111 TYR O   1 
3227 B . B N   ASP 2 103 N ATOM   ? -15.664 15.249 -8.671  1.00 71.02  ? 112 ASP N   1 
3228 B . B CA  ASP 2 103 C ATOM   ? -16.636 14.966 -7.651  1.00 72.69  ? 112 ASP CA  1 
3229 B . B CB  ASP 2 103 C ATOM   ? -17.877 14.449 -8.372  1.00 78.74  ? 112 ASP CB  1 
3230 B . B CG  ASP 2 103 C ATOM   ? -18.303 15.383 -9.511  1.00 79.21  ? 112 ASP CG  1 
3231 B . B OD1 ASP 2 103 O ATOM   ? -18.598 16.555 -9.184  1.00 83.77  ? 112 ASP OD1 1 
3232 B . B OD2 ASP 2 103 O ATOM   ? -18.322 14.964 -10.695 1.00 71.74  ? 112 ASP OD2 1 
3233 B . B C   ASP 2 103 C ATOM   ? -16.152 13.985 -6.597  1.00 67.98  ? 112 ASP C   1 
3234 B . B O   ASP 2 103 O ATOM   ? -16.606 14.043 -5.477  1.00 71.04  ? 112 ASP O   1 
3235 B . B N   TYR 2 104 N ATOM   ? -15.232 13.085 -6.977  1.00 64.40  ? 113 TYR N   1 
3236 B . B CA  TYR 2 104 C ATOM   ? -14.753 11.980 -6.114  1.00 61.63  ? 113 TYR CA  1 
3237 B . B CB  TYR 2 104 C ATOM   ? -15.438 10.635 -6.442  1.00 61.26  ? 113 TYR CB  1 
3238 B . B CG  TYR 2 104 C ATOM   ? -16.957 10.730 -6.558  1.00 64.77  ? 113 TYR CG  1 
3239 B . B CD1 TYR 2 104 C ATOM   ? -17.762 10.883 -5.447  1.00 67.88  ? 113 TYR CD1 1 
3240 B . B CE1 TYR 2 104 C ATOM   ? -19.148 11.015 -5.563  1.00 71.26  ? 113 TYR CE1 1 
3241 B . B CZ  TYR 2 104 C ATOM   ? -19.732 10.975 -6.810  1.00 70.97  ? 113 TYR CZ  1 
3242 B . B OH  TYR 2 104 O ATOM   ? -21.078 11.075 -6.943  1.00 74.86  ? 113 TYR OH  1 
3243 B . B CE2 TYR 2 104 C ATOM   ? -18.960 10.829 -7.945  1.00 68.13  ? 113 TYR CE2 1 
3244 B . B CD2 TYR 2 104 C ATOM   ? -17.585 10.686 -7.816  1.00 66.44  ? 113 TYR CD2 1 
3245 B . B C   TYR 2 104 C ATOM   ? -13.256 11.859 -6.212  1.00 55.94  ? 113 TYR C   1 
3246 B . B O   TYR 2 104 O ATOM   ? -12.681 12.154 -7.275  1.00 54.08  ? 113 TYR O   1 
3247 B . B N   TRP 2 105 N ATOM   ? -12.637 11.411 -5.110  1.00 55.62  ? 114 TRP N   1 
3248 B . B CA  TRP 2 105 C ATOM   ? -11.181 11.370 -4.888  1.00 55.12  ? 114 TRP CA  1 
3249 B . B CB  TRP 2 105 C ATOM   ? -10.719 12.492 -3.933  1.00 60.52  ? 114 TRP CB  1 
3250 B . B CG  TRP 2 105 C ATOM   ? -10.954 13.759 -4.548  1.00 64.96  ? 114 TRP CG  1 
3251 B . B CD1 TRP 2 105 C ATOM   ? -12.132 14.462 -4.550  1.00 70.65  ? 114 TRP CD1 1 
3252 B . B NE1 TRP 2 105 N ATOM   ? -12.009 15.565 -5.360  1.00 73.19  ? 114 TRP NE1 1 
3253 B . B CE2 TRP 2 105 C ATOM   ? -10.754 15.574 -5.908  1.00 66.28  ? 114 TRP CE2 1 
3254 B . B CD2 TRP 2 105 C ATOM   ? -10.068 14.444 -5.417  1.00 63.80  ? 114 TRP CD2 1 
3255 B . B CE3 TRP 2 105 C ATOM   ? -8.745  14.223 -5.822  1.00 64.34  ? 114 TRP CE3 1 
3256 B . B CZ3 TRP 2 105 C ATOM   ? -8.150  15.145 -6.661  1.00 64.37  ? 114 TRP CZ3 1 
3257 B . B CH2 TRP 2 105 C ATOM   ? -8.859  16.277 -7.105  1.00 66.29  ? 114 TRP CH2 1 
3258 B . B CZ2 TRP 2 105 C ATOM   ? -10.158 16.498 -6.749  1.00 67.09  ? 114 TRP CZ2 1 
3259 B . B C   TRP 2 105 C ATOM   ? -10.879 10.074 -4.221  1.00 54.45  ? 114 TRP C   1 
3260 B . B O   TRP 2 105 O ATOM   ? -11.519 9.729  -3.273  1.00 55.23  ? 114 TRP O   1 
3261 B . B N   GLY 2 106 N ATOM   ? -9.861  9.361  -4.707  1.00 53.74  ? 115 GLY N   1 
3262 B . B CA  GLY 2 106 C ATOM   ? -9.351  8.204  -3.997  1.00 54.00  ? 115 GLY CA  1 
3263 B . B C   GLY 2 106 C ATOM   ? -8.650  8.616  -2.717  1.00 53.27  ? 115 GLY C   1 
3264 B . B O   GLY 2 106 O ATOM   ? -8.401  9.780  -2.500  1.00 53.78  ? 115 GLY O   1 
3265 B . B N   GLN 2 107 N ATOM   ? -8.355  7.645  -1.865  1.00 53.64  ? 116 GLN N   1 
3266 B . B CA  GLN 2 107 C ATOM   ? -7.653  7.893  -0.647  1.00 57.30  ? 116 GLN CA  1 
3267 B . B CB  GLN 2 107 C ATOM   ? -7.908  6.795  0.344   1.00 60.14  ? 116 GLN CB  1 
3268 B . B CG  GLN 2 107 C ATOM   ? -9.331  6.838  0.836   1.00 65.81  ? 116 GLN CG  1 
3269 B . B CD  GLN 2 107 C ATOM   ? -9.497  5.946  1.986   1.00 70.47  ? 116 GLN CD  1 
3270 B . B OE1 GLN 2 107 O ATOM   ? -9.151  6.308  3.107   1.00 74.53  ? 116 GLN OE1 1 
3271 B . B NE2 GLN 2 107 N ATOM   ? -9.958  4.737  1.720   1.00 74.25  ? 116 GLN NE2 1 
3272 B . B C   GLN 2 107 C ATOM   ? -6.166  8.023  -0.893  1.00 54.99  ? 116 GLN C   1 
3273 B . B O   GLN 2 107 O ATOM   ? -5.443  8.452  -0.024  1.00 55.26  ? 116 GLN O   1 
3274 B . B N   GLY 2 108 N ATOM   ? -5.724  7.610  -2.074  1.00 54.35  ? 117 GLY N   1 
3275 B . B CA  GLY 2 108 C ATOM   ? -4.389  7.876  -2.561  1.00 56.67  ? 117 GLY CA  1 
3276 B . B C   GLY 2 108 C ATOM   ? -3.483  6.674  -2.486  1.00 58.41  ? 117 GLY C   1 
3277 B . B O   GLY 2 108 O ATOM   ? -3.731  5.763  -1.732  1.00 62.41  ? 117 GLY O   1 
3278 B . B N   THR 2 109 N ATOM   ? -2.413  6.692  -3.273  1.00 56.40  ? 118 THR N   1 
3279 B . B CA  THR 2 109 C ATOM   ? -1.330  5.719  -3.140  1.00 58.31  ? 118 THR CA  1 
3280 B . B CB  THR 2 109 C ATOM   ? -1.278  4.797  -4.349  1.00 62.28  ? 118 THR CB  1 
3281 B . B OG1 THR 2 109 O ATOM   ? -2.619  4.491  -4.726  1.00 74.55  ? 118 THR OG1 1 
3282 B . B CG2 THR 2 109 C ATOM   ? -0.550  3.550  -3.980  1.00 63.54  ? 118 THR CG2 1 
3283 B . B C   THR 2 109 C ATOM   ? 0.024   6.367  -3.086  1.00 53.36  ? 118 THR C   1 
3284 B . B O   THR 2 109 O ATOM   ? 0.347   7.234  -3.906  1.00 50.75  ? 118 THR O   1 
3285 B . B N   GLN 2 110 N ATOM   ? 0.839   5.898  -2.152  1.00 53.47  ? 119 GLN N   1 
3286 B . B CA  GLN 2 110 C ATOM   ? 2.187   6.363  -1.979  1.00 53.22  ? 119 GLN CA  1 
3287 B . B CB  GLN 2 110 C ATOM   ? 2.762   5.858  -0.669  1.00 56.14  ? 119 GLN CB  1 
3288 B . B CG  GLN 2 110 C ATOM   ? 4.174   6.349  -0.402  1.00 59.93  ? 119 GLN CG  1 
3289 B . B CD  GLN 2 110 C ATOM   ? 4.228   7.843  -0.265  1.00 58.60  ? 119 GLN CD  1 
3290 B . B OE1 GLN 2 110 O ATOM   ? 3.484   8.413  0.524   1.00 62.37  ? 119 GLN OE1 1 
3291 B . B NE2 GLN 2 110 N ATOM   ? 5.086   8.486  -1.041  1.00 57.53  ? 119 GLN NE2 1 
3292 B . B C   GLN 2 110 C ATOM   ? 3.024   5.874  -3.142  1.00 52.25  ? 119 GLN C   1 
3293 B . B O   GLN 2 110 O ATOM   ? 3.102   4.676  -3.422  1.00 50.61  ? 119 GLN O   1 
3294 B . B N   VAL 2 111 N ATOM   ? 3.623   6.827  -3.856  1.00 49.50  ? 120 VAL N   1 
3295 B . B CA  VAL 2 111 C ATOM   ? 4.736   6.526  -4.747  1.00 51.03  ? 120 VAL CA  1 
3296 B . B CB  VAL 2 111 C ATOM   ? 4.452   7.130  -6.121  1.00 49.90  ? 120 VAL CB  1 
3297 B . B CG1 VAL 2 111 C ATOM   ? 5.677   7.141  -7.031  1.00 49.50  ? 120 VAL CG1 1 
3298 B . B CG2 VAL 2 111 C ATOM   ? 3.299   6.371  -6.750  1.00 47.87  ? 120 VAL CG2 1 
3299 B . B C   VAL 2 111 C ATOM   ? 6.036   7.036  -4.135  1.00 50.46  ? 120 VAL C   1 
3300 B . B O   VAL 2 111 O ATOM   ? 6.172   8.203  -3.828  1.00 50.88  ? 120 VAL O   1 
3301 B . B N   THR 2 112 N ATOM   ? 6.970   6.127  -3.869  1.00 53.57  ? 121 THR N   1 
3302 B . B CA  THR 2 112 C ATOM   ? 8.261   6.531  -3.269  1.00 58.22  ? 121 THR CA  1 
3303 B . B CB  THR 2 112 C ATOM   ? 8.455   5.918  -1.868  1.00 60.56  ? 121 THR CB  1 
3304 B . B OG1 THR 2 112 O ATOM   ? 7.447   6.444  -1.002  1.00 62.64  ? 121 THR OG1 1 
3305 B . B CG2 THR 2 112 C ATOM   ? 9.790   6.245  -1.298  1.00 63.31  ? 121 THR CG2 1 
3306 B . B C   THR 2 112 C ATOM   ? 9.398   6.163  -4.186  1.00 57.66  ? 121 THR C   1 
3307 B . B O   THR 2 112 O ATOM   ? 9.601   4.972  -4.474  1.00 57.09  ? 121 THR O   1 
3308 B . B N   VAL 2 113 N ATOM   ? 10.105  7.198  -4.654  1.00 56.97  ? 122 VAL N   1 
3309 B . B CA  VAL 2 113 C ATOM   ? 11.302  7.059  -5.488  1.00 59.14  ? 122 VAL CA  1 
3310 B . B CB  VAL 2 113 C ATOM   ? 11.318  8.050  -6.668  1.00 59.55  ? 122 VAL CB  1 
3311 B . B CG1 VAL 2 113 C ATOM   ? 12.398  7.668  -7.670  1.00 61.73  ? 122 VAL CG1 1 
3312 B . B CG2 VAL 2 113 C ATOM   ? 9.957   8.082  -7.364  1.00 57.49  ? 122 VAL CG2 1 
3313 B . B C   VAL 2 113 C ATOM   ? 12.575  7.174  -4.621  1.00 61.15  ? 122 VAL C   1 
3314 B . B O   VAL 2 113 O ATOM   ? 12.935  8.222  -4.087  1.00 63.08  ? 122 VAL O   1 
3315 B . B N   SER 2 114 N ATOM   ? 13.236  6.041  -4.451  1.00 61.63  ? 123 SER N   1 
3316 B . B CA  SER 2 114 C ATOM   ? 14.365  5.947  -3.582  1.00 64.28  ? 123 SER CA  1 
3317 B . B CB  SER 2 114 C ATOM   ? 13.907  5.596  -2.172  1.00 65.19  ? 123 SER CB  1 
3318 B . B OG  SER 2 114 O ATOM   ? 15.026  5.431  -1.323  1.00 65.80  ? 123 SER OG  1 
3319 B . B C   SER 2 114 C ATOM   ? 15.282  4.879  -4.071  1.00 66.06  ? 123 SER C   1 
3320 B . B O   SER 2 114 O ATOM   ? 14.821  3.909  -4.658  1.00 64.20  ? 123 SER O   1 
3321 B . B N   SER 2 115 N ATOM   ? 16.579  5.083  -3.833  1.00 70.85  ? 124 SER N   1 
3322 B . B CA  SER 2 115 C ATOM   ? 17.611  4.118  -4.128  1.00 75.78  ? 124 SER CA  1 
3323 B . B CB  SER 2 115 C ATOM   ? 18.966  4.801  -4.115  1.00 77.84  ? 124 SER CB  1 
3324 B . B OG  SER 2 115 O ATOM   ? 19.339  5.143  -2.786  1.00 81.48  ? 124 SER OG  1 
3325 B . B C   SER 2 115 C ATOM   ? 17.610  2.930  -3.140  1.00 81.60  ? 124 SER C   1 
3326 B . B O   SER 2 115 O ATOM   ? 18.158  1.882  -3.449  1.00 84.57  ? 124 SER O   1 
3327 B . B N   ALA 2 116 N ATOM   ? 16.991  3.093  -1.960  1.00 84.79  ? 125 ALA N   1 
3328 B . B CA  ALA 2 116 C ATOM   ? 16.834  1.984  -0.996  1.00 90.76  ? 125 ALA CA  1 
3329 B . B CB  ALA 2 116 C ATOM   ? 16.492  2.522  0.396   1.00 90.98  ? 125 ALA CB  1 
3330 B . B C   ALA 2 116 C ATOM   ? 15.819  0.899  -1.443  1.00 92.34  ? 125 ALA C   1 
3331 B . B O   ALA 2 116 O ATOM   ? 15.673  -0.122 -0.778  1.00 95.48  ? 125 ALA O   1 
3332 B . B N   ALA 2 117 N ATOM   ? 15.141  1.145  -2.578  1.00 99.95  ? 126 ALA N   1 
3333 B . B CA  ALA 2 117 C ATOM   ? 14.259  0.187  -3.287  1.00 100.03 ? 126 ALA CA  1 
3334 B . B CB  ALA 2 117 C ATOM   ? 13.584  0.894  -4.462  1.00 92.73  ? 126 ALA CB  1 
3335 B . B C   ALA 2 117 C ATOM   ? 14.990  -1.078 -3.780  1.00 105.41 ? 126 ALA C   1 
3336 B . B O   ALA 2 117 O ATOM   ? 16.159  -1.276 -3.459  1.00 119.84 ? 126 ALA O   1 
3337 B . B N   ALA 2 118 N ATOM   ? 14.284  -1.933 -4.536  1.00 107.41 ? 127 ALA N   1 
3338 B . B CA  ALA 2 118 C ATOM   ? 14.869  -3.126 -5.178  1.00 115.63 ? 127 ALA CA  1 
3339 B . B CB  ALA 2 118 C ATOM   ? 14.449  -4.394 -4.443  1.00 118.88 ? 127 ALA CB  1 
3340 B . B C   ALA 2 118 C ATOM   ? 14.500  -3.229 -6.659  1.00 114.85 ? 127 ALA C   1 
3341 B . B O   ALA 2 118 O ATOM   ? 15.362  -3.303 -7.537  1.00 122.31 ? 127 ALA O   1 
3342 B . B OXT ALA 2 118 O ATOM   ? 13.331  -3.246 -7.027  1.00 109.05 ? 127 ALA OXT 1 
3343 A . C C9  OLC 3 .   C HETATM ? -13.449 6.447  -51.764 1.00 66.89  ? 402 OLC C9  1 
3344 A . C C8  OLC 3 .   C HETATM ? -14.222 7.270  -52.752 1.00 77.22  ? 402 OLC C8  1 
3345 A . C C24 OLC 3 .   C HETATM ? -15.982 8.526  -66.215 1.00 86.16  ? 402 OLC C24 1 
3346 A . C C7  OLC 3 .   C HETATM ? -14.299 6.641  -54.116 1.00 87.14  ? 402 OLC C7  1 
3347 A . C C6  OLC 3 .   C HETATM ? -15.036 7.467  -55.166 1.00 83.90  ? 402 OLC C6  1 
3348 A . C C5  OLC 3 .   C HETATM ? -14.738 7.061  -56.597 1.00 71.42  ? 402 OLC C5  1 
3349 A . C C4  OLC 3 .   C HETATM ? -15.624 7.711  -57.645 1.00 71.87  ? 402 OLC C4  1 
3350 A . C C3  OLC 3 .   C HETATM ? -15.474 7.102  -59.031 1.00 75.71  ? 402 OLC C3  1 
3351 A . C C2  OLC 3 .   C HETATM ? -16.008 7.975  -60.138 1.00 83.88  ? 402 OLC C2  1 
3352 A . C C21 OLC 3 .   C HETATM ? -15.996 7.846  -63.777 1.00 86.34  ? 402 OLC C21 1 
3353 A . C C1  OLC 3 .   C HETATM ? -15.383 7.687  -61.486 1.00 87.16  ? 402 OLC C1  1 
3354 A . C C22 OLC 3 .   C HETATM ? -15.520 8.846  -64.809 1.00 85.73  ? 402 OLC C22 1 
3355 A . C O19 OLC 3 .   O HETATM ? -14.491 6.904  -61.678 1.00 115.70 ? 402 OLC O19 1 
3356 A . C O25 OLC 3 .   O HETATM ? -15.499 9.483  -67.156 1.00 88.60  ? 402 OLC O25 1 
3357 A . C O23 OLC 3 .   O HETATM ? -15.973 10.153 -64.459 1.00 96.09  ? 402 OLC O23 1 
3358 A . C O20 OLC 3 .   O HETATM ? -15.920 8.429  -62.454 1.00 84.18  ? 402 OLC O20 1 
3359 A . D C10 OLC 3 .   C HETATM ? -11.786 3.749  -55.761 1.00 70.12  ? 403 OLC C10 1 
3360 A . D C9  OLC 3 .   C HETATM ? -12.062 3.267  -56.938 1.00 71.33  ? 403 OLC C9  1 
3361 A . D C11 OLC 3 .   C HETATM ? -11.432 5.172  -55.466 1.00 93.01  ? 403 OLC C11 1 
3362 A . D C8  OLC 3 .   C HETATM ? -12.021 4.028  -58.224 1.00 73.73  ? 403 OLC C8  1 
3363 A . D C24 OLC 3 .   C HETATM ? -14.921 6.374  -68.923 1.00 100.76 ? 403 OLC C24 1 
3364 A . D C7  OLC 3 .   C HETATM ? -11.525 3.217  -59.384 1.00 77.91  ? 403 OLC C7  1 
3365 A . D C6  OLC 3 .   C HETATM ? -10.195 3.680  -59.962 1.00 72.89  ? 403 OLC C6  1 
3366 A . D C5  OLC 3 .   C HETATM ? -10.186 3.821  -61.463 1.00 75.90  ? 403 OLC C5  1 
3367 A . D C4  OLC 3 .   C HETATM ? -10.873 5.057  -61.981 1.00 64.65  ? 403 OLC C4  1 
3368 A . D C3  OLC 3 .   C HETATM ? -11.928 4.814  -63.048 1.00 61.95  ? 403 OLC C3  1 
3369 A . D C2  OLC 3 .   C HETATM ? -11.427 5.073  -64.433 1.00 62.31  ? 403 OLC C2  1 
3370 A . D C21 OLC 3 .   C HETATM ? -13.110 6.269  -67.155 1.00 89.45  ? 403 OLC C21 1 
3371 A . D C1  OLC 3 .   C HETATM ? -12.422 4.729  -65.506 1.00 84.25  ? 403 OLC C1  1 
3372 A . D C22 OLC 3 .   C HETATM ? -13.544 5.867  -68.547 1.00 100.97 ? 403 OLC C22 1 
3373 A . D O19 OLC 3 .   O HETATM ? -13.375 4.010  -65.352 1.00 112.78 ? 403 OLC O19 1 
3374 A . D O25 OLC 3 .   O HETATM ? -15.211 6.128  -70.298 1.00 88.04  ? 403 OLC O25 1 
3375 A . D O23 OLC 3 .   O HETATM ? -12.575 6.335  -69.484 1.00 89.60  ? 403 OLC O23 1 
3376 A . D O20 OLC 3 .   O HETATM ? -12.134 5.321  -66.664 1.00 88.27  ? 403 OLC O20 1 
3377 A . E C1  CLR 4 .   C HETATM ? -13.913 13.272 -67.437 1.00 93.12  ? 404 CLR C1  1 
3378 A . E C2  CLR 4 .   C HETATM ? -13.491 13.430 -68.897 1.00 95.17  ? 404 CLR C2  1 
3379 A . E C3  CLR 4 .   C HETATM ? -13.673 14.854 -69.364 1.00 107.13 ? 404 CLR C3  1 
3380 A . E C4  CLR 4 .   C HETATM ? -12.926 15.822 -68.463 1.00 100.79 ? 404 CLR C4  1 
3381 A . E C5  CLR 4 .   C HETATM ? -13.189 15.618 -66.983 1.00 87.52  ? 404 CLR C5  1 
3382 A . E C6  CLR 4 .   C HETATM ? -13.408 16.658 -66.190 1.00 81.76  ? 404 CLR C6  1 
3383 A . E C7  CLR 4 .   C HETATM ? -13.611 16.595 -64.708 1.00 88.88  ? 404 CLR C7  1 
3384 A . E C8  CLR 4 .   C HETATM ? -13.318 15.221 -64.105 1.00 76.84  ? 404 CLR C8  1 
3385 A . E C9  CLR 4 .   C HETATM ? -13.797 14.108 -65.055 1.00 83.61  ? 404 CLR C9  1 
3386 A . E C10 CLR 4 .   C HETATM ? -13.130 14.184 -66.462 1.00 89.69  ? 404 CLR C10 1 
3387 A . E C11 CLR 4 .   C HETATM ? -13.689 12.719 -64.400 1.00 83.28  ? 404 CLR C11 1 
3388 A . E C12 CLR 4 .   C HETATM ? -14.301 12.630 -62.997 1.00 85.92  ? 404 CLR C12 1 
3389 A . E C13 CLR 4 .   C HETATM ? -13.768 13.713 -62.051 1.00 75.74  ? 404 CLR C13 1 
3390 A . E C14 CLR 4 .   C HETATM ? -14.020 15.061 -62.762 1.00 82.53  ? 404 CLR C14 1 
3391 A . E C15 CLR 4 .   C HETATM ? -13.809 16.116 -61.678 1.00 84.90  ? 404 CLR C15 1 
3392 A . E C16 CLR 4 .   C HETATM ? -14.321 15.432 -60.395 1.00 87.02  ? 404 CLR C16 1 
3393 A . E C17 CLR 4 .   C HETATM ? -14.571 13.934 -60.731 1.00 70.12  ? 404 CLR C17 1 
3394 A . E C18 CLR 4 .   C HETATM ? -12.282 13.469 -61.738 1.00 61.55  ? 404 CLR C18 1 
3395 A . E C19 CLR 4 .   C HETATM ? -11.648 13.759 -66.425 1.00 93.96  ? 404 CLR C19 1 
3396 A . E C20 CLR 4 .   C HETATM ? -14.339 13.029 -59.505 1.00 69.17  ? 404 CLR C20 1 
3397 A . E C21 CLR 4 .   C HETATM ? -14.348 11.540 -59.835 1.00 76.43  ? 404 CLR C21 1 
3398 A . E C22 CLR 4 .   C HETATM ? -15.389 13.341 -58.428 1.00 69.62  ? 404 CLR C22 1 
3399 A . E C23 CLR 4 .   C HETATM ? -15.113 12.792 -57.051 1.00 61.10  ? 404 CLR C23 1 
3400 A . E C24 CLR 4 .   C HETATM ? -16.042 13.370 -56.017 1.00 63.62  ? 404 CLR C24 1 
3401 A . E C25 CLR 4 .   C HETATM ? -15.799 12.934 -54.582 1.00 65.26  ? 404 CLR C25 1 
3402 A . E C26 CLR 4 .   C HETATM ? -16.550 13.829 -53.610 1.00 69.51  ? 404 CLR C26 1 
3403 A . E C27 CLR 4 .   C HETATM ? -16.191 11.480 -54.374 1.00 71.82  ? 404 CLR C27 1 
3404 A . E O1  CLR 4 .   O HETATM ? -13.182 14.975 -70.707 1.00 102.71 ? 404 CLR O1  1 
3405 A . F P   PO4 5 .   P HETATM ? 10.464  3.071  -74.226 1.00 110.86 ? 405 PO4 P   1 
3406 A . F O1  PO4 5 .   O HETATM ? 11.383  3.979  -75.045 1.00 121.77 ? 405 PO4 O1  1 
3407 A . F O2  PO4 5 .   O HETATM ? 9.054   3.673  -74.175 1.00 92.66  ? 405 PO4 O2  1 
3408 A . F O3  PO4 5 .   O HETATM ? 10.411  1.688  -74.870 1.00 123.12 ? 405 PO4 O3  1 
3409 A . F O4  PO4 5 .   O HETATM ? 11.017  2.942  -72.815 1.00 65.77  ? 405 PO4 O4  1 
3410 A . G O1  P6G 6 .   O HETATM ? 4.536   0.575  -28.531 1.00 76.31  ? 406 P6G O1  1 
3411 A . G C2  P6G 6 .   C HETATM ? 3.831   -0.665 -28.589 1.00 99.94  ? 406 P6G C2  1 
3412 A . G C3  P6G 6 .   C HETATM ? 2.373   -0.500 -28.943 1.00 93.84  ? 406 P6G C3  1 
3413 A . G O4  P6G 6 .   O HETATM ? 2.149   -0.900 -30.294 1.00 85.44  ? 406 P6G O4  1 
3414 A . G C5  P6G 6 .   C HETATM ? 1.250   -0.053 -31.007 1.00 76.90  ? 406 P6G C5  1 
3415 A . G C6  P6G 6 .   C HETATM ? 1.000   -0.607 -32.388 1.00 84.96  ? 406 P6G C6  1 
3416 A . G O7  P6G 6 .   O HETATM ? 1.197   0.405  -33.375 1.00 87.65  ? 406 P6G O7  1 
3417 A . G C8  P6G 6 .   C HETATM ? 0.401   0.232  -34.547 1.00 83.21  ? 406 P6G C8  1 
3418 A . G C9  P6G 6 .   C HETATM ? 1.252   0.400  -35.774 1.00 89.11  ? 406 P6G C9  1 
3419 A . G O10 P6G 6 .   O HETATM ? 1.074   1.687  -36.361 1.00 80.10  ? 406 P6G O10 1 
3420 A . G C11 P6G 6 .   C HETATM ? 1.303   2.771  -35.458 1.00 92.57  ? 406 P6G C11 1 
3421 A . G C12 P6G 6 .   C HETATM ? 1.936   3.947  -36.164 1.00 66.56  ? 406 P6G C12 1 
3422 A . G O13 P6G 6 .   O HETATM ? 1.056   4.477  -37.151 1.00 69.59  ? 406 P6G O13 1 
3423 A . G C14 P6G 6 .   C HETATM ? 1.459   4.205  -38.488 1.00 65.52  ? 406 P6G C14 1 
3424 A . G C15 P6G 6 .   C HETATM ? 0.963   5.277  -39.389 1.00 67.20  ? 406 P6G C15 1 
3425 A . G O16 P6G 6 .   O HETATM ? 0.474   4.700  -40.593 1.00 66.39  ? 406 P6G O16 1 
3426 A . G C17 P6G 6 .   C HETATM ? 0.860   5.400  -41.770 1.00 60.99  ? 406 P6G C17 1 
3427 A . G C18 P6G 6 .   C HETATM ? 1.835   4.567  -42.537 1.00 70.78  ? 406 P6G C18 1 
3428 A . G O19 P6G 6 .   O HETATM ? 1.299   4.140  -43.772 1.00 89.66  ? 406 P6G O19 1 
3429 A . H O7  P6G 6 .   O HETATM ? 0.329   34.087 -45.868 1.00 86.30  ? 407 P6G O7  1 
3430 A . H C8  P6G 6 .   C HETATM ? 1.692   34.248 -46.247 1.00 77.62  ? 407 P6G C8  1 
3431 A . H C9  P6G 6 .   C HETATM ? 2.544   34.380 -45.021 1.00 87.33  ? 407 P6G C9  1 
3432 A . H O10 P6G 6 .   O HETATM ? 1.725   34.374 -43.856 1.00 89.38  ? 407 P6G O10 1 
3433 A . H C11 P6G 6 .   C HETATM ? 2.462   34.164 -42.654 1.00 104.67 ? 407 P6G C11 1 
3434 A . H C12 P6G 6 .   C HETATM ? 1.510   34.117 -41.497 1.00 107.74 ? 407 P6G C12 1 
3435 A . H O13 P6G 6 .   O HETATM ? 2.215   33.954 -40.271 1.00 97.90  ? 407 P6G O13 1 
3436 A . H C14 P6G 6 .   C HETATM ? 1.354   33.948 -39.137 1.00 77.61  ? 407 P6G C14 1 
3437 A . H C15 P6G 6 .   C HETATM ? 2.096   33.393 -37.968 1.00 75.85  ? 407 P6G C15 1 
3438 A . H O16 P6G 6 .   O HETATM ? 1.925   34.236 -36.834 1.00 81.29  ? 407 P6G O16 1 
3439 A . H C17 P6G 6 .   C HETATM ? 3.129   34.880 -36.432 1.00 72.45  ? 407 P6G C17 1 
3440 A . H C18 P6G 6 .   C HETATM ? 2.826   35.904 -35.382 1.00 86.65  ? 407 P6G C18 1 
3441 A . H O19 P6G 6 .   O HETATM ? 3.933   36.753 -35.132 1.00 88.28  ? 407 P6G O19 1 
3442 A . I O   HOH 7 .   O HETATM ? 0.424   8.892  -29.758 1.00 54.10  ? 501 HOH O   1 
3443 A . I O   HOH 7 .   O HETATM ? -9.800  -3.300 -32.383 1.00 59.40  ? 503 HOH O   1 
3444 A . I O   HOH 7 .   O HETATM ? 3.564   20.316 -25.697 1.00 55.07  ? 504 HOH O   1 
3445 A . I O   HOH 7 .   O HETATM ? 2.886   10.471 -60.063 1.00 41.58  ? 505 HOH O   1 
3446 A . I O   HOH 7 .   O HETATM ? 0.868   24.734 -63.294 1.00 44.83  ? 506 HOH O   1 
3447 A . I O   HOH 7 .   O HETATM ? 0.715   7.041  -67.815 1.00 53.42  ? 507 HOH O   1 
3448 A . I O   HOH 7 .   O HETATM ? 17.002  25.560 -61.363 1.00 53.83  ? 508 HOH O   1 
3449 A . I O   HOH 7 .   O HETATM ? 13.222  26.128 -66.916 1.00 49.19  ? 509 HOH O   1 
3450 A . I O   HOH 7 .   O HETATM ? 8.143   5.562  -25.640 1.00 45.81  ? 510 HOH O   1 
3451 A . I O   HOH 7 .   O HETATM ? -7.733  16.023 -44.397 1.00 47.61  ? 511 HOH O   1 
3452 A . I O   HOH 7 .   O HETATM ? -2.191  18.606 -49.655 1.00 47.43  ? 512 HOH O   1 
3453 A . I O   HOH 7 .   O HETATM ? -10.808 2.562  -24.160 1.00 37.64  ? 513 HOH O   1 
3454 A . I O   HOH 7 .   O HETATM ? -9.687  -4.137 -29.482 1.00 65.74  ? 514 HOH O   1 
3455 A . I O   HOH 7 .   O HETATM ? -1.780  21.041 -41.136 1.00 45.71  ? 515 HOH O   1 
3456 A . I O   HOH 7 .   O HETATM ? -2.946  24.359 -68.172 1.00 63.89  ? 516 HOH O   1 
3457 A . I O   HOH 7 .   O HETATM ? 18.502  16.742 -65.338 1.00 66.91  ? 517 HOH O   1 
3458 A . I O   HOH 7 .   O HETATM ? 2.375   8.076  -30.700 1.00 57.22  ? 518 HOH O   1 
3459 A . I O   HOH 7 .   O HETATM ? 4.264   11.151 -39.398 1.00 42.12  ? 519 HOH O   1 
3460 A . I O   HOH 7 .   O HETATM ? -8.759  14.344 -42.748 1.00 40.67  ? 520 HOH O   1 
3461 A . I O   HOH 7 .   O HETATM ? -2.105  10.661 -65.996 1.00 39.28  ? 521 HOH O   1 
3462 A . I O   HOH 7 .   O HETATM ? -8.566  16.838 -55.966 1.00 39.41  ? 522 HOH O   1 
3463 A . I O   HOH 7 .   O HETATM ? 5.535   23.160 -68.218 1.00 66.97  ? 523 HOH O   1 
3464 A . I O   HOH 7 .   O HETATM ? -0.209  22.883 -61.588 1.00 43.23  ? 524 HOH O   1 
3465 A . I O   HOH 7 .   O HETATM ? -1.341  8.767  -59.311 1.00 32.58  ? 526 HOH O   1 
3466 A . I O   HOH 7 .   O HETATM ? -14.294 -1.613 -32.033 1.00 48.07  ? 527 HOH O   1 
3467 A . I O   HOH 7 .   O HETATM ? -0.536  14.889 -66.480 1.00 67.24  ? 529 HOH O   1 
3468 A . I O   HOH 7 .   O HETATM ? -30.109 10.401 -25.957 1.00 78.88  ? 530 HOH O   1 
3469 A . I O   HOH 7 .   O HETATM ? -7.070  11.371 -39.314 1.00 36.66  ? 532 HOH O   1 
3470 A . I O   HOH 7 .   O HETATM ? 2.753   18.412 -51.937 1.00 46.51  ? 533 HOH O   1 
3471 A . I O   HOH 7 .   O HETATM ? -2.851  16.507 -47.515 1.00 41.65  ? 534 HOH O   1 
3472 A . I O   HOH 7 .   O HETATM ? 16.147  12.619 -65.197 1.00 58.92  ? 535 HOH O   1 
3473 A . I O   HOH 7 .   O HETATM ? 8.207   17.150 -37.506 1.00 57.46  ? 536 HOH O   1 
3474 A . I O   HOH 7 .   O HETATM ? 0.177   23.769 -65.429 1.00 60.36  ? 537 HOH O   1 
3475 A . I O   HOH 7 .   O HETATM ? -3.741  8.931  -58.787 1.00 38.96  ? 538 HOH O   1 
3476 A . I O   HOH 7 .   O HETATM ? -1.070  17.701 -26.184 1.00 47.38  ? 539 HOH O   1 
3477 A . I O   HOH 7 .   O HETATM ? -4.478  7.177  -24.313 1.00 40.90  ? 540 HOH O   1 
3478 A . I O   HOH 7 .   O HETATM ? 9.813   4.602  -27.473 1.00 53.10  ? 543 HOH O   1 
3479 A . I O   HOH 7 .   O HETATM ? 5.213   4.507  -21.658 1.00 55.41  ? 544 HOH O   1 
3480 A . I O   HOH 7 .   O HETATM ? 7.150   12.261 -41.307 1.00 41.28  ? 545 HOH O   1 
3481 A . I O   HOH 7 .   O HETATM ? -4.569  26.861 -43.592 1.00 50.11  ? 546 HOH O   1 
3482 A . I O   HOH 7 .   O HETATM ? 6.884   3.774  -24.377 1.00 62.07  ? 547 HOH O   1 
3483 A . I O   HOH 7 .   O HETATM ? -3.211  18.152 -56.017 1.00 39.33  ? 548 HOH O   1 
3484 A . I O   HOH 7 .   O HETATM ? -11.958 -0.145 -24.563 1.00 59.76  ? 549 HOH O   1 
3485 A . I O   HOH 7 .   O HETATM ? 12.358  9.314  -30.379 1.00 51.69  ? 550 HOH O   1 
3486 A . I O   HOH 7 .   O HETATM ? 6.895   1.389  -27.450 1.00 74.20  ? 551 HOH O   1 
3487 A . I O   HOH 7 .   O HETATM ? 8.579   -0.486 -75.513 1.00 67.50  ? 552 HOH O   1 
3488 A . I O   HOH 7 .   O HETATM ? 0.897   11.884 -62.499 1.00 52.51  ? 553 HOH O   1 
3489 A . I O   HOH 7 .   O HETATM ? 2.272   12.349 -25.066 1.00 42.14  ? 554 HOH O   1 
3490 A . I O   HOH 7 .   O HETATM ? 8.692   9.843  -24.219 1.00 47.59  ? 557 HOH O   1 
3491 A . I O   HOH 7 .   O HETATM ? -0.120  13.618 -26.294 1.00 44.44  ? 558 HOH O   1 
3492 A . I O   HOH 7 .   O HETATM ? -0.525  21.481 -63.951 1.00 49.37  ? 559 HOH O   1 
3493 A . I O   HOH 7 .   O HETATM ? -1.790  11.541 -26.626 1.00 54.51  ? 560 HOH O   1 
3494 A . I O   HOH 7 .   O HETATM ? -0.735  12.763 -64.734 1.00 54.95  ? 563 HOH O   1 
3495 A . I O   HOH 7 .   O HETATM ? 3.219   10.731 -62.715 1.00 58.55  ? 565 HOH O   1 
3496 A . I O   HOH 7 .   O HETATM ? 0.130   17.647 -51.224 1.00 45.92  ? 566 HOH O   1 
3497 B . J O   HOH 7 .   O HETATM ? 3.150   12.538 -22.570 1.00 51.03  ? 202 HOH O   1 
3498 B . J O   HOH 7 .   O HETATM ? 3.083   -0.215 -10.756 1.00 60.01  ? 204 HOH O   1 
3499 B . J O   HOH 7 .   O HETATM ? -8.748  15.844 -19.439 1.00 52.66  ? 205 HOH O   1 
3500 B . J O   HOH 7 .   O HETATM ? -7.909  15.968 -21.768 1.00 48.10  ? 206 HOH O   1 
3501 B . J O   HOH 7 .   O HETATM ? -0.446  10.423 -24.556 1.00 44.90  ? 208 HOH O   1 
3502 B . J O   HOH 7 .   O HETATM ? -9.061  4.986  -2.673  1.00 52.15  ? 210 HOH O   1 
3503 B . J O   HOH 7 .   O HETATM ? -14.792 13.973 -21.159 1.00 52.55  ? 211 HOH O   1 
3504 B . J O   HOH 7 .   O HETATM ? -6.886  6.183  -23.783 1.00 35.26  ? 212 HOH O   1 
3505 B . J O   HOH 7 .   O HETATM ? 11.594  4.257  -16.868 1.00 53.96  ? 215 HOH O   1 
3506 B . J O   HOH 7 .   O HETATM ? -9.412  -2.832 -14.170 1.00 61.60  ? 216 HOH O   1 
3507 B . J O   HOH 7 .   O HETATM ? 3.770   21.444 -14.582 1.00 59.10  ? 220 HOH O   1 
3508 B . J O   HOH 7 .   O HETATM ? -1.606  21.887 -10.310 1.00 59.70  ? 222 HOH O   1 
3509 B . J O   HOH 7 .   O HETATM ? -1.548  15.649 -24.943 1.00 48.50  ? 223 HOH O   1 
# 
loop_
_atom_site_anisotrop.id 
_atom_site_anisotrop.type_symbol 
_atom_site_anisotrop.pdbx_label_atom_id 
_atom_site_anisotrop.pdbx_label_alt_id 
_atom_site_anisotrop.pdbx_label_comp_id 
_atom_site_anisotrop.pdbx_label_asym_id 
_atom_site_anisotrop.pdbx_label_seq_id 
_atom_site_anisotrop.U[1][1] 
_atom_site_anisotrop.U[2][2] 
_atom_site_anisotrop.U[3][3] 
_atom_site_anisotrop.U[1][2] 
_atom_site_anisotrop.U[1][3] 
_atom_site_anisotrop.U[2][3] 
_atom_site_anisotrop.pdbx_auth_seq_id 
_atom_site_anisotrop.pdbx_auth_comp_id 
_atom_site_anisotrop.pdbx_auth_asym_id 
_atom_site_anisotrop.pdbx_auth_atom_id 
1    N N   . GLY A 1   1.3340 0.8349 1.0123 -0.0918 0.1234  -0.0153 52  GLY A N   
2    C CA  . GLY A 1   1.3390 0.8490 1.0503 -0.0876 0.1041  -0.0123 52  GLY A CA  
3    C C   . GLY A 1   1.4040 0.9133 1.1192 -0.0923 0.0954  0.0019  52  GLY A C   
4    O O   . GLY A 1   1.2939 0.8120 1.0223 -0.0960 0.1075  0.0084  52  GLY A O   
5    N N   . SER A 2   1.4412 0.9394 1.1444 -0.0923 0.0743  0.0069  53  SER A N   
6    C CA  . SER A 2   1.4602 0.9538 1.1678 -0.0941 0.0631  0.0196  53  SER A CA  
7    C CB  . SER A 2   1.4578 0.9324 1.1312 -0.0953 0.0448  0.0259  53  SER A CB  
8    O OG  . SER A 2   1.5463 1.0179 1.2321 -0.0914 0.0280  0.0351  53  SER A OG  
9    C C   . SER A 2   1.3664 0.8756 1.1169 -0.0870 0.0545  0.0180  53  SER A C   
10   O O   . SER A 2   1.4268 0.9421 1.1896 -0.0808 0.0439  0.0111  53  SER A O   
11   C C1  . B7H A 3   0.6755 0.2341 0.5577 -0.0577 0.0135  0.0105  54  B7H A C1  
12   O O1  . B7H A 3   0.6819 0.2356 0.5726 -0.0573 0.0101  0.0174  54  B7H A O1  
13   C C2  . B7H A 3   0.6598 0.2254 0.5789 -0.0519 0.0068  0.0147  54  B7H A C2  
14   C C3  . B7H A 3   0.6461 0.2157 0.5717 -0.0432 -0.0074 0.0130  54  B7H A C3  
15   C C4  . B7H A 3   0.6086 0.1893 0.5582 -0.0377 -0.0099 0.0101  54  B7H A C4  
16   C C5  . B7H A 3   0.6085 0.1953 0.5739 -0.0413 -0.0001 0.0088  54  B7H A C5  
17   C C6  . B7H A 3   0.6497 0.2193 0.6008 -0.0476 0.0021  0.0159  54  B7H A C6  
18   C C7  . B7H A 3   0.6874 0.2449 0.6120 -0.0543 0.0068  0.0204  54  B7H A C7  
19   C C8  . B7H A 3   0.6812 0.2151 0.5823 -0.0542 -0.0021 0.0292  54  B7H A C8  
20   C C9  . B7H A 3   0.7141 0.2760 0.6372 -0.0640 0.0226  0.0209  54  B7H A C9  
21   C C10 . B7H A 3   0.6982 0.2578 0.6288 -0.0719 0.0282  0.0256  54  B7H A C10 
22   C C11 . B7H A 3   0.7454 0.2853 0.6534 -0.0801 0.0296  0.0341  54  B7H A C11 
23   C C12 . B7H A 3   0.7482 0.2807 0.6605 -0.0886 0.0314  0.0391  54  B7H A C12 
24   C C13 . B7H A 3   0.7280 0.2746 0.6669 -0.0890 0.0313  0.0348  54  B7H A C13 
25   C C14 . B7H A 3   0.7147 0.2829 0.6757 -0.0802 0.0304  0.0266  54  B7H A C14 
26   C C15 . B7H A 3   0.6822 0.2562 0.6392 -0.0719 0.0294  0.0223  54  B7H A C15 
27   N N1  . B7H A 3   0.6907 0.2725 0.6335 -0.0598 0.0275  0.0126  54  B7H A N1  
28   O O2  . B7H A 3   0.7576 0.3495 0.7036 -0.0646 0.0431  0.0105  54  B7H A O2  
29   C CE1 . B7H A 3   0.7566 0.3433 0.6812 -0.0692 0.0540  0.0105  54  B7H A CE1 
30   N NE2 . B7H A 3   0.7708 0.3559 0.6849 -0.0646 0.0532  0.0035  54  B7H A NE2 
31   C CD2 . B7H A 3   0.7726 0.3461 0.6581 -0.0692 0.0596  0.0043  54  B7H A CD2 
32   C CG  . B7H A 3   0.8312 0.3953 0.7042 -0.0760 0.0607  0.0133  54  B7H A CG  
33   C CB  . B7H A 3   0.9586 0.5072 0.7976 -0.0838 0.0674  0.0189  54  B7H A CB  
34   C CA  . B7H A 3   1.0786 0.6070 0.8875 -0.0831 0.0519  0.0230  54  B7H A CA  
35   N N   . B7H A 3   1.2893 0.8048 1.0615 -0.0890 0.0595  0.0242  54  B7H A N   
36   C C   . B7H A 3   1.1259 0.6411 0.9323 -0.0834 0.0387  0.0332  54  B7H A C   
37   O O   . B7H A 3   1.1211 0.6287 0.9207 -0.0775 0.0224  0.0348  54  B7H A O   
38   N ND1 . B7H A 3   0.8031 0.3716 0.6973 -0.0752 0.0539  0.0168  54  B7H A ND1 
39   C C22 . B7H A 3   0.6470 0.2309 0.5890 -0.0523 0.0178  0.0080  54  B7H A C22 
40   C C23 . B7H A 3   0.6069 0.2041 0.5755 -0.0457 0.0124  0.0043  54  B7H A C23 
41   C C24 . B7H A 3   0.5849 0.1944 0.5740 -0.0483 0.0217  0.0031  54  B7H A C24 
42   C C25 . B7H A 3   0.5742 0.1928 0.5840 -0.0430 0.0154  0.0010  54  B7H A C25 
43   N N5  . B7H A 3   0.6161 0.2221 0.6191 -0.0399 0.0048  0.0041  54  B7H A N5  
44   C C26 . B7H A 3   0.5984 0.2124 0.6190 -0.0350 0.0008  0.0013  54  B7H A C26 
45   C C27 . B7H A 3   0.5952 0.1947 0.5848 -0.0351 -0.0034 0.0049  54  B7H A C27 
46   C C28 . B7H A 3   0.5815 0.1953 0.5816 -0.0301 -0.0064 -0.0005 54  B7H A C28 
47   C C29 . B7H A 3   0.5710 0.1871 0.5634 -0.0343 -0.0001 -0.0038 54  B7H A C29 
48   C C30 . B7H A 3   0.5695 0.1951 0.5693 -0.0321 -0.0025 -0.0088 54  B7H A C30 
49   C C31 . B7H A 3   0.5951 0.2186 0.5856 -0.0358 0.0033  -0.0131 54  B7H A C31 
50   C C32 . B7H A 3   0.6157 0.2302 0.5906 -0.0404 0.0130  -0.0126 54  B7H A C32 
51   O O5  . B7H A 3   0.5903 0.2002 0.5534 -0.0431 0.0207  -0.0175 54  B7H A O5  
52   C C33 . B7H A 3   0.5864 0.1952 0.5561 -0.0430 0.0162  -0.0068 54  B7H A C33 
53   C C34 . B7H A 3   0.5883 0.1963 0.5656 -0.0407 0.0090  -0.0022 54  B7H A C34 
54   N N   . SER A 4   1.1005 0.6130 0.9130 -0.0903 0.0457  0.0401  55  SER A N   
55   C CA  . SER A 4   1.1503 0.6467 0.9614 -0.0904 0.0343  0.0488  55  SER A CA  
56   C CB  . SER A 4   1.0889 0.5870 0.9138 -0.1004 0.0444  0.0533  55  SER A CB  
57   O OG  . SER A 4   1.1162 0.6053 0.9192 -0.1132 0.0574  0.0612  55  SER A OG  
58   C C   . SER A 4   1.2516 0.7219 1.0252 -0.0912 0.0245  0.0584  55  SER A C   
59   O O   . SER A 4   1.2957 0.7536 1.0667 -0.0839 0.0087  0.0627  55  SER A O   
60   N N   . LEU A 5   1.2911 0.7543 1.0357 -0.0989 0.0342  0.0614  56  LEU A N   
61   C CA  . LEU A 5   1.3312 0.7702 1.0352 -0.1013 0.0269  0.0711  56  LEU A CA  
62   C CB  . LEU A 5   1.3358 0.7701 1.0140 -0.1140 0.0456  0.0748  56  LEU A CB  
63   C CG  . LEU A 5   1.3500 0.7567 0.9823 -0.1208 0.0431  0.0878  56  LEU A CG  
64   C CD1 . LEU A 5   1.3448 0.7318 0.9756 -0.1269 0.0409  0.1009  56  LEU A CD1 
65   C CD2 . LEU A 5   1.3529 0.7623 0.9601 -0.1306 0.0631  0.0863  56  LEU A CD2 
66   C C   . LEU A 5   1.4224 0.8606 1.1115 -0.0929 0.0119  0.0674  56  LEU A C   
67   O O   . LEU A 5   1.3788 0.8284 1.0638 -0.0931 0.0172  0.0579  56  LEU A O   
68   N N   . YCM A 6   1.5289 0.9528 1.2092 -0.0858 -0.0071 0.0753  57  YCM A N   
69   C CA  . YCM A 6   1.5703 0.9925 1.2342 -0.0789 -0.0245 0.0755  57  YCM A CA  
70   C CB  . YCM A 6   1.6638 1.0819 1.3414 -0.0666 -0.0437 0.0813  57  YCM A CB  
71   S SG  . YCM A 6   1.6758 1.1230 1.3985 -0.0544 -0.0525 0.0693  57  YCM A SG  
72   C CD  . YCM A 6   1.7146 1.1807 1.4631 -0.0618 -0.0306 0.0567  57  YCM A CD  
73   C CE  . YCM A 6   1.5940 1.0736 1.3379 -0.0652 -0.0258 0.0463  57  YCM A CE  
74   O OZ1 . YCM A 6   1.3877 0.8773 1.1427 -0.0697 -0.0102 0.0386  57  YCM A OZ1 
75   N NZ2 . YCM A 6   1.5681 1.0464 1.2944 -0.0632 -0.0396 0.0466  57  YCM A NZ2 
76   C C   . YCM A 6   1.7286 1.1289 1.3447 -0.0857 -0.0263 0.0853  57  YCM A C   
77   O O   . YCM A 6   1.6720 1.0497 1.2697 -0.0883 -0.0281 0.0986  57  YCM A O   
78   N N   . PRO A 7   1.9037 1.3074 1.4962 -0.0889 -0.0268 0.0795  58  PRO A N   
79   C CA  . PRO A 7   1.9708 1.3533 1.5137 -0.0954 -0.0297 0.0886  58  PRO A CA  
80   C CB  . PRO A 7   2.0256 1.4176 1.5525 -0.0988 -0.0277 0.0759  58  PRO A CB  
81   C CG  . PRO A 7   1.8737 1.2904 1.4428 -0.0914 -0.0319 0.0626  58  PRO A CG  
82   C CD  . PRO A 7   1.9028 1.3282 1.5125 -0.0869 -0.0252 0.0638  58  PRO A CD  
83   C C   . PRO A 7   1.9247 1.2939 1.4554 -0.0871 -0.0539 0.1012  58  PRO A C   
84   O O   . PRO A 7   1.9700 1.3518 1.5103 -0.0790 -0.0714 0.0972  58  PRO A O   
85   N N   . GLN A 8   2.0903 1.4347 1.6020 -0.0888 -0.0548 0.1166  59  GLN A N   
86   C CA  . GLN A 8   2.1624 1.4946 1.6777 -0.0769 -0.0755 0.1283  59  GLN A CA  
87   C CB  . GLN A 8   2.1931 1.5085 1.7223 -0.0771 -0.0680 0.1361  59  GLN A CB  
88   C CG  . GLN A 8   2.1968 1.5158 1.7596 -0.0611 -0.0825 0.1364  59  GLN A CG  
89   C CD  . GLN A 8   2.2713 1.6245 1.8780 -0.0548 -0.0815 0.1198  59  GLN A CD  
90   O OE1 . GLN A 8   2.2226 1.5969 1.8320 -0.0584 -0.0785 0.1092  59  GLN A OE1 
91   N NE2 . GLN A 8   2.3832 1.7396 2.0223 -0.0454 -0.0838 0.1177  59  GLN A NE2 
92   C C   . GLN A 8   2.1466 1.4592 1.6199 -0.0745 -0.0937 0.1422  59  GLN A C   
93   O O   . GLN A 8   2.0037 1.3275 1.4814 -0.0645 -0.1140 0.1418  59  GLN A O   
94   N N   . THR A 9   2.2373 1.5213 1.6704 -0.0840 -0.0868 0.1553  60  THR A N   
95   C CA  . THR A 9   2.4807 1.7397 1.8753 -0.0797 -0.1055 0.1728  60  THR A CA  
96   C CB  . THR A 9   2.7620 1.9838 2.1249 -0.0882 -0.0966 0.1903  60  THR A CB  
97   O OG1 . THR A 9   2.9463 2.1645 2.2824 -0.1064 -0.0737 0.1880  60  THR A OG1 
98   C CG2 . THR A 9   2.7922 2.0073 2.1906 -0.0848 -0.0898 0.1910  60  THR A CG2 
99   C C   . THR A 9   2.3692 1.6395 1.7511 -0.0714 -0.1298 0.1730  60  THR A C   
100  O O   . THR A 9   2.3101 1.6022 1.6932 -0.0759 -0.1284 0.1593  60  THR A O   
101  N N   . GLY A 10  2.2883 1.5450 1.6595 -0.0590 -0.1528 0.1882  61  GLY A N   
102  C CA  . GLY A 10  2.2562 1.4789 1.6145 -0.0537 -0.1564 0.2066  61  GLY A CA  
103  C C   . GLY A 10  2.2321 1.4543 1.6345 -0.0431 -0.1531 0.2045  61  GLY A C   
104  O O   . GLY A 10  2.1351 1.3851 1.5796 -0.0309 -0.1605 0.1937  61  GLY A O   
105  N N   . SER A 11  2.1444 1.3335 1.5344 -0.0484 -0.1424 0.2152  62  SER A N   
106  C CA  . SER A 11  1.9759 1.1586 1.4012 -0.0435 -0.1348 0.2119  62  SER A CA  
107  C CB  . SER A 11  2.0295 1.1714 1.4281 -0.0561 -0.1221 0.2252  62  SER A CB  
108  O OG  . SER A 11  1.9601 1.0663 1.3179 -0.0510 -0.1369 0.2456  62  SER A OG  
109  C C   . SER A 11  1.8899 1.0735 1.3410 -0.0198 -0.1551 0.2148  62  SER A C   
110  O O   . SER A 11  1.8433 1.0130 1.2736 -0.0079 -0.1748 0.2285  62  SER A O   
111  N N   . PRO A 12  1.7235 0.9221 1.2193 -0.0118 -0.1505 0.2028  63  PRO A N   
112  C CA  . PRO A 12  1.6176 0.8369 1.1470 0.0105  -0.1673 0.1987  63  PRO A CA  
113  C CB  . PRO A 12  1.5455 0.7868 1.1194 0.0101  -0.1534 0.1811  63  PRO A CB  
114  C CG  . PRO A 12  1.5922 0.8097 1.1539 -0.0082 -0.1333 0.1815  63  PRO A CG  
115  C CD  . PRO A 12  1.6621 0.8587 1.1773 -0.0239 -0.1293 0.1935  63  PRO A CD  
116  C C   . PRO A 12  1.5797 0.7680 1.1005 0.0297  -0.1836 0.2142  63  PRO A C   
117  O O   . PRO A 12  1.5477 0.6928 1.0363 0.0257  -0.1822 0.2286  63  PRO A O   
118  N N   . SER A 13  1.5242 0.7355 1.0744 0.0512  -0.1995 0.2116  64  SER A N   
119  C CA  . SER A 13  1.5527 0.7394 1.1033 0.0734  -0.2137 0.2237  64  SER A CA  
120  C CB  . SER A 13  1.5023 0.7249 1.0830 0.0966  -0.2335 0.2225  64  SER A CB  
121  O OG  . SER A 13  1.4244 0.6802 1.0528 0.1039  -0.2267 0.2054  64  SER A OG  
122  C C   . SER A 13  1.6021 0.7679 1.1709 0.0743  -0.1991 0.2166  64  SER A C   
123  O O   . SER A 13  1.5810 0.7684 1.1759 0.0636  -0.1832 0.2000  64  SER A O   
124  N N   . MET A 14  1.5840 0.7055 1.1364 0.0864  -0.2052 0.2297  65  MET A N   
125  C CA  . MET A 14  1.5759 0.6687 1.1392 0.0901  -0.1955 0.2252  65  MET A CA  
126  C CB  . MET A 14  1.6231 0.6726 1.1704 0.1124  -0.2096 0.2408  65  MET A CB  
127  C CG  . MET A 14  1.6891 0.7077 1.2497 0.1217  -0.2022 0.2343  65  MET A CG  
128  S SD  . MET A 14  1.9611 0.9180 1.4839 0.0957  -0.1868 0.2410  65  MET A SD  
129  C CE  . MET A 14  1.7798 0.6949 1.2485 0.0933  -0.1992 0.2684  65  MET A CE  
130  C C   . MET A 14  1.4353 0.5671 1.0467 0.1002  -0.1911 0.2062  65  MET A C   
131  O O   . MET A 14  1.3957 0.5346 1.0227 0.0864  -0.1747 0.1926  65  MET A O   
132  N N   . VAL A 15  1.4141 0.5716 1.0485 0.1245  -0.2063 0.2065  66  VAL A N   
133  C CA  . VAL A 15  1.4223 0.6159 1.1024 0.1395  -0.2046 0.1912  66  VAL A CA  
134  C CB  . VAL A 15  1.4373 0.6580 1.1358 0.1660  -0.2246 0.1976  66  VAL A CB  
135  C CG1 . VAL A 15  1.4070 0.6696 1.1541 0.1815  -0.2220 0.1825  66  VAL A CG1 
136  C CG2 . VAL A 15  1.4904 0.6654 1.1646 0.1857  -0.2376 0.2156  66  VAL A CG2 
137  C C   . VAL A 15  1.3648 0.6028 1.0699 0.1216  -0.1914 0.1735  66  VAL A C   
138  O O   . VAL A 15  1.3406 0.5957 1.0765 0.1252  -0.1821 0.1593  66  VAL A O   
139  N N   . THR A 16  1.3224 0.5770 1.0125 0.1031  -0.1904 0.1745  67  THR A N   
140  C CA  . THR A 16  1.2709 0.5648 0.9836 0.0883  -0.1787 0.1585  67  THR A CA  
141  C CB  . THR A 16  1.2847 0.6076 0.9875 0.0776  -0.1852 0.1590  67  THR A CB  
142  O OG1 . THR A 16  1.3383 0.6342 0.9988 0.0601  -0.1812 0.1683  67  THR A OG1 
143  C CG2 . THR A 16  1.2540 0.5977 0.9651 0.0969  -0.2077 0.1668  67  THR A CG2 
144  C C   . THR A 16  1.2134 0.4876 0.9216 0.0701  -0.1588 0.1513  67  THR A C   
145  O O   . THR A 16  1.0895 0.3854 0.8265 0.0674  -0.1483 0.1370  67  THR A O   
146  N N   . ALA A 17  1.2660 0.4986 0.9391 0.0583  -0.1542 0.1621  68  ALA A N   
147  C CA  . ALA A 17  1.2633 0.4778 0.9339 0.0402  -0.1362 0.1565  68  ALA A CA  
148  C CB  . ALA A 17  1.2971 0.4733 0.9268 0.0234  -0.1314 0.1702  68  ALA A CB  
149  C C   . ALA A 17  1.1985 0.3976 0.8893 0.0507  -0.1330 0.1493  68  ALA A C   
150  O O   . ALA A 17  1.1394 0.3488 0.8485 0.0409  -0.1205 0.1371  68  ALA A O   
151  N N   . ILE A 18  1.2297 0.4064 0.9178 0.0724  -0.1450 0.1562  69  ILE A N   
152  C CA  . ILE A 18  1.2320 0.3902 0.9348 0.0837  -0.1419 0.1487  69  ILE A CA  
153  C CB  . ILE A 18  1.2498 0.3740 0.9426 0.1093  -0.1551 0.1589  69  ILE A CB  
154  C CG1 . ILE A 18  1.3067 0.3764 0.9576 0.1006  -0.1571 0.1752  69  ILE A CG1 
155  C CD1 . ILE A 18  1.3546 0.3859 0.9905 0.1266  -0.1716 0.1884  69  ILE A CD1 
156  C CG2 . ILE A 18  1.2531 0.3645 0.9644 0.1243  -0.1511 0.1477  69  ILE A CG2 
157  C C   . ILE A 18  1.1445 0.3512 0.8872 0.0893  -0.1376 0.1320  69  ILE A C   
158  O O   . ILE A 18  1.1060 0.3166 0.8634 0.0807  -0.1258 0.1195  69  ILE A O   
159  N N   . THR A 19  1.1203 0.3654 0.8797 0.1011  -0.1472 0.1321  70  THR A N   
160  C CA  . THR A 19  1.0711 0.3639 0.8687 0.1067  -0.1441 0.1177  70  THR A CA  
161  C CB  . THR A 19  1.0952 0.4266 0.9062 0.1172  -0.1573 0.1211  70  THR A CB  
162  O OG1 . THR A 19  1.1807 0.4970 0.9873 0.1404  -0.1718 0.1321  70  THR A OG1 
163  C CG2 . THR A 19  1.0731 0.4512 0.9223 0.1222  -0.1542 0.1079  70  THR A CG2 
164  C C   . THR A 19  0.9813 0.2919 0.7881 0.0846  -0.1288 0.1059  70  THR A C   
165  O O   . THR A 19  0.9473 0.2706 0.7760 0.0856  -0.1209 0.0940  70  THR A O   
166  N N   . ILE A 20  0.9818 0.2928 0.7704 0.0650  -0.1245 0.1097  71  ILE A N   
167  C CA  . ILE A 20  0.9654 0.2999 0.7661 0.0470  -0.1111 0.0991  71  ILE A CA  
168  C CB  . ILE A 20  0.9816 0.3217 0.7619 0.0306  -0.1086 0.1042  71  ILE A CB  
169  C CG1 . ILE A 20  0.9880 0.3588 0.7750 0.0387  -0.1202 0.1044  71  ILE A CG1 
170  C CD1 . ILE A 20  1.0229 0.3891 0.7795 0.0268  -0.1223 0.1123  71  ILE A CD1 
171  C CG2 . ILE A 20  0.9309 0.2869 0.7204 0.0117  -0.0923 0.0945  71  ILE A CG2 
172  C C   . ILE A 20  0.9740 0.2870 0.7747 0.0364  -0.0990 0.0939  71  ILE A C   
173  O O   . ILE A 20  0.8853 0.2180 0.7085 0.0318  -0.0902 0.0819  71  ILE A O   
174  N N   . MET A 21  1.0151 0.2857 0.7885 0.0312  -0.0991 0.1037  72  MET A N   
175  C CA  . MET A 21  1.0826 0.3275 0.8538 0.0217  -0.0906 0.0998  72  MET A CA  
176  C CB  . MET A 21  1.1829 0.3763 0.9199 0.0166  -0.0932 0.1133  72  MET A CB  
177  C CG  . MET A 21  1.3233 0.5123 1.0410 -0.0079 -0.0840 0.1203  72  MET A CG  
178  S SD  . MET A 21  1.7546 0.9749 1.4950 -0.0302 -0.0672 0.1077  72  MET A SD  
179  C CE  . MET A 21  1.7074 0.9211 1.4695 -0.0253 -0.0660 0.0945  72  MET A CE  
180  C C   . MET A 21  1.0098 0.2557 0.8021 0.0353  -0.0909 0.0886  72  MET A C   
181  O O   . MET A 21  0.9568 0.2088 0.7610 0.0245  -0.0818 0.0788  72  MET A O   
182  N N   . ALA A 22  1.0200 0.2569 0.8140 0.0587  -0.1012 0.0912  73  ALA A N   
183  C CA  . ALA A 22  1.0104 0.2511 0.8238 0.0758  -0.1016 0.0809  73  ALA A CA  
184  C CB  . ALA A 22  1.0491 0.2828 0.8623 0.1024  -0.1139 0.0878  73  ALA A CB  
185  C C   . ALA A 22  0.9855 0.2751 0.8303 0.0745  -0.0958 0.0682  73  ALA A C   
186  O O   . ALA A 22  1.0102 0.3032 0.8676 0.0743  -0.0893 0.0570  73  ALA A O   
187  N N   . LEU A 23  0.9598 0.2855 0.8148 0.0720  -0.0980 0.0699  74  LEU A N   
188  C CA  . LEU A 23  0.9303 0.2994 0.8130 0.0690  -0.0923 0.0589  74  LEU A CA  
189  C CB  . LEU A 23  0.9904 0.3908 0.8778 0.0647  -0.0960 0.0621  74  LEU A CB  
190  C CG  . LEU A 23  1.0413 0.4761 0.9494 0.0794  -0.1046 0.0611  74  LEU A CG  
191  C CD1 . LEU A 23  0.9956 0.4519 0.8994 0.0674  -0.1068 0.0637  74  LEU A CD1 
192  C CD2 . LEU A 23  1.0121 0.4735 0.9492 0.0849  -0.0981 0.0490  74  LEU A CD2 
193  C C   . LEU A 23  0.8659 0.2353 0.7508 0.0497  -0.0803 0.0513  74  LEU A C   
194  O O   . LEU A 23  0.8236 0.2046 0.7250 0.0516  -0.0753 0.0412  74  LEU A O   
195  N N   . TYR A 24  0.8749 0.2327 0.7428 0.0311  -0.0757 0.0569  75  TYR A N   
196  C CA  . TYR A 24  0.8532 0.2156 0.7256 0.0123  -0.0647 0.0512  75  TYR A CA  
197  C CB  . TYR A 24  0.8969 0.2514 0.7513 -0.0068 -0.0592 0.0592  75  TYR A CB  
198  C CG  . TYR A 24  0.8901 0.2764 0.7498 -0.0110 -0.0567 0.0592  75  TYR A CG  
199  C CD1 . TYR A 24  0.8695 0.2864 0.7489 -0.0188 -0.0480 0.0509  75  TYR A CD1 
200  C CE1 . TYR A 24  0.8848 0.3255 0.7667 -0.0220 -0.0454 0.0500  75  TYR A CE1 
201  C CZ  . TYR A 24  0.8730 0.3090 0.7367 -0.0190 -0.0518 0.0570  75  TYR A CZ  
202  O OH  . TYR A 24  0.8858 0.3430 0.7496 -0.0234 -0.0488 0.0544  75  TYR A OH  
203  C CE2 . TYR A 24  0.9613 0.3696 0.8052 -0.0120 -0.0612 0.0663  75  TYR A CE2 
204  C CD2 . TYR A 24  0.9517 0.3345 0.7942 -0.0072 -0.0634 0.0678  75  TYR A CD2 
205  C C   . TYR A 24  0.8466 0.1828 0.7163 0.0114  -0.0627 0.0462  75  TYR A C   
206  O O   . TYR A 24  0.8098 0.1612 0.6948 0.0055  -0.0569 0.0368  75  TYR A O   
207  N N   . SER A 25  0.8578 0.1535 0.7075 0.0186  -0.0685 0.0520  76  SER A N   
208  C CA  . SER A 25  0.8939 0.1609 0.7379 0.0164  -0.0666 0.0462  76  SER A CA  
209  C CB  . SER A 25  0.9585 0.1738 0.7753 0.0237  -0.0730 0.0546  76  SER A CB  
210  O OG  . SER A 25  1.0475 0.2503 0.8459 0.0090  -0.0724 0.0666  76  SER A OG  
211  C C   . SER A 25  0.8693 0.1515 0.7321 0.0307  -0.0663 0.0337  76  SER A C   
212  O O   . SER A 25  0.8832 0.1644 0.7505 0.0222  -0.0615 0.0246  76  SER A O   
213  N N   . ILE A 26  0.8680 0.1620 0.7398 0.0529  -0.0718 0.0339  77  ILE A N   
214  C CA  . ILE A 26  0.8744 0.1814 0.7625 0.0687  -0.0706 0.0229  77  ILE A CA  
215  C CB  . ILE A 26  0.9398 0.2587 0.8372 0.0936  -0.0777 0.0267  77  ILE A CB  
216  C CG1 . ILE A 26  1.0311 0.3026 0.9052 0.1060  -0.0843 0.0344  77  ILE A CG1 
217  C CD1 . ILE A 26  1.0792 0.3615 0.9601 0.1286  -0.0937 0.0425  77  ILE A CD1 
218  C CG2 . ILE A 26  0.9523 0.2956 0.8713 0.1095  -0.0743 0.0156  77  ILE A CG2 
219  C C   . ILE A 26  0.8193 0.1665 0.7295 0.0593  -0.0636 0.0136  77  ILE A C   
220  O O   . ILE A 26  0.7965 0.1426 0.7108 0.0591  -0.0594 0.0035  77  ILE A O   
221  N N   . VAL A 27  0.7670 0.1467 0.6886 0.0508  -0.0625 0.0172  78  VAL A N   
222  C CA  . VAL A 27  0.7345 0.1516 0.6772 0.0444  -0.0565 0.0096  78  VAL A CA  
223  C CB  . VAL A 27  0.7220 0.1684 0.6734 0.0394  -0.0570 0.0148  78  VAL A CB  
224  C CG1 . VAL A 27  0.6911 0.1683 0.6595 0.0287  -0.0500 0.0087  78  VAL A CG1 
225  C CG2 . VAL A 27  0.7291 0.1937 0.6914 0.0574  -0.0637 0.0167  78  VAL A CG2 
226  C C   . VAL A 27  0.7404 0.1491 0.6792 0.0263  -0.0506 0.0051  78  VAL A C   
227  O O   . VAL A 27  0.7030 0.1271 0.6533 0.0240  -0.0466 -0.0036 78  VAL A O   
228  N N   . CYS A 28  0.7948 0.1783 0.7160 0.0122  -0.0504 0.0117  79  CYS A N   
229  C CA  . CYS A 28  0.7957 0.1747 0.7151 -0.0074 -0.0455 0.0090  79  CYS A CA  
230  C CB  . CYS A 28  0.8363 0.1912 0.7372 -0.0219 -0.0449 0.0190  79  CYS A CB  
231  S SG  . CYS A 28  0.8892 0.2375 0.7889 -0.0473 -0.0397 0.0168  79  CYS A SG  
232  C C   . CYS A 28  0.8358 0.1929 0.7494 -0.0047 -0.0466 0.0001  79  CYS A C   
233  O O   . CYS A 28  0.8296 0.2028 0.7537 -0.0117 -0.0436 -0.0079 79  CYS A O   
234  N N   . VAL A 29  0.8535 0.1730 0.7490 0.0065  -0.0512 0.0013  80  VAL A N   
235  C CA  . VAL A 29  0.8842 0.1737 0.7679 0.0097  -0.0521 -0.0075 80  VAL A CA  
236  C CB  . VAL A 29  0.9146 0.1577 0.7759 0.0230  -0.0571 -0.0033 80  VAL A CB  
237  C CG1 . VAL A 29  0.9710 0.1841 0.8204 0.0313  -0.0572 -0.0148 80  VAL A CG1 
238  C CG2 . VAL A 29  0.9596 0.1697 0.8002 0.0054  -0.0587 0.0072  80  VAL A CG2 
239  C C   . VAL A 29  0.8584 0.1733 0.7578 0.0229  -0.0498 -0.0188 80  VAL A C   
240  O O   . VAL A 29  0.8344 0.1491 0.7332 0.0153  -0.0478 -0.0278 80  VAL A O   
241  N N   . VAL A 30  0.8399 0.1763 0.7523 0.0424  -0.0504 -0.0178 81  VAL A N   
242  C CA  . VAL A 30  0.8431 0.2064 0.7711 0.0545  -0.0470 -0.0270 81  VAL A CA  
243  C CB  . VAL A 30  0.8304 0.2185 0.7744 0.0749  -0.0484 -0.0234 81  VAL A CB  
244  C CG1 . VAL A 30  0.8077 0.2313 0.7711 0.0829  -0.0431 -0.0317 81  VAL A CG1 
245  C CG2 . VAL A 30  0.8579 0.2136 0.7888 0.0940  -0.0529 -0.0204 81  VAL A CG2 
246  C C   . VAL A 30  0.7980 0.1967 0.7418 0.0392  -0.0426 -0.0307 81  VAL A C   
247  O O   . VAL A 30  0.7761 0.1803 0.7214 0.0391  -0.0399 -0.0397 81  VAL A O   
248  N N   . GLY A 31  0.7601 0.1804 0.7137 0.0273  -0.0421 -0.0235 82  GLY A N   
249  C CA  . GLY A 31  0.7569 0.2071 0.7248 0.0142  -0.0382 -0.0259 82  GLY A CA  
250  C C   . GLY A 31  0.7629 0.2013 0.7234 -0.0019 -0.0378 -0.0307 82  GLY A C   
251  O O   . GLY A 31  0.6966 0.1535 0.6653 -0.0046 -0.0360 -0.0373 82  GLY A O   
252  N N   . LEU A 32  0.7604 0.1680 0.7047 -0.0133 -0.0401 -0.0270 83  LEU A N   
253  C CA  . LEU A 32  0.8250 0.2203 0.7620 -0.0313 -0.0410 -0.0309 83  LEU A CA  
254  C CB  . LEU A 32  0.8833 0.2481 0.8048 -0.0470 -0.0427 -0.0242 83  LEU A CB  
255  C CG  . LEU A 32  0.9079 0.2975 0.8420 -0.0584 -0.0387 -0.0144 83  LEU A CG  
256  C CD1 . LEU A 32  0.9634 0.3246 0.8817 -0.0741 -0.0388 -0.0060 83  LEU A CD1 
257  C CD2 . LEU A 32  0.9088 0.3377 0.8647 -0.0693 -0.0355 -0.0163 83  LEU A CD2 
258  C C   . LEU A 32  0.8419 0.2191 0.7674 -0.0244 -0.0429 -0.0423 83  LEU A C   
259  O O   . LEU A 32  0.8539 0.2426 0.7825 -0.0331 -0.0432 -0.0486 83  LEU A O   
260  N N   . PHE A 33  0.8878 0.2403 0.8011 -0.0063 -0.0436 -0.0449 84  PHE A N   
261  C CA  . PHE A 33  0.9357 0.2634 0.8331 0.0013  -0.0442 -0.0564 84  PHE A CA  
262  C CB  . PHE A 33  0.9779 0.2696 0.8595 0.0208  -0.0451 -0.0569 84  PHE A CB  
263  C CG  . PHE A 33  1.0722 0.3440 0.9400 0.0341  -0.0432 -0.0698 84  PHE A CG  
264  C CD1 . PHE A 33  1.1727 0.4074 1.0166 0.0224  -0.0455 -0.0785 84  PHE A CD1 
265  C CE1 . PHE A 33  1.2348 0.4490 1.0624 0.0345  -0.0430 -0.0919 84  PHE A CE1 
266  C CZ  . PHE A 33  1.1847 0.4184 1.0223 0.0591  -0.0370 -0.0959 84  PHE A CZ  
267  C CE2 . PHE A 33  1.1474 0.4215 1.0119 0.0697  -0.0349 -0.0865 84  PHE A CE2 
268  C CD2 . PHE A 33  1.0823 0.3740 0.9607 0.0569  -0.0386 -0.0739 84  PHE A CD2 
269  C C   . PHE A 33  0.8822 0.2428 0.7924 0.0098  -0.0405 -0.0643 84  PHE A C   
270  O O   . PHE A 33  0.8953 0.2518 0.7968 0.0025  -0.0411 -0.0733 84  PHE A O   
271  N N   . GLY A 34  0.8128 0.2041 0.7416 0.0245  -0.0372 -0.0607 85  GLY A N   
272  C CA  . GLY A 34  0.7996 0.2225 0.7408 0.0323  -0.0328 -0.0663 85  GLY A CA  
273  C C   . GLY A 34  0.7497 0.1976 0.6997 0.0150  -0.0330 -0.0667 85  GLY A C   
274  O O   . GLY A 34  0.7517 0.2078 0.6984 0.0147  -0.0316 -0.0742 85  GLY A O   
275  N N   . ASN A 35  0.7349 0.1948 0.6951 0.0009  -0.0348 -0.0584 86  ASN A N   
276  C CA  . ASN A 35  0.7005 0.1879 0.6729 -0.0130 -0.0350 -0.0575 86  ASN A CA  
277  C CB  . ASN A 35  0.6559 0.1668 0.6464 -0.0193 -0.0334 -0.0476 86  ASN A CB  
278  C CG  . ASN A 35  0.6382 0.1713 0.6425 -0.0056 -0.0297 -0.0446 86  ASN A CG  
279  O OD1 . ASN A 35  0.6199 0.1751 0.6333 -0.0004 -0.0272 -0.0474 86  ASN A OD1 
280  N ND2 . ASN A 35  0.6100 0.1374 0.6149 -0.0003 -0.0298 -0.0388 86  ASN A ND2 
281  C C   . ASN A 35  0.7271 0.1982 0.6863 -0.0294 -0.0397 -0.0626 86  ASN A C   
282  O O   . ASN A 35  0.7042 0.1929 0.6669 -0.0353 -0.0411 -0.0661 86  ASN A O   
283  N N   . PHE A 36  0.7706 0.2068 0.7133 -0.0373 -0.0431 -0.0628 87  PHE A N   
284  C CA  . PHE A 36  0.7959 0.2124 0.7232 -0.0535 -0.0485 -0.0691 87  PHE A CA  
285  C CB  . PHE A 36  0.9238 0.3033 0.8361 -0.0657 -0.0517 -0.0662 87  PHE A CB  
286  C CG  . PHE A 36  0.9911 0.3887 0.9181 -0.0860 -0.0526 -0.0569 87  PHE A CG  
287  C CD1 . PHE A 36  0.8928 0.3113 0.8365 -0.0832 -0.0478 -0.0467 87  PHE A CD1 
288  C CE1 . PHE A 36  0.9241 0.3586 0.8804 -0.1001 -0.0466 -0.0386 87  PHE A CE1 
289  C CZ  . PHE A 36  1.0835 0.5188 1.0404 -0.1212 -0.0509 -0.0398 87  PHE A CZ  
290  C CE2 . PHE A 36  1.2266 0.6408 1.1668 -0.1263 -0.0577 -0.0500 87  PHE A CE2 
291  C CD2 . PHE A 36  1.1808 0.5743 1.1043 -0.1083 -0.0581 -0.0590 87  PHE A CD2 
292  C C   . PHE A 36  0.7867 0.1889 0.6962 -0.0450 -0.0492 -0.0815 87  PHE A C   
293  O O   . PHE A 36  0.7836 0.1861 0.6848 -0.0573 -0.0539 -0.0880 87  PHE A O   
294  N N   . LEU A 37  0.7750 0.1641 0.6773 -0.0240 -0.0446 -0.0852 88  LEU A N   
295  C CA  . LEU A 37  0.8045 0.1803 0.6894 -0.0135 -0.0428 -0.0973 88  LEU A CA  
296  C CB  . LEU A 37  0.8316 0.1904 0.7110 0.0103  -0.0372 -0.0996 88  LEU A CB  
297  C CG  . LEU A 37  0.8667 0.2157 0.7294 0.0237  -0.0326 -0.1125 88  LEU A CG  
298  C CD1 . LEU A 37  0.9246 0.2310 0.7549 0.0124  -0.0374 -0.1242 88  LEU A CD1 
299  C CD2 . LEU A 37  0.9058 0.2463 0.7700 0.0498  -0.0261 -0.1132 88  LEU A CD2 
300  C C   . LEU A 37  0.7641 0.1787 0.6602 -0.0135 -0.0408 -0.0992 88  LEU A C   
301  O O   . LEU A 37  0.7730 0.1815 0.6533 -0.0196 -0.0434 -0.1079 88  LEU A O   
302  N N   . VAL A 38  0.7132 0.1652 0.6345 -0.0071 -0.0367 -0.0909 89  VAL A N   
303  C CA  . VAL A 38  0.7016 0.1889 0.6343 -0.0088 -0.0354 -0.0902 89  VAL A CA  
304  C CB  . VAL A 38  0.6501 0.1719 0.6101 -0.0024 -0.0309 -0.0800 89  VAL A CB  
305  C CG1 . VAL A 38  0.6401 0.1948 0.6109 -0.0048 -0.0296 -0.0779 89  VAL A CG1 
306  C CG2 . VAL A 38  0.6536 0.1731 0.6161 0.0171  -0.0246 -0.0808 89  VAL A CG2 
307  C C   . VAL A 38  0.7214 0.2157 0.6528 -0.0299 -0.0433 -0.0897 89  VAL A C   
308  O O   . VAL A 38  0.7508 0.2495 0.6709 -0.0335 -0.0458 -0.0958 89  VAL A O   
309  N N   . MET A 39  0.7153 0.2113 0.6575 -0.0439 -0.0474 -0.0825 90  MET A N   
310  C CA  . MET A 39  0.7393 0.2468 0.6851 -0.0633 -0.0549 -0.0810 90  MET A CA  
311  C CB  . MET A 39  0.7405 0.2537 0.7021 -0.0768 -0.0566 -0.0718 90  MET A CB  
312  C CG  . MET A 39  0.7501 0.2954 0.7374 -0.0684 -0.0503 -0.0622 90  MET A CG  
313  S SD  . MET A 39  0.7962 0.3570 0.8043 -0.0830 -0.0497 -0.0511 90  MET A SD  
314  C CE  . MET A 39  0.7960 0.3203 0.7895 -0.0788 -0.0464 -0.0499 90  MET A CE  
315  C C   . MET A 39  0.7884 0.2680 0.7076 -0.0725 -0.0615 -0.0917 90  MET A C   
316  O O   . MET A 39  0.8017 0.2951 0.7191 -0.0829 -0.0678 -0.0937 90  MET A O   
317  N N   . TYR A 40  0.8251 0.2632 0.7220 -0.0684 -0.0606 -0.0987 91  TYR A N   
318  C CA  . TYR A 40  0.8598 0.2646 0.7275 -0.0787 -0.0671 -0.1101 91  TYR A CA  
319  C CB  . TYR A 40  0.8959 0.2511 0.7417 -0.0748 -0.0658 -0.1154 91  TYR A CB  
320  C CG  . TYR A 40  0.9497 0.2636 0.7599 -0.0797 -0.0702 -0.1301 91  TYR A CG  
321  C CD1 . TYR A 40  1.0026 0.2991 0.8002 -0.1046 -0.0804 -0.1333 91  TYR A CD1 
322  C CE1 . TYR A 40  1.0408 0.2942 0.8019 -0.1104 -0.0851 -0.1481 91  TYR A CE1 
323  C CZ  . TYR A 40  1.0640 0.2929 0.8013 -0.0890 -0.0780 -0.1600 91  TYR A CZ  
324  O OH  . TYR A 40  1.1503 0.3324 0.8479 -0.0948 -0.0820 -0.1760 91  TYR A OH  
325  C CE2 . TYR A 40  1.0174 0.2661 0.7695 -0.0630 -0.0667 -0.1562 91  TYR A CE2 
326  C CD2 . TYR A 40  0.9865 0.2768 0.7747 -0.0594 -0.0637 -0.1413 91  TYR A CD2 
327  C C   . TYR A 40  0.8711 0.2803 0.7235 -0.0691 -0.0655 -0.1197 91  TYR A C   
328  O O   . TYR A 40  0.8753 0.2822 0.7128 -0.0818 -0.0731 -0.1261 91  TYR A O   
329  N N   . VAL A 41  0.8702 0.2836 0.7241 -0.0468 -0.0556 -0.1210 92  VAL A N   
330  C CA  . VAL A 41  0.9238 0.3412 0.7621 -0.0358 -0.0513 -0.1298 92  VAL A CA  
331  C CB  . VAL A 41  0.9218 0.3478 0.7680 -0.0108 -0.0388 -0.1293 92  VAL A CB  
332  C CG1 . VAL A 41  0.9086 0.3512 0.7450 -0.0025 -0.0332 -0.1350 92  VAL A CG1 
333  C CG2 . VAL A 41  0.9801 0.3647 0.8088 0.0021  -0.0347 -0.1369 92  VAL A CG2 
334  C C   . VAL A 41  0.8977 0.3537 0.7467 -0.0453 -0.0559 -0.1250 92  VAL A C   
335  O O   . VAL A 41  0.8821 0.3344 0.7095 -0.0487 -0.0588 -0.1331 92  VAL A O   
336  N N   . ILE A 42  0.8491 0.3393 0.7292 -0.0492 -0.0566 -0.1119 93  ILE A N   
337  C CA  . ILE A 42  0.8800 0.4056 0.7723 -0.0568 -0.0613 -0.1058 93  ILE A CA  
338  C CB  . ILE A 42  0.8419 0.4014 0.7693 -0.0571 -0.0596 -0.0916 93  ILE A CB  
339  C CG1 . ILE A 42  0.8647 0.4341 0.8059 -0.0392 -0.0484 -0.0873 93  ILE A CG1 
340  C CD1 . ILE A 42  0.9831 0.5647 0.9187 -0.0265 -0.0416 -0.0894 93  ILE A CD1 
341  C CG2 . ILE A 42  0.8867 0.4782 0.8248 -0.0640 -0.0655 -0.0853 93  ILE A CG2 
342  C C   . ILE A 42  0.9211 0.4424 0.8023 -0.0779 -0.0747 -0.1088 93  ILE A C   
343  O O   . ILE A 42  0.9303 0.4602 0.7982 -0.0820 -0.0800 -0.1121 93  ILE A O   
344  N N   . VAL A 43  0.9064 0.4167 0.7943 -0.0921 -0.0803 -0.1065 94  VAL A N   
345  C CA  . VAL A 43  0.9379 0.4512 0.8239 -0.1145 -0.0934 -0.1069 94  VAL A CA  
346  C CB  . VAL A 43  0.9964 0.5024 0.8971 -0.1280 -0.0954 -0.1012 94  VAL A CB  
347  C CG1 . VAL A 43  1.0682 0.5668 0.9607 -0.1531 -0.1087 -0.1046 94  VAL A CG1 
348  C CG2 . VAL A 43  0.9145 0.4583 0.8520 -0.1257 -0.0911 -0.0871 94  VAL A CG2 
349  C C   . VAL A 43  1.0129 0.4918 0.8600 -0.1213 -0.0998 -0.1218 94  VAL A C   
350  O O   . VAL A 43  1.0473 0.5352 0.8857 -0.1350 -0.1108 -0.1243 94  VAL A O   
351  N N   . ARG A 44  1.0420 0.4810 0.8653 -0.1105 -0.0928 -0.1317 95  ARG A N   
352  C CA  . ARG A 44  1.1432 0.5415 0.9256 -0.1143 -0.0965 -0.1478 95  ARG A CA  
353  C CB  . ARG A 44  1.1721 0.5228 0.9372 -0.1041 -0.0890 -0.1551 95  ARG A CB  
354  C CG  . ARG A 44  1.2766 0.5774 0.9972 -0.1041 -0.0902 -0.1731 95  ARG A CG  
355  C CD  . ARG A 44  1.3324 0.6153 1.0369 -0.1329 -0.1055 -0.1782 95  ARG A CD  
356  N NE  . ARG A 44  1.4356 0.6698 1.0940 -0.1356 -0.1081 -0.1966 95  ARG A NE  
357  C CZ  . ARG A 44  1.5898 0.8215 1.2222 -0.1490 -0.1180 -0.2066 95  ARG A CZ  
358  N NH1 . ARG A 44  1.5778 0.8563 1.2276 -0.1600 -0.1270 -0.1986 95  ARG A NH1 
359  N NH2 . ARG A 44  1.5774 0.7572 1.1640 -0.1510 -0.1194 -0.2249 95  ARG A NH2 
360  C C   . ARG A 44  1.1513 0.5551 0.9127 -0.1026 -0.0930 -0.1555 95  ARG A C   
361  O O   . ARG A 44  1.2264 0.6246 0.9649 -0.1148 -0.1024 -0.1630 95  ARG A O   
362  N N   . TYR A 45  1.1081 0.5221 0.8761 -0.0796 -0.0794 -0.1538 96  TYR A N   
363  C CA  . TYR A 45  1.1367 0.5517 0.8822 -0.0665 -0.0724 -0.1618 96  TYR A CA  
364  C CB  . TYR A 45  1.1347 0.5292 0.8733 -0.0425 -0.0568 -0.1680 96  TYR A CB  
365  C CG  . TYR A 45  1.2968 0.6386 1.0091 -0.0417 -0.0567 -0.1806 96  TYR A CG  
366  C CD1 . TYR A 45  1.3689 0.6742 1.0388 -0.0474 -0.0603 -0.1971 96  TYR A CD1 
367  C CE1 . TYR A 45  1.3952 0.6476 1.0393 -0.0465 -0.0601 -0.2089 96  TYR A CE1 
368  C CZ  . TYR A 45  1.4249 0.6621 1.0865 -0.0393 -0.0567 -0.2027 96  TYR A CZ  
369  O OH  . TYR A 45  1.4815 0.6640 1.1170 -0.0378 -0.0567 -0.2130 96  TYR A OH  
370  C CE2 . TYR A 45  1.3083 0.5828 1.0113 -0.0340 -0.0537 -0.1861 96  TYR A CE2 
371  C CD2 . TYR A 45  1.2806 0.6063 1.0082 -0.0354 -0.0535 -0.1759 96  TYR A CD2 
372  C C   . TYR A 45  1.1007 0.5630 0.8650 -0.0636 -0.0716 -0.1507 96  TYR A C   
373  O O   . TYR A 45  1.1514 0.6218 0.8983 -0.0710 -0.0781 -0.1533 96  TYR A O   
374  N N   . THR A 46  1.1092 0.6004 0.9076 -0.0534 -0.0641 -0.1381 97  THR A N   
375  C CA  . THR A 46  1.0687 0.5974 0.8816 -0.0467 -0.0599 -0.1285 97  THR A CA  
376  C CB  . THR A 46  1.0168 0.5645 0.8588 -0.0308 -0.0474 -0.1195 97  THR A CB  
377  O OG1 . THR A 46  0.9927 0.5492 0.8637 -0.0363 -0.0509 -0.1102 97  THR A OG1 
378  C CG2 . THR A 46  1.0312 0.5567 0.8612 -0.0134 -0.0350 -0.1287 97  THR A CG2 
379  C C   . THR A 46  1.0496 0.6059 0.8758 -0.0624 -0.0729 -0.1188 97  THR A C   
380  O O   . THR A 46  1.0435 0.6189 0.8636 -0.0619 -0.0746 -0.1152 97  THR A O   
381  N N   . LYS A 47  1.0576 0.6162 0.9017 -0.0759 -0.0820 -0.1141 98  LYS A N   
382  C CA  . LYS A 47  1.0777 0.6612 0.9351 -0.0919 -0.0958 -0.1061 98  LYS A CA  
383  C CB  . LYS A 47  1.1184 0.6987 0.9452 -0.0999 -0.1056 -0.1128 98  LYS A CB  
384  C CG  . LYS A 47  1.1544 0.6949 0.9471 -0.1106 -0.1115 -0.1286 98  LYS A CG  
385  C CD  . LYS A 47  1.2002 0.7353 1.0094 -0.1276 -0.1203 -0.1266 98  LYS A CD  
386  C CE  . LYS A 47  1.2564 0.7606 1.0329 -0.1463 -0.1328 -0.1397 98  LYS A CE  
387  N NZ  . LYS A 47  1.3233 0.7819 1.0624 -0.1353 -0.1233 -0.1556 98  LYS A NZ  
388  C C   . LYS A 47  1.1400 0.7647 1.0346 -0.0894 -0.0957 -0.0896 98  LYS A C   
389  O O   . LYS A 47  1.3167 0.9624 1.2261 -0.1020 -0.1072 -0.0828 98  LYS A O   
390  N N   . MET A 48  0.8623 0.4985 0.7725 -0.0739 -0.0834 -0.0834 99  MET A N   
391  C CA  . MET A 48  0.9430 0.6124 0.8855 -0.0718 -0.0832 -0.0690 99  MET A CA  
392  C CB  . MET A 48  0.9470 0.6251 0.9159 -0.0820 -0.0879 -0.0634 99  MET A CB  
393  C CG  . MET A 48  0.9752 0.6521 0.9640 -0.0726 -0.0762 -0.0594 99  MET A CG  
394  S SD  . MET A 48  1.0060 0.7008 1.0284 -0.0810 -0.0775 -0.0498 99  MET A SD  
395  C CE  . MET A 48  0.9618 0.6304 0.9680 -0.0987 -0.0858 -0.0586 99  MET A CE  
396  C C   . MET A 48  0.8498 0.5439 0.7920 -0.0730 -0.0904 -0.0613 99  MET A C   
397  O O   . MET A 48  0.8279 0.5473 0.7946 -0.0756 -0.0954 -0.0503 99  MET A O   
398  N N   . LYS A 49  0.8284 0.5145 0.7416 -0.0699 -0.0901 -0.0666 100 LYS A N   
399  C CA  . LYS A 49  0.8334 0.5402 0.7430 -0.0702 -0.0966 -0.0582 100 LYS A CA  
400  C CB  . LYS A 49  0.9233 0.6165 0.7931 -0.0745 -0.1023 -0.0671 100 LYS A CB  
401  C CG  . LYS A 49  1.0294 0.7013 0.8777 -0.0889 -0.1134 -0.0797 100 LYS A CG  
402  C CD  . LYS A 49  1.1054 0.7555 0.9083 -0.0882 -0.1126 -0.0917 100 LYS A CD  
403  C CE  . LYS A 49  1.2409 0.8566 1.0169 -0.0983 -0.1173 -0.1085 100 LYS A CE  
404  N NZ  . LYS A 49  1.3071 0.9275 1.0730 -0.1179 -0.1378 -0.1096 100 LYS A NZ  
405  C C   . LYS A 49  0.7461 0.4660 0.6675 -0.0563 -0.0847 -0.0488 100 LYS A C   
406  O O   . LYS A 49  0.7361 0.4734 0.6595 -0.0551 -0.0888 -0.0389 100 LYS A O   
407  N N   . THR A 50  0.7158 0.4262 0.6434 -0.0464 -0.0706 -0.0519 101 THR A N   
408  C CA  . THR A 50  0.6953 0.4162 0.6313 -0.0351 -0.0589 -0.0445 101 THR A CA  
409  C CB  . THR A 50  0.7682 0.4739 0.6843 -0.0260 -0.0457 -0.0539 101 THR A CB  
410  O OG1 . THR A 50  0.7435 0.4347 0.6679 -0.0221 -0.0399 -0.0615 101 THR A OG1 
411  C CG2 . THR A 50  0.8000 0.4916 0.6782 -0.0295 -0.0492 -0.0637 101 THR A CG2 
412  C C   . THR A 50  0.6380 0.3683 0.6069 -0.0314 -0.0539 -0.0374 101 THR A C   
413  O O   . THR A 50  0.6005 0.3245 0.5819 -0.0345 -0.0551 -0.0407 101 THR A O   
414  N N   . ALA A 51  0.6016 0.3454 0.5830 -0.0251 -0.0479 -0.0275 102 ALA A N   
415  C CA  . ALA A 51  0.5749 0.3256 0.5840 -0.0211 -0.0423 -0.0215 102 ALA A CA  
416  C CB  . ALA A 51  0.5421 0.3044 0.5589 -0.0155 -0.0365 -0.0105 102 ALA A CB  
417  C C   . ALA A 51  0.5497 0.2885 0.5632 -0.0167 -0.0336 -0.0290 102 ALA A C   
418  O O   . ALA A 51  0.5359 0.2749 0.5679 -0.0172 -0.0329 -0.0277 102 ALA A O   
419  N N   . THR A 52  0.5643 0.2952 0.5622 -0.0109 -0.0258 -0.0354 103 THR A N   
420  C CA  . THR A 52  0.5771 0.2995 0.5808 -0.0046 -0.0180 -0.0410 103 THR A CA  
421  C CB  . THR A 52  0.6417 0.3592 0.6279 0.0030  -0.0091 -0.0479 103 THR A CB  
422  O OG1 . THR A 52  0.6722 0.4053 0.6632 0.0057  -0.0023 -0.0404 103 THR A OG1 
423  C CG2 . THR A 52  0.6450 0.3540 0.6379 0.0116  -0.0020 -0.0543 103 THR A CG2 
424  C C   . THR A 52  0.5668 0.2721 0.5681 -0.0087 -0.0237 -0.0485 103 THR A C   
425  O O   . THR A 52  0.5540 0.2557 0.5690 -0.0067 -0.0215 -0.0482 103 THR A O   
426  N N   . ASN A 53  0.6088 0.3027 0.5909 -0.0154 -0.0313 -0.0547 104 ASN A N   
427  C CA  . ASN A 53  0.6231 0.2987 0.6012 -0.0220 -0.0373 -0.0611 104 ASN A CA  
428  C CB  . ASN A 53  0.6512 0.3114 0.6014 -0.0290 -0.0446 -0.0701 104 ASN A CB  
429  C CG  . ASN A 53  0.6787 0.3203 0.6055 -0.0193 -0.0366 -0.0808 104 ASN A CG  
430  O OD1 . ASN A 53  0.6745 0.3149 0.6100 -0.0077 -0.0266 -0.0812 104 ASN A OD1 
431  N ND2 . ASN A 53  0.7013 0.3303 0.5994 -0.0232 -0.0404 -0.0891 104 ASN A ND2 
432  C C   . ASN A 53  0.6204 0.3057 0.6205 -0.0306 -0.0433 -0.0538 104 ASN A C   
433  O O   . ASN A 53  0.6056 0.2790 0.6109 -0.0331 -0.0434 -0.0558 104 ASN A O   
434  N N   . ILE A 54  0.5860 0.2935 0.6000 -0.0332 -0.0467 -0.0444 105 ILE A N   
435  C CA  . ILE A 54  0.5555 0.2766 0.5932 -0.0387 -0.0502 -0.0368 105 ILE A CA  
436  C CB  . ILE A 54  0.5537 0.2980 0.6017 -0.0403 -0.0558 -0.0274 105 ILE A CB  
437  C CG1 . ILE A 54  0.5702 0.3162 0.6048 -0.0502 -0.0679 -0.0299 105 ILE A CG1 
438  C CD1 . ILE A 54  0.5991 0.3620 0.6316 -0.0486 -0.0734 -0.0224 105 ILE A CD1 
439  C CG2 . ILE A 54  0.5376 0.2983 0.6137 -0.0412 -0.0553 -0.0189 105 ILE A CG2 
440  C C   . ILE A 54  0.5455 0.2669 0.5997 -0.0322 -0.0413 -0.0337 105 ILE A C   
441  O O   . ILE A 54  0.5769 0.2975 0.6431 -0.0368 -0.0419 -0.0322 105 ILE A O   
442  N N   . TYR A 55  0.5432 0.2676 0.5985 -0.0225 -0.0334 -0.0320 106 TYR A N   
443  C CA  . TYR A 55  0.5107 0.2344 0.5791 -0.0169 -0.0261 -0.0301 106 TYR A CA  
444  C CB  . TYR A 55  0.5005 0.2319 0.5715 -0.0092 -0.0190 -0.0272 106 TYR A CB  
445  C CG  . TYR A 55  0.4920 0.2389 0.5716 -0.0095 -0.0194 -0.0182 106 TYR A CG  
446  C CD1 . TYR A 55  0.4936 0.2486 0.5893 -0.0124 -0.0219 -0.0120 106 TYR A CD1 
447  C CE1 . TYR A 55  0.5380 0.3041 0.6416 -0.0106 -0.0222 -0.0036 106 TYR A CE1 
448  C CZ  . TYR A 55  0.4787 0.2471 0.5728 -0.0076 -0.0202 -0.0003 106 TYR A CZ  
449  O OH  . TYR A 55  0.5420 0.3180 0.6426 -0.0059 -0.0214 0.0088  106 TYR A OH  
450  C CE2 . TYR A 55  0.5017 0.2644 0.5793 -0.0063 -0.0172 -0.0061 106 TYR A CE2 
451  C CD2 . TYR A 55  0.4960 0.2483 0.5676 -0.0063 -0.0164 -0.0156 106 TYR A CD2 
452  C C   . TYR A 55  0.5346 0.2390 0.5956 -0.0155 -0.0246 -0.0371 106 TYR A C   
453  O O   . TYR A 55  0.5404 0.2412 0.6109 -0.0161 -0.0230 -0.0353 106 TYR A O   
454  N N   . ILE A 56  0.5609 0.2518 0.6034 -0.0125 -0.0245 -0.0448 107 ILE A N   
455  C CA  . ILE A 56  0.5949 0.2638 0.6274 -0.0093 -0.0236 -0.0517 107 ILE A CA  
456  C CB  . ILE A 56  0.6135 0.2684 0.6244 -0.0033 -0.0218 -0.0609 107 ILE A CB  
457  C CG1 . ILE A 56  0.6023 0.2725 0.6174 0.0078  -0.0131 -0.0595 107 ILE A CG1 
458  C CD1 . ILE A 56  0.6383 0.2994 0.6318 0.0144  -0.0091 -0.0684 107 ILE A CD1 
459  C CG2 . ILE A 56  0.6285 0.2561 0.6283 0.0007  -0.0217 -0.0677 107 ILE A CG2 
460  C C   . ILE A 56  0.5668 0.2231 0.5990 -0.0196 -0.0296 -0.0518 107 ILE A C   
461  O O   . ILE A 56  0.5635 0.2106 0.6007 -0.0185 -0.0280 -0.0503 107 ILE A O   
462  N N   . PHE A 57  0.5631 0.2222 0.5914 -0.0303 -0.0366 -0.0521 108 PHE A N   
463  C CA  . PHE A 57  0.5967 0.2487 0.6275 -0.0429 -0.0423 -0.0513 108 PHE A CA  
464  C CB  . PHE A 57  0.6144 0.2715 0.6395 -0.0556 -0.0518 -0.0527 108 PHE A CB  
465  C CG  . PHE A 57  0.6395 0.2883 0.6669 -0.0700 -0.0572 -0.0525 108 PHE A CG  
466  C CD1 . PHE A 57  0.6563 0.3253 0.7068 -0.0767 -0.0572 -0.0441 108 PHE A CD1 
467  C CE1 . PHE A 57  0.6674 0.3298 0.7207 -0.0913 -0.0608 -0.0433 108 PHE A CE1 
468  C CZ  . PHE A 57  0.6991 0.3303 0.7300 -0.1001 -0.0655 -0.0511 108 PHE A CZ  
469  C CE2 . PHE A 57  0.7029 0.3107 0.7091 -0.0925 -0.0662 -0.0604 108 PHE A CE2 
470  C CD2 . PHE A 57  0.7271 0.3451 0.7324 -0.0768 -0.0612 -0.0610 108 PHE A CD2 
471  C C   . PHE A 57  0.5763 0.2411 0.6287 -0.0448 -0.0391 -0.0430 108 PHE A C   
472  O O   . PHE A 57  0.5570 0.2083 0.6091 -0.0488 -0.0384 -0.0425 108 PHE A O   
473  N N   . ASN A 58  0.5403 0.2287 0.6092 -0.0413 -0.0365 -0.0364 109 ASN A N   
474  C CA  . ASN A 58  0.5241 0.2243 0.6117 -0.0421 -0.0324 -0.0295 109 ASN A CA  
475  C CB  . ASN A 58  0.5424 0.2652 0.6442 -0.0368 -0.0301 -0.0235 109 ASN A CB  
476  C CG  . ASN A 58  0.5627 0.3008 0.6846 -0.0393 -0.0271 -0.0167 109 ASN A CG  
477  O OD1 . ASN A 58  0.6204 0.3679 0.7504 -0.0475 -0.0309 -0.0145 109 ASN A OD1 
478  N ND2 . ASN A 58  0.5411 0.2826 0.6708 -0.0323 -0.0202 -0.0137 109 ASN A ND2 
479  C C   . ASN A 58  0.5371 0.2241 0.6222 -0.0353 -0.0265 -0.0301 109 ASN A C   
480  O O   . ASN A 58  0.5148 0.1996 0.6058 -0.0387 -0.0241 -0.0269 109 ASN A O   
481  N N   . LEU A 59  0.5314 0.2127 0.6088 -0.0252 -0.0239 -0.0335 110 LEU A N   
482  C CA  . LEU A 59  0.5294 0.2019 0.6059 -0.0181 -0.0201 -0.0336 110 LEU A CA  
483  C CB  . LEU A 59  0.5408 0.2165 0.6142 -0.0072 -0.0171 -0.0365 110 LEU A CB  
484  C CG  . LEU A 59  0.5348 0.2069 0.6106 0.0010  -0.0143 -0.0360 110 LEU A CG  
485  C CD1 . LEU A 59  0.5320 0.2154 0.6207 -0.0013 -0.0122 -0.0300 110 LEU A CD1 
486  C CD2 . LEU A 59  0.5458 0.2240 0.6205 0.0112  -0.0110 -0.0391 110 LEU A CD2 
487  C C   . LEU A 59  0.5548 0.2022 0.6184 -0.0213 -0.0228 -0.0365 110 LEU A C   
488  O O   . LEU A 59  0.5565 0.1963 0.6211 -0.0222 -0.0216 -0.0333 110 LEU A O   
489  N N   . ALA A 60  0.5601 0.1919 0.6089 -0.0233 -0.0265 -0.0426 111 ALA A N   
490  C CA  . ALA A 60  0.5789 0.1829 0.6135 -0.0262 -0.0291 -0.0454 111 ALA A CA  
491  C CB  . ALA A 60  0.5867 0.1720 0.6024 -0.0266 -0.0326 -0.0541 111 ALA A CB  
492  C C   . ALA A 60  0.5995 0.2009 0.6385 -0.0403 -0.0309 -0.0403 111 ALA A C   
493  O O   . ALA A 60  0.6328 0.2168 0.6659 -0.0415 -0.0304 -0.0379 111 ALA A O   
494  N N   . LEU A 61  0.5989 0.2188 0.6486 -0.0508 -0.0328 -0.0379 112 LEU A N   
495  C CA  . LEU A 61  0.5942 0.2161 0.6508 -0.0644 -0.0333 -0.0329 112 LEU A CA  
496  C CB  . LEU A 61  0.5948 0.2431 0.6665 -0.0733 -0.0362 -0.0306 112 LEU A CB  
497  C CG  . LEU A 61  0.6086 0.2689 0.6942 -0.0867 -0.0351 -0.0246 112 LEU A CG  
498  C CD1 . LEU A 61  0.6589 0.2946 0.7307 -0.1011 -0.0393 -0.0265 112 LEU A CD1 
499  C CD2 . LEU A 61  0.6635 0.3548 0.7677 -0.0914 -0.0384 -0.0217 112 LEU A CD2 
500  C C   . LEU A 61  0.5842 0.2129 0.6502 -0.0602 -0.0266 -0.0265 112 LEU A C   
501  O O   . LEU A 61  0.5407 0.1564 0.6020 -0.0662 -0.0249 -0.0231 112 LEU A O   
502  N N   . ALA A 62  0.5319 0.1798 0.6094 -0.0506 -0.0226 -0.0247 113 ALA A N   
503  C CA  . ALA A 62  0.5341 0.1868 0.6176 -0.0474 -0.0168 -0.0199 113 ALA A CA  
504  C CB  . ALA A 62  0.4900 0.1618 0.5849 -0.0387 -0.0134 -0.0190 113 ALA A CB  
505  C C   . ALA A 62  0.5635 0.1933 0.6323 -0.0421 -0.0170 -0.0202 113 ALA A C   
506  O O   . ALA A 62  0.5855 0.2082 0.6508 -0.0453 -0.0145 -0.0160 113 ALA A O   
507  N N   . ASP A 63  0.5902 0.2095 0.6504 -0.0326 -0.0199 -0.0248 114 ASP A N   
508  C CA  . ASP A 63  0.6377 0.2370 0.6859 -0.0249 -0.0212 -0.0247 114 ASP A CA  
509  C CB  . ASP A 63  0.6522 0.2504 0.6978 -0.0118 -0.0225 -0.0300 114 ASP A CB  
510  C CG  . ASP A 63  0.7399 0.3628 0.7996 -0.0043 -0.0194 -0.0289 114 ASP A CG  
511  O OD1 . ASP A 63  0.7583 0.3910 0.8250 -0.0063 -0.0174 -0.0242 114 ASP A OD1 
512  O OD2 . ASP A 63  0.8066 0.4384 0.8690 0.0024  -0.0185 -0.0328 114 ASP A OD2 
513  C C   . ASP A 63  0.6571 0.2279 0.6897 -0.0325 -0.0239 -0.0233 114 ASP A C   
514  O O   . ASP A 63  0.6566 0.2127 0.6805 -0.0301 -0.0242 -0.0191 114 ASP A O   
515  N N   . ALA A 64  0.6523 0.2158 0.6808 -0.0428 -0.0263 -0.0262 115 ALA A N   
516  C CA  . ALA A 64  0.6997 0.2348 0.7131 -0.0531 -0.0290 -0.0252 115 ALA A CA  
517  C CB  . ALA A 64  0.7043 0.2336 0.7131 -0.0628 -0.0332 -0.0311 115 ALA A CB  
518  C C   . ALA A 64  0.7126 0.2551 0.7318 -0.0651 -0.0249 -0.0169 115 ALA A C   
519  O O   . ALA A 64  0.6852 0.2056 0.6914 -0.0689 -0.0247 -0.0122 115 ALA A O   
520  N N   . LEU A 65  0.6471 0.2207 0.6853 -0.0696 -0.0209 -0.0149 116 LEU A N   
521  C CA  . LEU A 65  0.6746 0.2589 0.7198 -0.0791 -0.0149 -0.0079 116 LEU A CA  
522  C CB  . LEU A 65  0.6393 0.2584 0.7076 -0.0834 -0.0109 -0.0069 116 LEU A CB  
523  C CG  . LEU A 65  0.6541 0.2803 0.7295 -0.0968 -0.0154 -0.0084 116 LEU A CG  
524  C CD1 . LEU A 65  0.6044 0.2663 0.7035 -0.0966 -0.0143 -0.0078 116 LEU A CD1 
525  C CD2 . LEU A 65  0.6780 0.2940 0.7492 -0.1136 -0.0138 -0.0037 116 LEU A CD2 
526  C C   . LEU A 65  0.6362 0.2156 0.6747 -0.0712 -0.0110 -0.0038 116 LEU A C   
527  O O   . LEU A 65  0.6402 0.2081 0.6694 -0.0787 -0.0078 0.0020  116 LEU A O   
528  N N   . ALA A 66  0.6317 0.2191 0.6735 -0.0572 -0.0118 -0.0065 117 ALA A N   
529  C CA  . ALA A 66  0.6284 0.2119 0.6632 -0.0495 -0.0106 -0.0035 117 ALA A CA  
530  C CB  . ALA A 66  0.5977 0.1927 0.6392 -0.0359 -0.0129 -0.0074 117 ALA A CB  
531  C C   . ALA A 66  0.6465 0.1991 0.6604 -0.0493 -0.0146 0.0002  117 ALA A C   
532  O O   . ALA A 66  0.6714 0.2159 0.6749 -0.0533 -0.0121 0.0062  117 ALA A O   
533  N N   . THR A 67  0.6739 0.2078 0.6799 -0.0440 -0.0204 -0.0033 118 THR A N   
534  C CA  . THR A 67  0.7198 0.2204 0.7054 -0.0413 -0.0249 0.0001  118 THR A CA  
535  C CB  . THR A 67  0.7469 0.2318 0.7271 -0.0282 -0.0304 -0.0058 118 THR A CB  
536  O OG1 . THR A 67  0.7735 0.2622 0.7590 -0.0335 -0.0302 -0.0129 118 THR A OG1 
537  C CG2 . THR A 67  0.7701 0.2769 0.7623 -0.0120 -0.0313 -0.0082 118 THR A CG2 
538  C C   . THR A 67  0.7180 0.1979 0.6909 -0.0575 -0.0232 0.0055  118 THR A C   
539  O O   . THR A 67  0.7449 0.2003 0.7004 -0.0573 -0.0251 0.0116  118 THR A O   
540  N N   . SER A 68  0.7062 0.1985 0.6893 -0.0718 -0.0198 0.0041  119 SER A N   
541  C CA  . SER A 68  0.7395 0.2184 0.7150 -0.0898 -0.0173 0.0095  119 SER A CA  
542  C CB  . SER A 68  0.7503 0.2485 0.7419 -0.1038 -0.0159 0.0063  119 SER A CB  
543  O OG  . SER A 68  0.7127 0.2470 0.7245 -0.1055 -0.0088 0.0081  119 SER A OG  
544  C C   . SER A 68  0.7400 0.2228 0.7108 -0.0956 -0.0106 0.0182  119 SER A C   
545  O O   . SER A 68  0.7501 0.2143 0.7083 -0.1087 -0.0086 0.0245  119 SER A O   
546  N N   . THR A 69  0.7421 0.2456 0.7199 -0.0860 -0.0073 0.0184  120 THR A N   
547  C CA  . THR A 69  0.7267 0.2316 0.6959 -0.0906 -0.0007 0.0255  120 THR A CA  
548  C CB  . THR A 69  0.6892 0.2236 0.6715 -0.0837 0.0047  0.0230  120 THR A CB  
549  O OG1 . THR A 69  0.6721 0.2041 0.6503 -0.0680 -0.0020 0.0204  120 THR A OG1 
550  C CG2 . THR A 69  0.6859 0.2501 0.6943 -0.0872 0.0089  0.0178  120 THR A CG2 
551  C C   . THR A 69  0.7711 0.2465 0.7151 -0.0851 -0.0055 0.0317  120 THR A C   
552  O O   . THR A 69  0.7831 0.2527 0.7136 -0.0929 -0.0001 0.0391  120 THR A O   
553  N N   . LEU A 70  0.7967 0.2556 0.7346 -0.0711 -0.0150 0.0290  121 LEU A N   
554  C CA  . LEU A 70  0.7935 0.2271 0.7100 -0.0612 -0.0219 0.0351  121 LEU A CA  
555  C CB  . LEU A 70  0.7933 0.2200 0.7123 -0.0425 -0.0311 0.0303  121 LEU A CB  
556  C CG  . LEU A 70  0.7819 0.2421 0.7220 -0.0313 -0.0315 0.0233  121 LEU A CG  
557  C CD1 . LEU A 70  0.7843 0.2424 0.7307 -0.0142 -0.0382 0.0178  121 LEU A CD1 
558  C CD2 . LEU A 70  0.7924 0.2663 0.7293 -0.0288 -0.0314 0.0274  121 LEU A CD2 
559  C C   . LEU A 70  0.8026 0.2011 0.6937 -0.0709 -0.0222 0.0449  121 LEU A C   
560  O O   . LEU A 70  0.8081 0.1938 0.6807 -0.0678 -0.0245 0.0529  121 LEU A O   
561  N N   . PRO A 71  0.8230 0.2020 0.7098 -0.0836 -0.0211 0.0453  122 PRO A N   
562  C CA  . PRO A 71  0.8684 0.2114 0.7293 -0.0944 -0.0210 0.0559  122 PRO A CA  
563  C CB  . PRO A 71  0.8682 0.1952 0.7309 -0.1086 -0.0207 0.0526  122 PRO A CB  
564  C CG  . PRO A 71  0.8341 0.1803 0.7179 -0.0981 -0.0244 0.0397  122 PRO A CG  
565  C CD  . PRO A 71  0.8044 0.1924 0.7080 -0.0893 -0.0206 0.0366  122 PRO A CD  
566  C C   . PRO A 71  0.8715 0.2283 0.7271 -0.1072 -0.0113 0.0637  122 PRO A C   
567  O O   . PRO A 71  0.8864 0.2176 0.7164 -0.1101 -0.0120 0.0742  122 PRO A O   
568  N N   . PHE A 72  0.8401 0.2355 0.7180 -0.1134 -0.0023 0.0589  123 PHE A N   
569  C CA  . PHE A 72  0.8497 0.2589 0.7228 -0.1247 0.0091  0.0651  123 PHE A CA  
570  C CB  . PHE A 72  0.8251 0.2750 0.7261 -0.1314 0.0197  0.0592  123 PHE A CB  
571  C CG  . PHE A 72  0.8358 0.2923 0.7534 -0.1463 0.0221  0.0576  123 PHE A CG  
572  C CD2 . PHE A 72  0.8372 0.3039 0.7747 -0.1410 0.0152  0.0483  123 PHE A CD2 
573  C CE2 . PHE A 72  0.8381 0.3137 0.7909 -0.1554 0.0158  0.0462  123 PHE A CE2 
574  C CZ  . PHE A 72  0.8790 0.3528 0.8294 -0.1762 0.0234  0.0539  123 PHE A CZ  
575  C CE1 . PHE A 72  0.9088 0.3724 0.8402 -0.1814 0.0317  0.0635  123 PHE A CE1 
576  C CD1 . PHE A 72  0.8777 0.3336 0.7924 -0.1659 0.0311  0.0649  123 PHE A CD1 
577  C C   . PHE A 72  0.8390 0.2460 0.6963 -0.1119 0.0059  0.0679  123 PHE A C   
578  O O   . PHE A 72  0.8602 0.2542 0.6945 -0.1179 0.0097  0.0768  123 PHE A O   
579  N N   . GLN A 73  0.8209 0.2403 0.6895 -0.0948 -0.0017 0.0605  124 GLN A N   
580  C CA  . GLN A 73  0.8202 0.2412 0.6768 -0.0830 -0.0068 0.0622  124 GLN A CA  
581  C CB  . GLN A 73  0.7770 0.2235 0.6563 -0.0688 -0.0116 0.0521  124 GLN A CB  
582  C CG  . GLN A 73  0.7534 0.2332 0.6566 -0.0735 -0.0014 0.0442  124 GLN A CG  
583  C CD  . GLN A 73  0.6936 0.1960 0.6142 -0.0606 -0.0058 0.0359  124 GLN A CD  
584  O OE1 . GLN A 73  0.7302 0.2315 0.6412 -0.0525 -0.0122 0.0368  124 GLN A OE1 
585  N NE2 . GLN A 73  0.6563 0.1777 0.6016 -0.0589 -0.0038 0.0284  124 GLN A NE2 
586  C C   . GLN A 73  0.8395 0.2244 0.6678 -0.0763 -0.0178 0.0719  124 GLN A C   
587  O O   . GLN A 73  0.8369 0.2157 0.6447 -0.0742 -0.0202 0.0783  124 GLN A O   
588  N N   . SER A 74  0.8574 0.2172 0.6831 -0.0720 -0.0250 0.0730  125 SER A N   
589  C CA  . SER A 74  0.9338 0.2568 0.7317 -0.0653 -0.0346 0.0836  125 SER A CA  
590  C CB  . SER A 74  0.9783 0.2727 0.7751 -0.0570 -0.0424 0.0826  125 SER A CB  
591  O OG  . SER A 74  1.0846 0.3943 0.9045 -0.0618 -0.0375 0.0719  125 SER A OG  
592  C C   . SER A 74  0.9500 0.2501 0.7194 -0.0812 -0.0288 0.0961  125 SER A C   
593  O O   . SER A 74  0.9826 0.2679 0.7276 -0.0767 -0.0343 0.1055  125 SER A O   
594  N N   . VAL A 75  0.9536 0.2518 0.7261 -0.1003 -0.0180 0.0967  126 VAL A N   
595  C CA  . VAL A 75  0.9855 0.2626 0.7320 -0.1182 -0.0103 0.1091  126 VAL A CA  
596  C CB  . VAL A 75  0.9747 0.2578 0.7342 -0.1397 0.0014  0.1078  126 VAL A CB  
597  C CG1 . VAL A 75  0.9968 0.2703 0.7343 -0.1596 0.0130  0.1200  126 VAL A CG1 
598  C CG2 . VAL A 75  0.9906 0.2444 0.7518 -0.1409 -0.0062 0.1057  126 VAL A CG2 
599  C C   . VAL A 75  0.9888 0.2879 0.7262 -0.1196 -0.0034 0.1114  126 VAL A C   
600  O O   . VAL A 75  1.0013 0.2801 0.7078 -0.1227 -0.0039 0.1227  126 VAL A O   
601  N N   . ASN A 76  0.9331 0.2721 0.6960 -0.1174 0.0032  0.1005  127 ASN A N   
602  C CA  . ASN A 76  0.9460 0.3045 0.6996 -0.1184 0.0107  0.1004  127 ASN A CA  
603  C CB  . ASN A 76  0.9140 0.3124 0.6997 -0.1155 0.0179  0.0872  127 ASN A CB  
604  C CG  . ASN A 76  0.9410 0.3581 0.7183 -0.1151 0.0259  0.0845  127 ASN A CG  
605  O OD1 . ASN A 76  1.0161 0.4450 0.7984 -0.1029 0.0188  0.0777  127 ASN A OD1 
606  N ND2 . ASN A 76  0.9468 0.3690 0.7149 -0.1287 0.0416  0.0882  127 ASN A ND2 
607  C C   . ASN A 76  0.9639 0.3081 0.6935 -0.1051 -0.0024 0.1052  127 ASN A C   
608  O O   . ASN A 76  0.9839 0.3179 0.6839 -0.1100 0.0000  0.1133  127 ASN A O   
609  N N   . TYR A 77  0.9739 0.3168 0.7151 -0.0883 -0.0169 0.1011  128 TYR A N   
610  C CA  . TYR A 77  1.0167 0.3478 0.7385 -0.0750 -0.0314 0.1068  128 TYR A CA  
611  C CB  . TYR A 77  1.0046 0.3438 0.7483 -0.0559 -0.0450 0.1003  128 TYR A CB  
612  C CG  . TYR A 77  1.0641 0.3874 0.7881 -0.0424 -0.0612 0.1092  128 TYR A CG  
613  C CD1 . TYR A 77  1.1093 0.4474 0.8221 -0.0395 -0.0669 0.1099  128 TYR A CD1 
614  C CE1 . TYR A 77  1.1735 0.4984 0.8674 -0.0278 -0.0833 0.1196  128 TYR A CE1 
615  C CZ  . TYR A 77  1.1660 0.4613 0.8523 -0.0170 -0.0933 0.1290  128 TYR A CZ  
616  O OH  . TYR A 77  1.2285 0.5132 0.8982 -0.0037 -0.1104 0.1393  128 TYR A OH  
617  C CE2 . TYR A 77  1.1690 0.4454 0.8642 -0.0193 -0.0868 0.1277  128 TYR A CE2 
618  C CD2 . TYR A 77  1.1307 0.4216 0.8443 -0.0329 -0.0713 0.1177  128 TYR A CD2 
619  C C   . TYR A 77  1.1297 0.4186 0.8162 -0.0793 -0.0359 0.1228  128 TYR A C   
620  O O   . TYR A 77  1.1687 0.4472 0.8258 -0.0813 -0.0383 0.1316  128 TYR A O   
621  N N   . LEU A 78  1.1317 0.3944 0.8192 -0.0815 -0.0371 0.1264  129 LEU A N   
622  C CA  . LEU A 78  1.2787 0.4972 0.9331 -0.0817 -0.0443 0.1416  129 LEU A CA  
623  C CB  . LEU A 78  1.4165 0.6050 1.0751 -0.0841 -0.0453 0.1425  129 LEU A CB  
624  C CG  . LEU A 78  1.4817 0.6610 1.1541 -0.0619 -0.0591 0.1375  129 LEU A CG  
625  C CD1 . LEU A 78  1.5096 0.6570 1.1828 -0.0680 -0.0573 0.1365  129 LEU A CD1 
626  C CD2 . LEU A 78  1.5472 0.7066 1.1973 -0.0441 -0.0746 0.1487  129 LEU A CD2 
627  C C   . LEU A 78  1.2829 0.4867 0.9044 -0.0997 -0.0347 0.1537  129 LEU A C   
628  O O   . LEU A 78  1.3473 0.5194 0.9350 -0.0976 -0.0426 0.1679  129 LEU A O   
629  N N   . MET A 79  1.2000 0.4261 0.8318 -0.1170 -0.0173 0.1488  130 MET A N   
630  C CA  . MET A 79  1.2216 0.4380 0.8265 -0.1364 -0.0039 0.1592  130 MET A CA  
631  C CB  . MET A 79  1.2158 0.4444 0.8409 -0.1563 0.0132  0.1557  130 MET A CB  
632  C CG  . MET A 79  1.2367 0.4405 0.8717 -0.1603 0.0083  0.1567  130 MET A CG  
633  S SD  . MET A 79  1.4550 0.5951 1.0435 -0.1631 -0.0014 0.1769  130 MET A SD  
634  C CE  . MET A 79  1.4634 0.5795 1.0705 -0.1519 -0.0144 0.1699  130 MET A CE  
635  C C   . MET A 79  1.1884 0.4276 0.7798 -0.1360 0.0014  0.1574  130 MET A C   
636  O O   . MET A 79  1.1939 0.4223 0.7549 -0.1484 0.0105  0.1670  130 MET A O   
637  N N   . GLY A 80  1.1426 0.4111 0.7545 -0.1221 -0.0044 0.1449  131 GLY A N   
638  C CA  . GLY A 80  1.1648 0.4550 0.7660 -0.1220 0.0007  0.1401  131 GLY A CA  
639  C C   . GLY A 80  1.1683 0.4827 0.7786 -0.1368 0.0234  0.1340  131 GLY A C   
640  O O   . GLY A 80  1.2230 0.5464 0.8143 -0.1401 0.0314  0.1324  131 GLY A O   
641  N N   . THR A 81  1.1651 0.4914 0.8060 -0.1443 0.0331  0.1296  132 THR A N   
642  C CA  . THR A 81  1.1305 0.4828 0.7871 -0.1576 0.0544  0.1248  132 THR A CA  
643  C CB  . THR A 81  1.2182 0.5531 0.8429 -0.1752 0.0676  0.1381  132 THR A CB  
644  O OG1 . THR A 81  1.3477 0.6822 0.9414 -0.1726 0.0705  0.1388  132 THR A OG1 
645  C CG2 . THR A 81  1.2263 0.5847 0.8716 -0.1910 0.0887  0.1366  132 THR A CG2 
646  C C   . THR A 81  1.0940 0.4634 0.7919 -0.1602 0.0571  0.1178  132 THR A C   
647  O O   . THR A 81  1.1515 0.5036 0.8571 -0.1563 0.0446  0.1193  132 THR A O   
648  N N   . TRP A 82  1.0388 0.4423 0.7622 -0.1656 0.0728  0.1098  133 TRP A N   
649  C CA  . TRP A 82  0.9822 0.4075 0.7450 -0.1704 0.0771  0.1037  133 TRP A CA  
650  C CB  . TRP A 82  0.9179 0.3834 0.7113 -0.1631 0.0859  0.0907  133 TRP A CB  
651  C CG  . TRP A 82  0.8382 0.3282 0.6715 -0.1670 0.0888  0.0852  133 TRP A CG  
652  C CD1 . TRP A 82  0.8195 0.3325 0.6722 -0.1806 0.1038  0.0869  133 TRP A CD1 
653  N NE1 . TRP A 82  0.7826 0.3147 0.6705 -0.1804 0.0993  0.0810  133 TRP A NE1 
654  C CE2 . TRP A 82  0.7681 0.2874 0.6574 -0.1666 0.0823  0.0753  133 TRP A CE2 
655  C CD2 . TRP A 82  0.7974 0.2920 0.6547 -0.1575 0.0757  0.0778  133 TRP A CD2 
656  C CE3 . TRP A 82  0.8034 0.2851 0.6586 -0.1424 0.0591  0.0732  133 TRP A CE3 
657  C CZ3 . TRP A 82  0.7725 0.2656 0.6554 -0.1363 0.0513  0.0656  133 TRP A CZ3 
658  C CH2 . TRP A 82  0.7559 0.2711 0.6668 -0.1459 0.0580  0.0631  133 TRP A CH2 
659  C CZ2 . TRP A 82  0.7534 0.2828 0.6688 -0.1612 0.0728  0.0682  133 TRP A CZ2 
660  C C   . TRP A 82  0.9977 0.4196 0.7596 -0.1917 0.0897  0.1132  133 TRP A C   
661  O O   . TRP A 82  1.0039 0.4426 0.7628 -0.2020 0.1076  0.1158  133 TRP A O   
662  N N   . PRO A 83  0.9992 0.3983 0.7628 -0.1995 0.0812  0.1185  134 PRO A N   
663  C CA  . PRO A 83  1.0205 0.4117 0.7810 -0.2225 0.0913  0.1286  134 PRO A CA  
664  C CB  . PRO A 83  1.0580 0.4004 0.7951 -0.2236 0.0755  0.1367  134 PRO A CB  
665  C CG  . PRO A 83  1.0126 0.3559 0.7667 -0.2026 0.0587  0.1252  134 PRO A CG  
666  C CD  . PRO A 83  1.0111 0.3876 0.7765 -0.1870 0.0616  0.1155  134 PRO A CD  
667  C C   . PRO A 83  0.9728 0.3956 0.7734 -0.2342 0.0985  0.1232  134 PRO A C   
668  O O   . PRO A 83  1.0114 0.4303 0.8117 -0.2549 0.1064  0.1315  134 PRO A O   
669  N N   . PHE A 84  0.9575 0.4108 0.7913 -0.2216 0.0948  0.1103  135 PHE A N   
670  C CA  . PHE A 84  0.9237 0.4027 0.7950 -0.2297 0.0953  0.1049  135 PHE A CA  
671  C CB  . PHE A 84  0.8865 0.3686 0.7742 -0.2114 0.0802  0.0933  135 PHE A CB  
672  C CG  . PHE A 84  0.9157 0.3545 0.7801 -0.2034 0.0631  0.0946  135 PHE A CG  
673  C CD1 . PHE A 84  0.9514 0.3598 0.8079 -0.2166 0.0562  0.0993  135 PHE A CD1 
674  C CE1 . PHE A 84  0.9648 0.3322 0.8001 -0.2068 0.0414  0.0999  135 PHE A CE1 
675  C CZ  . PHE A 84  0.9540 0.3152 0.7798 -0.1843 0.0329  0.0964  135 PHE A CZ  
676  C CE2 . PHE A 84  0.9198 0.3130 0.7546 -0.1733 0.0386  0.0918  135 PHE A CE2 
677  C CD2 . PHE A 84  0.8933 0.3218 0.7451 -0.1827 0.0536  0.0907  135 PHE A CD2 
678  C C   . PHE A 84  0.9046 0.4321 0.8062 -0.2367 0.1132  0.1026  135 PHE A C   
679  O O   . PHE A 84  0.8765 0.4321 0.8127 -0.2432 0.1135  0.0985  135 PHE A O   
680  N N   . GLY A 85  0.8992 0.4370 0.7875 -0.2340 0.1278  0.1048  136 GLY A N   
681  C CA  . GLY A 85  0.8814 0.4630 0.7953 -0.2383 0.1469  0.1031  136 GLY A CA  
682  C C   . GLY A 85  0.8219 0.4354 0.7644 -0.2187 0.1464  0.0902  136 GLY A C   
683  O O   . GLY A 85  0.7988 0.4032 0.7433 -0.2032 0.1314  0.0824  136 GLY A O   
684  N N   . ASN A 86  0.8186 0.4712 0.7849 -0.2197 0.1642  0.0885  137 ASN A N   
685  C CA  . ASN A 86  0.7937 0.4742 0.7809 -0.2012 0.1690  0.0779  137 ASN A CA  
686  C CB  . ASN A 86  0.8200 0.5302 0.8146 -0.2039 0.1936  0.0794  137 ASN A CB  
687  C CG  . ASN A 86  0.8391 0.5741 0.8515 -0.1830 0.2011  0.0682  137 ASN A CG
[truncated: 225,833 more chars]
