# Supplementary material for: Reanalysis of a μ opioid receptor crystal structure reveals a covalent adduct with BU72
Source: BMC Biol. 2023 Oct 10;21:213. doi: 10.1186/s12915-023-01689-w (PMC10566028; doi:10.1186/s12915-023-01689-w)
Supplement: Supplementary file 5 — Additional file 5. Ideal coordinates of BU72-histidine adduct 6 from Grade server (PDB). [file 12915_2023_1689_MOESM5_ESM.pdb]

REMARK   3  Produced by Grade Web Server http://grade.globalphasing.org
REMARK   3  --------- service provided by Global Phasing Ltd. ---------
REMARK   3   
REMARK   3  Generated by GRADE 1.2.19 (Nov 11 2019)
REMARK   3  from mol2 file
REMARK   3  using MOGUL 1.8.5(274361), CSD as541be, with quantum mechanics RM1
REMARK   3  Compound InChI ZRCYHQGSULRONU-ILKMKNGGSA-N
REMARK   3   
REMARK   3  Number of restraints found:
REMARK   3  Bond lengths
REMARK   3      lengths/sigmas set by mogul                46
REMARK   3      bonds to hydrogen set to neutron values    41
REMARK   3      bonds lengths set by partial QM             5
REMARK   3  Bond Angles
REMARK   3      angles/sigmas set by mogul                 56
REMARK   3      non-H angles set by partial QM             27
REMARK   3      H bond angles set by partial QM            91
REMARK   3  Trigonal planes (atoms bonded to 3 others that are held flat)
REMARK   3      trigonal atoms from 3 mogul bond angles     6
REMARK   3      atoms NOT trigonal from 3 mogul angles      1
REMARK   3      trigonal atoms from partial QM             11
REMARK   3      atoms not trigonal from partial QM          3
REMARK   3  Torsions and 1-4 planes                                      
REMARK   3      bonds where mogul states cis/trans          1
REMARK   3      bonds mogul indicates flat                  0
REMARK   3      bonds mogul indicates 3-fold staggered      1
REMARK   3      bonds mogul indicates not flat              0
REMARK   3      in flat 5/6 membered rings after PQM       12
REMARK   3      other flat bonds after partial QM           2
REMARK   3      sp3-sp3 set 3-fold staggered by QM          8
REMARK   3      All other torsions (unrestrained)          26
REMARK   3  Total charge set to 0
REMARK   3  Bonds defined by QM have a sigma set to 0.030 Angs
REMARK   3  Angles defined by QM have a sigma set to 3.0 degrees
REMARK   3  Coordinates are "ideal" after geometry minimization with restraints
CRYST1  100.000  100.000  100.000  90.00  90.00  90.00 P 1            
HETATM    1  C1  B7H A   1       1.611  -3.568   0.085  1.00 20.00           C  
HETATM    2  O1  B7H A   1       1.265  -2.723  -1.017  1.00 20.00           O  
HETATM    3  C2  B7H A   1      -0.020  -2.157  -1.039  1.00 20.00           C  
HETATM    4  C3  B7H A   1      -1.102  -3.170  -1.240  1.00 20.00           C  
HETATM    5  C4  B7H A   1      -2.342  -2.722  -1.367  1.00 20.00           C  
HETATM    6  C5  B7H A   1      -2.492  -1.224  -1.293  1.00 20.00           C  
HETATM    7  C6  B7H A   1      -1.582  -0.676  -2.407  1.00 20.00           C  
HETATM    8  C7  B7H A   1      -0.103  -1.082  -2.178  1.00 20.00           C  
HETATM    9  C8  B7H A   1       0.578  -1.625  -3.447  1.00 20.00           C  
HETATM   10  C9  B7H A   1       0.814   0.006  -1.498  1.00 20.00           C  
HETATM   11  C10 B7H A   1       0.764   1.439  -1.990  1.00 20.00           C  
HETATM   12  C11 B7H A   1       0.670   1.729  -3.345  1.00 20.00           C  
HETATM   13  C12 B7H A   1       0.652   3.041  -3.789  1.00 20.00           C  
HETATM   14  C13 B7H A   1       0.733   4.078  -2.889  1.00 20.00           C  
HETATM   15  C14 B7H A   1       0.833   3.808  -1.545  1.00 20.00           C  
HETATM   16  C15 B7H A   1       0.849   2.498  -1.095  1.00 20.00           C  
HETATM   17  N1  B7H A   1       0.439  -0.109  -0.072  1.00 20.00           N  
HETATM   18  O2  B7H A   1       1.647  -0.353   0.714  1.00 20.00           O  
HETATM   19  CE1 B7H A   1       1.642   0.435   1.900  1.00 20.00           C  
HETATM   20  NE2 B7H A   1       2.253  -0.272   3.012  1.00 20.00           N  
HETATM   21  CD2 B7H A   1       3.578   0.247   3.297  1.00 20.00           C  
HETATM   22  CG  B7H A   1       3.752   1.350   2.528  1.00 20.00           C  
HETATM   23  CB  B7H A   1       4.908   2.286   2.404  1.00 20.00           C  
HETATM   24  CA  B7H A   1       6.068   1.742   1.568  1.00 20.00           C  
HETATM   25  N   B7H A   1       7.220   2.685   1.585  1.00 20.00           N  
HETATM   26  C   B7H A   1       5.648   1.473   0.118  1.00 20.00           C  
HETATM   27  OXT B7H A   1       5.302   0.300  -0.163  1.00 20.00           O  
HETATM   28  O   B7H A   1       5.680   2.434  -0.679  1.00 20.00           O  
HETATM   29  ND1 B7H A   1       2.632   1.492   1.831  1.00 20.00           N  
HETATM   30  C22 B7H A   1      -0.472  -1.266   0.129  1.00 20.00           C  
HETATM   31  C23 B7H A   1      -1.932  -0.763   0.089  1.00 20.00           C  
HETATM   32  C24 B7H A   1      -2.060   0.770   0.218  1.00 20.00           C  
HETATM   33  C25 B7H A   1      -3.483   1.241  -0.020  1.00 20.00           C  
HETATM   34  N5  B7H A   1      -3.995   0.715  -1.285  1.00 20.00           N  
HETATM   35  C26 B7H A   1      -5.315   1.271  -1.587  1.00 20.00           C  
HETATM   36  C27 B7H A   1      -3.961  -0.759  -1.327  1.00 20.00           C  
HETATM   37  C28 B7H A   1      -4.807  -1.490  -0.253  1.00 20.00           C  
HETATM   38  C29 B7H A   1      -4.069  -1.794   1.028  1.00 20.00           C  
HETATM   39  C30 B7H A   1      -4.756  -2.407   2.073  1.00 20.00           C  
HETATM   40  C31 B7H A   1      -4.170  -2.586   3.311  1.00 20.00           C  
HETATM   41  C32 B7H A   1      -2.882  -2.133   3.529  1.00 20.00           C  
HETATM   42  O5  B7H A   1      -2.294  -2.297   4.749  1.00 20.00           O  
HETATM   43  C33 B7H A   1      -2.183  -1.518   2.502  1.00 20.00           C  
HETATM   44  C34 B7H A   1      -2.746  -1.380   1.233  1.00 20.00           C  
HETATM   45  HM1 B7H A   1       2.558  -4.014  -0.213  1.00 20.00           H  
HETATM   46  HM2 B7H A   1       0.906  -4.365   0.313  1.00 20.00           H  
HETATM   47  H3  B7H A   1       1.778  -2.978   0.985  1.00 20.00           H  
HETATM   48  H4  B7H A   1      -0.839  -4.226  -1.276  1.00 20.00           H  
HETATM   49  H5  B7H A   1      -3.207  -3.363  -1.531  1.00 20.00           H  
HETATM   50  H6  B7H A   1      -1.930  -1.103  -3.346  1.00 20.00           H  
HETATM   51  H7  B7H A   1      -1.703   0.392  -2.566  1.00 20.00           H  
HETATM   52  H8  B7H A   1       1.661  -1.515  -3.453  1.00 20.00           H  
HETATM   53  H9  B7H A   1       0.215  -1.122  -4.340  1.00 20.00           H  
HETATM   54  H10 B7H A   1       0.376  -2.687  -3.580  1.00 20.00           H  
HETATM   55  H11 B7H A   1       1.860  -0.261  -1.642  1.00 20.00           H  
HETATM   56  H12 B7H A   1       0.632   0.947  -4.097  1.00 20.00           H  
HETATM   57  H13 B7H A   1       0.575   3.246  -4.855  1.00 20.00           H  
HETATM   58  H14 B7H A   1       0.718   5.108  -3.244  1.00 20.00           H  
HETATM   59  H15 B7H A   1       0.900   4.625  -0.827  1.00 20.00           H  
HETATM   60  H16 B7H A   1       0.942   2.353  -0.021  1.00 20.00           H  
HETATM   61  HE1 B7H A   1       0.660   0.808   2.189  1.00 20.00           H  
HETATM   62  HE2 B7H A   1       2.226  -1.285   2.965  1.00 20.00           H  
HETATM   63  HD2 B7H A   1       4.225  -0.248   4.019  1.00 20.00           H  
HETATM   64  HB2 B7H A   1       5.238   2.522   3.415  1.00 20.00           H  
HETATM   65  HB3 B7H A   1       4.559   3.230   1.988  1.00 20.00           H  
HETATM   66  HA  B7H A   1       6.395   0.799   2.003  1.00 20.00           H  
HETATM   67  H2  B7H A   1       7.914   2.365   0.917  1.00 20.00           H  
HETATM   68  H   B7H A   1       7.646   2.775   2.502  1.00 20.00           H  
HETATM   69  H25 B7H A   1       6.909   3.598   1.270  1.00 20.00           H  
HETATM   70  HD1 B7H A   1       2.627   2.099   1.017  1.00 20.00           H  
HETATM   71  H27 B7H A   1      -0.227  -1.784   1.047  1.00 20.00           H  
HETATM   72  H28 B7H A   1      -1.736   1.078   1.211  1.00 20.00           H  
HETATM   73  H29 B7H A   1      -1.459   1.352  -0.478  1.00 20.00           H  
HETATM   74  H30 B7H A   1      -3.484   2.328  -0.084  1.00 20.00           H  
HETATM   75  H31 B7H A   1      -4.114   1.038   0.844  1.00 20.00           H  
HETATM   76  H32 B7H A   1      -6.009   0.508  -1.935  1.00 20.00           H  
HETATM   77  H33 B7H A   1      -5.218   1.984  -2.404  1.00 20.00           H  
HETATM   78  H34 B7H A   1      -5.823   1.800  -0.782  1.00 20.00           H  
HETATM   79  H35 B7H A   1      -4.352  -1.053  -2.300  1.00 20.00           H  
HETATM   80  H36 B7H A   1      -5.185  -2.423  -0.668  1.00 20.00           H  
HETATM   81  H37 B7H A   1      -5.704  -0.933   0.011  1.00 20.00           H  
HETATM   82  H38 B7H A   1      -5.776  -2.754   1.916  1.00 20.00           H  
HETATM   83  H39 B7H A   1      -4.712  -3.079   4.116  1.00 20.00           H  
HETATM   84  H40 B7H A   1      -2.332  -1.432   5.234  1.00 20.00           H  
HETATM   85  H41 B7H A   1      -1.220  -1.067   2.733  1.00 20.00           H  
CONECT    1    2   45   46   47
CONECT    2    3    1
CONECT    3    8    4    2   30
CONECT    4    5   48    3
CONECT    5   49    4    6
CONECT    6    7    5   36   31
CONECT    7   50   51    8    6
CONECT    8    9    7   10    3
CONECT    9   53   54   52    8
CONECT   10    8   11   55   17
CONECT   11   12   10   16
CONECT   12   56   13   11
CONECT   13   57   12   14
CONECT   14   13   58   15
CONECT   15   14   16   59
CONECT   16   11   15   60
CONECT   17   10   30   18
CONECT   18   17   19
CONECT   19   18   29   61   20
CONECT   20   19   21   62
CONECT   21   22   20   63
CONECT   22   29   23   21
CONECT   23   24   65   22   64
CONECT   24   26   25   66   23
CONECT   25   67   69   24   68
CONECT   26   28   27   24
CONECT   27   26
CONECT   28   26
CONECT   29   70   19   22
CONECT   30    3   17   31   71
CONECT   31    6   30   32   44
CONECT   32   73   33   31   72
CONECT   33   34   74   32   75
CONECT   34   35   36   33
CONECT   35   77   76   34   78
CONECT   36   79    6   34   37
CONECT   37   36   80   81   38
CONECT   38   37   44   39
CONECT   39   38   82   40
CONECT   40   39   41   83
CONECT   41   43   40   42
CONECT   42   41   84
CONECT   43   44   85   41
CONECT   44   31   38   43
CONECT   45    1
CONECT   46    1
CONECT   47    1
CONECT   48    4
CONECT   49    5
CONECT   50    7
CONECT   51    7
CONECT   52    9
CONECT   53    9
CONECT   54    9
CONECT   55   10
CONECT   56   12
CONECT   57   13
CONECT   58   14
CONECT   59   15
CONECT   60   16
CONECT   61   19
CONECT   62   20
CONECT   63   21
CONECT   64   23
CONECT   65   23
CONECT   66   24
CONECT   67   25
CONECT   68   25
CONECT   69   25
CONECT   70   29
CONECT   71   30
CONECT   72   32
CONECT   73   32
CONECT   74   33
CONECT   75   33
CONECT   76   35
CONECT   77   35
CONECT   78   35
CONECT   79   36
CONECT   80   37
CONECT   81   37
CONECT   82   39
CONECT   83   40
CONECT   84   42
CONECT   85   43
END                                                                   
