# Supplementary material for: Reanalysis of a μ opioid receptor crystal structure reveals a covalent adduct with BU72
Source: BMC Biol. 2023 Oct 10;21:213. doi: 10.1186/s12915-023-01689-w (PMC10566028; doi:10.1186/s12915-023-01689-w)
Supplement: Supplementary file 6 — Additional file 6. Geometric restraints of BU72-histidine adduct 6 from Grade server (Cif). [file 12915_2023_1689_MOESM6_ESM.cif]

# Produced by Grade Web Server http://grade.globalphasing.org
# --------- service provided by Global Phasing Ltd. ---------
#  
# GEN: Generated by GRADE 1.2.19 (Nov 11 2019)
# GEN: from mol2 file
# GEN: using MOGUL 1.8.5(274361), CSD as541be, with quantum mechanics RM1
# Compound InChI ZRCYHQGSULRONU-ILKMKNGGSA-N
#  
# Number of restraints found:
# Bond lengths
#     lengths/sigmas set by mogul                46
#     bonds to hydrogen set to neutron values    41
#     bonds lengths set by partial QM             5
# Bond Angles
#     angles/sigmas set by mogul                 56
#     non-H angles set by partial QM             27
#     H bond angles set by partial QM            91
# Trigonal planes (atoms bonded to 3 others that are held flat)
#     trigonal atoms from 3 mogul bond angles     6
#     atoms NOT trigonal from 3 mogul angles      1
#     trigonal atoms from partial QM             11
#     atoms not trigonal from partial QM          3
# Torsions and 1-4 planes                                      
#     bonds where mogul states cis/trans          1
#     bonds mogul indicates flat                  0
#     bonds mogul indicates 3-fold staggered      1
#     bonds mogul indicates not flat              0
#     in flat 5/6 membered rings after PQM       12
#     other flat bonds after partial QM           2
#     sp3-sp3 set 3-fold staggered by QM          8
#     All other torsions (unrestrained)          26
# Total charge set to 0
# Bonds defined by QM have a sigma set to 0.030 Angs
# Angles defined by QM have a sigma set to 3.0 degrees
# Coordinates are "ideal" after geometry minimization with restraints
# BUSTER-KEYWORD TRUSTCOORD
# BUSTER-KEYWORD TRUSTTORS
data_comp_list
# 
# 
# 
# 
# 
loop_
_chem_comp.id 
_chem_comp.three_letter_code 
_chem_comp.name 
_chem_comp.group 
_chem_comp.number_atoms_all 
_chem_comp.number_atoms_nh 
_chem_comp.desc_level 
B7H B7H ZRCYHQGSULRONU-ILKMKNGGSA-N L-peptide 85 44 . 
data_comp_B7H
loop_
_chem_comp_atom.comp_id 
_chem_comp_atom.atom_id 
_chem_comp_atom.type_symbol 
_chem_comp_atom.type_energy 
_chem_comp_atom.partial_charge 
_chem_comp_atom.x 
_chem_comp_atom.y 
_chem_comp_atom.z 
B7H C1  C CH3  0.038  1.611  -3.568 0.085  
B7H O1  O O2   -0.370 1.265  -2.723 -1.017 
B7H C2  C CT   0.113  -0.020 -2.157 -1.039 
B7H C3  C C1   -0.054 -1.102 -3.170 -1.240 
B7H C4  C C1   -0.077 -2.342 -2.722 -1.367 
B7H C5  C CT   0.017  -2.492 -1.224 -1.293 
B7H C6  C CH2  -0.031 -1.582 -0.676 -2.407 
B7H C7  C CT   0.025  -0.103 -1.082 -2.178 
B7H C8  C CH3  -0.055 0.578  -1.625 -3.447 
B7H C9  C CH1  0.070  0.814  0.006  -1.498 
B7H C10 C CR6  -0.027 0.764  1.439  -1.990 
B7H C11 C CR16 -0.057 0.670  1.729  -3.345 
B7H C12 C CR16 -0.062 0.652  3.041  -3.789 
B7H C13 C CR16 -0.062 0.733  4.078  -2.889 
B7H C14 C CR16 -0.062 0.833  3.808  -1.545 
B7H C15 C CR16 -0.057 0.849  2.498  -1.095 
B7H N1  N N    -0.169 0.439  -0.109 -0.072 
B7H O2  O O2   -0.254 1.647  -0.353 0.714  
B7H CE1 C CH1  0.212  1.642  0.435  1.900  
B7H NE2 N NH1  -0.307 2.253  -0.272 3.012  
B7H CD2 C C1   0.010  3.578  0.247  3.297  
B7H CG  C C    0.026  3.752  1.350  2.528  
B7H CB  C CH2  0.036  4.908  2.286  2.404  
B7H CA  C CH1  0.031  6.068  1.742  1.568  
B7H N   N NT3  0.226  7.220  2.685  1.585  
B7H C   C C    0.137  5.648  1.473  0.118  
B7H OXT O OC   -0.303 5.302  0.300  -0.163 
B7H O   O OC   -0.844 5.680  2.434  -0.679 
B7H ND1 N NH1  -0.305 2.632  1.492  1.831  
B7H C22 C CH1  0.080  -0.472 -1.266 0.129  
B7H C23 C CT   0.029  -1.932 -0.763 0.089  
B7H C24 C CH2  -0.028 -2.060 0.770  0.218  
B7H C25 C CH2  -0.000 -3.483 1.241  -0.020 
B7H N5  N N    -0.301 -3.995 0.715  -1.285 
B7H C26 C CH3  -0.012 -5.315 1.271  -1.587 
B7H C27 C CH1  0.024  -3.961 -0.759 -1.327 
B7H C28 C CH2  -0.011 -4.807 -1.490 -0.253 
B7H C29 C CR6  -0.042 -4.069 -1.794 1.028  
B7H C30 C CR16 -0.055 -4.756 -2.407 2.073  
B7H C31 C CR16 -0.020 -4.170 -2.586 3.311  
B7H C32 C CR6  0.117  -2.882 -2.133 3.529  
B7H O5  O OH1  -0.507 -2.294 -2.297 4.749  
B7H C33 C CR16 -0.016 -2.183 -1.518 2.502  
B7H C34 C CR6  -0.032 -2.746 -1.380 1.233  
B7H HM1 H HCH3 0.052  2.558  -4.014 -0.213 
B7H HM2 H HCH3 0.052  0.906  -4.365 0.313  
B7H H3  H HCH3 0.052  1.778  -2.978 0.985  
B7H H4  H HC1  0.060  -0.839 -4.226 -1.276 
B7H H5  H HC1  0.058  -3.207 -3.363 -1.531 
B7H H6  H HCH2 0.028  -1.930 -1.103 -3.346 
B7H H7  H HCH2 0.028  -1.703 0.392  -2.566 
B7H H8  H HCH3 0.024  1.661  -1.515 -3.453 
B7H H9  H HCH3 0.024  0.215  -1.122 -4.340 
B7H H10 H HCH3 0.024  0.376  -2.687 -3.580 
B7H H11 H HCH1 0.054  1.860  -0.261 -1.642 
B7H H12 H HCR  0.062  0.632  0.947  -4.097 
B7H H13 H HCR  0.062  0.575  3.246  -4.855 
B7H H14 H HCR  0.062  0.718  5.108  -3.244 
B7H H15 H HCR  0.062  0.900  4.625  -0.827 
B7H H16 H HCR  0.062  0.942  2.353  -0.021 
B7H HE1 H HCH1 0.105  0.660  0.808  2.189  
B7H HE2 H HNH1 0.150  2.226  -1.285 2.965  
B7H HD2 H HC1  0.079  4.225  -0.248 4.019  
B7H HB2 H HCH2 0.038  5.238  2.522  3.415  
B7H HB3 H HCH2 0.038  4.559  3.230  1.988  
B7H HA  H HCH1 0.093  6.395  0.799  2.003  
B7H H2  H HNT3 0.200  7.914  2.365  0.917  
B7H H   H HNT3 0.200  7.646  2.775  2.502  
B7H H25 H HNT3 0.200  6.909  3.598  1.270  
B7H HD1 H HNH1 0.150  2.627  2.099  1.017  
B7H H27 H HCH1 0.053  -0.227 -1.784 1.047  
B7H H28 H HCH2 0.029  -1.736 1.078  1.211  
B7H H29 H HCH2 0.029  -1.459 1.352  -0.478 
B7H H30 H HCH2 0.043  -3.484 2.328  -0.084 
B7H H31 H HCH2 0.043  -4.114 1.038  0.844  
B7H H32 H HCH3 0.039  -6.009 0.508  -1.935 
B7H H33 H HCH3 0.039  -5.218 1.984  -2.404 
B7H H34 H HCH3 0.039  -5.823 1.800  -0.782 
B7H H35 H HCH1 0.047  -4.352 -1.053 -2.300 
B7H H36 H HCH2 0.033  -5.185 -2.423 -0.668 
B7H H37 H HCH2 0.033  -5.704 -0.933 0.011  
B7H H38 H HCR  0.062  -5.776 -2.754 1.916  
B7H H39 H HCR  0.065  -4.712 -3.079 4.116  
B7H H40 H HOH1 0.292  -2.332 -1.432 5.234  
B7H H41 H HCR  0.066  -1.220 -1.067 2.733  
loop_
_chem_comp_bond.comp_id 
_chem_comp_bond.atom_id_1 
_chem_comp_bond.atom_id_2 
_chem_comp_bond.type 
_chem_comp_bond.value_dist 
_chem_comp_bond.value_dist_esd 
B7H H13 C12 single   1.089 0.020 
B7H H9  C8  single   1.089 0.020 
B7H H12 C11 single   1.089 0.020 
B7H C12 C11 aromatic 1.385 0.011 
B7H C12 C13 aromatic 1.378 0.016 
B7H H10 C8  single   1.089 0.020 
B7H C8  H8  single   1.089 0.020 
B7H C8  C7  single   1.537 0.013 
B7H H14 C13 single   1.089 0.020 
B7H C11 C10 aromatic 1.387 0.010 
B7H H6  C6  single   1.089 0.020 
B7H C13 C14 aromatic 1.378 0.016 
B7H C6  H7  single   1.089 0.020 
B7H C6  C7  single   1.542 0.017 
B7H C6  C5  single   1.537 0.011 
B7H C7  C9  single   1.561 0.019 
B7H C7  C2  single   1.567 0.011 
B7H H35 C27 single   1.089 0.020 
B7H H33 C26 single   1.089 0.020 
B7H C10 C9  single   1.512 0.011 
B7H C10 C15 aromatic 1.387 0.010 
B7H C14 C15 aromatic 1.385 0.011 
B7H C14 H15 single   1.089 0.020 
B7H H32 C26 single   1.089 0.020 
B7H H5  C4  single   1.089 0.020 
B7H H11 C9  single   1.089 0.020 
B7H C9  N1  single   1.477 0.011 
B7H C4  C3  double   1.323 0.013 
B7H C4  C5  single   1.498 0.017 
B7H C26 N5  single   1.462 0.013 
B7H C26 H34 single   1.089 0.020 
B7H H4  C3  single   1.089 0.020 
B7H C3  C2  single   1.498 0.018 
B7H C15 H16 single   1.089 0.020 
B7H C27 C5  single   1.540 0.009 
B7H C27 N5  single   1.475 0.007 
B7H C27 C28 single   1.550 0.018 
B7H C5  C23 single   1.552 0.011 
B7H N5  C25 single   1.466 0.011 
B7H C2  O1  single   1.392 0.030 
B7H C2  C22 single   1.528 0.020 
B7H O1  C1  single   1.429 0.017 
B7H H36 C28 single   1.089 0.020 
B7H O   C   aromatic 1.249 0.017 
B7H OXT C   aromatic 1.254 0.015 
B7H C28 H37 single   1.089 0.020 
B7H C28 C29 single   1.509 0.009 
B7H HM1 C1  single   1.089 0.020 
B7H N1  C22 single   1.484 0.011 
B7H N1  O2  single   1.461 0.007 
B7H H29 C24 single   1.089 0.020 
B7H C1  HM2 single   1.089 0.020 
B7H C1  H3  single   1.089 0.020 
B7H C   CA  single   1.533 0.010 
B7H C22 C23 single   1.540 0.007 
B7H C22 H27 single   1.089 0.020 
B7H H30 C25 single   1.089 0.020 
B7H C25 C24 single   1.519 0.010 
B7H C25 H31 single   1.089 0.020 
B7H C23 C24 single   1.539 0.009 
B7H C23 C34 single   1.515 0.016 
B7H C24 H28 single   1.089 0.020 
B7H O2  CE1 single   1.418 0.030 
B7H HD1 ND1 single   1.015 0.020 
B7H C29 C34 aromatic 1.398 0.009 
B7H C29 C30 aromatic 1.392 0.010 
B7H H2  N   single   1.015 0.020 
B7H C34 C33 aromatic 1.390 0.011 
B7H H25 N   single   1.015 0.020 
B7H CA  N   single   1.489 0.009 
B7H CA  HA  single   1.089 0.020 
B7H CA  CB  single   1.530 0.009 
B7H ND1 CE1 single   1.452 0.030 
B7H ND1 CG  single   1.327 0.013 
B7H N   H   single   1.015 0.020 
B7H CE1 HE1 single   1.089 0.020 
B7H CE1 NE2 single   1.457 0.030 
B7H H38 C30 single   1.089 0.020 
B7H HB3 CB  single   1.089 0.020 
B7H C30 C31 aromatic 1.383 0.009 
B7H CB  CG  single   1.492 0.006 
B7H CB  HB2 single   1.089 0.020 
B7H CG  CD2 double   1.355 0.008 
B7H C33 H41 single   1.089 0.020 
B7H C33 C32 aromatic 1.387 0.009 
B7H NE2 CD2 single   1.448 0.030 
B7H NE2 HE2 single   1.015 0.020 
B7H C31 C32 aromatic 1.387 0.011 
B7H C31 H39 single   1.089 0.020 
B7H CD2 HD2 single   1.089 0.020 
B7H C32 O5  single   1.364 0.014 
B7H O5  H40 single   0.993 0.020 
loop_
_chem_comp_angle.comp_id 
_chem_comp_angle.atom_id_1 
_chem_comp_angle.atom_id_2 
_chem_comp_angle.atom_id_3 
_chem_comp_angle.value_angle 
_chem_comp_angle.value_angle_esd 
B7H O1  C1  HM1 104.2 3.0 
B7H O1  C1  HM2 115.3 3.0 
B7H HM1 C1  HM2 108.9 3.0 
B7H O1  C1  H3  110.8 3.0 
B7H HM1 C1  H3  108.6 3.0 
B7H HM2 C1  H3  108.8 3.0 
B7H C2  O1  C1  115.1 3.0 
B7H C7  C2  C3  110.5 3.0 
B7H C7  C2  O1  109.4 3.0 
B7H C3  C2  O1  112.7 1.8 
B7H C7  C2  C22 98.7  3.0 
B7H C3  C2  C22 108.9 3.0 
B7H O1  C2  C22 115.8 3.0 
B7H C4  C3  H4  124.4 3.0 
B7H C4  C3  C2  115.6 3.0 
B7H H4  C3  C2  120.0 3.0 
B7H H5  C4  C3  124.5 3.0 
B7H H5  C4  C5  120.3 3.0 
B7H C3  C4  C5  115.0 0.4 
B7H C6  C5  C4  105.2 0.6 
B7H C6  C5  C27 115.1 1.4 
B7H C4  C5  C27 113.6 0.9 
B7H C6  C5  C23 108.9 0.4 
B7H C4  C5  C23 107.5 0.4 
B7H C27 C5  C23 105.6 0.4 
B7H H6  C6  H7  103.9 3.0 
B7H H6  C6  C7  110.1 3.0 
B7H H7  C6  C7  111.1 3.0 
B7H H6  C6  C5  108.4 3.0 
B7H H7  C6  C5  110.9 3.0 
B7H C7  C6  C5  112.1 2.4 
B7H C8  C7  C6  112.9 3.0 
B7H C8  C7  C9  111.4 2.6 
B7H C6  C7  C9  116.6 3.0 
B7H C8  C7  C2  108.5 1.9 
B7H C6  C7  C2  107.2 3.0 
B7H C9  C7  C2  98.1  3.0 
B7H H9  C8  H10 107.5 3.0 
B7H H9  C8  H8  106.7 3.0 
B7H H10 C8  H8  107.0 3.0 
B7H H9  C8  C7  111.1 3.0 
B7H H10 C8  C7  111.2 3.0 
B7H H8  C8  C7  113.1 3.0 
B7H C7  C9  C10 113.5 3.0 
B7H C7  C9  H11 109.5 3.0 
B7H C10 C9  H11 105.1 3.0 
B7H C7  C9  N1  104.3 3.0 
B7H C10 C9  N1  111.9 1.3 
B7H H11 C9  N1  112.7 3.0 
B7H C11 C10 C9  120.7 2.1 
B7H C11 C10 C15 118.4 0.8 
B7H C9  C10 C15 120.7 2.1 
B7H H12 C11 C12 118.6 3.0 
B7H H12 C11 C10 120.7 3.0 
B7H C12 C11 C10 120.7 0.7 
B7H H13 C12 C11 119.6 3.0 
B7H H13 C12 C13 120.2 3.0 
B7H C11 C12 C13 120.3 0.8 
B7H C12 C13 H14 120.0 3.0 
B7H C12 C13 C14 119.8 0.7 
B7H H14 C13 C14 120.3 3.0 
B7H C13 C14 C15 120.3 0.8 
B7H C13 C14 H15 120.1 3.0 
B7H C15 C14 H15 119.7 3.0 
B7H C10 C15 C14 120.7 0.7 
B7H C10 C15 H16 121.5 3.0 
B7H C14 C15 H16 117.9 3.0 
B7H C9  N1  C22 108.5 3.0 
B7H C9  N1  O2  108.2 3.0 
B7H C22 N1  O2  106.6 3.0 
B7H N1  O2  CE1 109.4 3.0 
B7H O2  CE1 ND1 110.8 3.0 
B7H O2  CE1 HE1 113.9 3.0 
B7H ND1 CE1 HE1 112.3 3.0 
B7H O2  CE1 NE2 111.7 3.0 
B7H ND1 CE1 NE2 96.8  3.0 
B7H HE1 CE1 NE2 110.2 3.0 
B7H CE1 NE2 CD2 110.6 3.0 
B7H CE1 NE2 HE2 116.1 3.0 
B7H CD2 NE2 HE2 113.0 3.0 
B7H CG  CD2 NE2 107.2 0.5 
B7H CG  CD2 HD2 131.7 3.0 
B7H NE2 CD2 HD2 120.4 3.0 
B7H ND1 CG  CB  122.9 1.6 
B7H ND1 CG  CD2 106.0 0.4 
B7H CB  CG  CD2 131.1 1.6 
B7H CA  CB  HB3 110.0 3.0 
B7H CA  CB  CG  114.1 1.4 
B7H HB3 CB  CG  109.1 3.0 
B7H CA  CB  HB2 110.9 3.0 
B7H HB3 CB  HB2 105.3 3.0 
B7H CG  CB  HB2 107.1 3.0 
B7H C   CA  N   109.5 1.0 
B7H C   CA  HA  108.1 3.0 
B7H N   CA  HA  108.2 3.0 
B7H C   CA  CB  111.8 2.2 
B7H N   CA  CB  110.8 1.1 
B7H HA  CA  CB  108.6 3.0 
B7H H2  N   H25 106.7 3.0 
B7H H2  N   CA  108.8 3.0 
B7H H25 N   CA  109.2 3.0 
B7H H2  N   H   109.6 3.0 
B7H H25 N   H   109.2 3.0 
B7H CA  N   H   113.1 3.0 
B7H O   C   OXT 125.6 1.4 
B7H O   C   CA  117.4 1.2 
B7H OXT C   CA  116.7 1.4 
B7H HD1 ND1 CE1 117.9 3.0 
B7H HD1 ND1 CG  119.3 3.0 
B7H CE1 ND1 CG  117.6 3.0 
B7H C2  C22 N1  102.3 3.0 
B7H C2  C22 C23 114.9 3.0 
B7H N1  C22 C23 105.6 3.0 
B7H C2  C22 H27 110.6 3.0 
B7H N1  C22 H27 111.8 3.0 
B7H C23 C22 H27 111.3 3.0 
B7H C5  C23 C22 105.6 0.4 
B7H C5  C23 C24 108.8 2.0 
B7H C22 C23 C24 114.9 1.6 
B7H C5  C23 C34 109.9 3.0 
B7H C22 C23 C34 109.0 3.0 
B7H C24 C23 C34 108.2 1.1 
B7H H29 C24 C25 106.3 3.0 
B7H H29 C24 C23 113.0 3.0 
B7H C25 C24 C23 111.4 0.9 
B7H H29 C24 H28 105.8 3.0 
B7H C25 C24 H28 110.0 3.0 
B7H C23 C24 H28 109.8 3.0 
B7H N5  C25 H30 108.6 3.0 
B7H N5  C25 C24 111.0 1.0 
B7H H30 C25 C24 109.3 3.0 
B7H N5  C25 H31 113.9 3.0 
B7H H30 C25 H31 104.1 3.0 
B7H C24 C25 H31 110.0 3.0 
B7H C26 N5  C27 112.8 1.1 
B7H C26 N5  C25 110.7 1.2 
B7H C27 N5  C25 112.2 1.0 
B7H H33 C26 H32 106.1 3.0 
B7H H33 C26 N5  109.0 3.0 
B7H H32 C26 N5  111.3 3.0 
B7H H33 C26 H34 106.3 3.0 
B7H H32 C26 H34 106.4 3.0 
B7H N5  C26 H34 117.2 3.0 
B7H H35 C27 C5  107.1 3.0 
B7H H35 C27 N5  106.5 3.0 
B7H C5  C27 N5  108.7 0.4 
B7H H35 C27 C28 107.5 3.0 
B7H C5  C27 C28 111.2 1.1 
B7H N5  C27 C28 115.3 1.2 
B7H C27 C28 H36 109.4 3.0 
B7H C27 C28 H37 111.2 3.0 
B7H H36 C28 H37 104.4 3.0 
B7H C27 C28 C29 114.4 1.3 
B7H H36 C28 C29 109.0 3.0 
B7H H37 C28 C29 107.8 3.0 
B7H C28 C29 C34 121.7 1.4 
B7H C28 C29 C30 121.6 2.7 
B7H C34 C29 C30 118.8 0.7 
B7H C29 C30 H38 119.7 3.0 
B7H C29 C30 C31 121.4 1.1 
B7H H38 C30 C31 119.2 3.0 
B7H C30 C31 C32 119.9 0.6 
B7H C30 C31 H39 120.6 3.0 
B7H C32 C31 H39 119.7 3.0 
B7H C33 C32 C31 120.1 0.7 
B7H C33 C32 O5  119.8 2.5 
B7H C31 C32 O5  120.1 2.5 
B7H C32 O5  H40 108.4 3.0 
B7H C34 C33 H41 119.2 3.0 
B7H C34 C33 C32 120.6 1.5 
B7H H41 C33 C32 120.3 3.0 
B7H C23 C34 C29 121.2 1.5 
B7H C23 C34 C33 120.7 2.1 
B7H C29 C34 C33 119.1 0.8 
loop_
_chem_comp_chir.comp_id 
_chem_comp_chir.id 
_chem_comp_chir.atom_id_centre 
_chem_comp_chir.atom_id_1 
_chem_comp_chir.atom_id_2 
_chem_comp_chir.atom_id_3 
_chem_comp_chir.volume_sign 
B7H chir_02 C2  C22 C7  C3  positive 
B7H chir_03 C5  C27 C23 C6  positive 
B7H chir_05 C7  C9  C8  C6  positive 
B7H chir_07 C9  N1  C10 C7  positive 
B7H chir_08 CE1 ND1 NE2 O2  positive 
B7H chir_10 CA  C   N   CB  negative 
B7H chir_12 C22 C23 N1  C2  positive 
B7H chir_13 C23 C34 C24 C22 negative 
B7H chir_17 C27 C28 N5  C5  negative 
loop_
_chem_comp_plane_atom.comp_id 
_chem_comp_plane_atom.plane_id 
_chem_comp_plane_atom.atom_id 
_chem_comp_plane_atom.dist_esd 
B7H csd-C    C   0.020 
B7H csd-C    CA  0.020 
B7H csd-C    OXT 0.020 
B7H csd-C    O   0.020 
B7H csd-C10  C10 0.020 
B7H csd-C10  C9  0.020 
B7H csd-C10  C11 0.020 
B7H csd-C10  C15 0.020 
B7H csd-C29  C29 0.020 
B7H csd-C29  C28 0.020 
B7H csd-C29  C30 0.020 
B7H csd-C29  C34 0.020 
B7H csd-C32  C32 0.020 
B7H csd-C32  C31 0.020 
B7H csd-C32  O5  0.020 
B7H csd-C32  C33 0.020 
B7H csd-C34  C34 0.020 
B7H csd-C34  C23 0.020 
B7H csd-C34  C29 0.020 
B7H csd-C34  C33 0.020 
B7H csd-CG   CG  0.020 
B7H csd-CG   CD2 0.020 
B7H csd-CG   CB  0.020 
B7H csd-CG   ND1 0.020 
B7H qm-C11   C11 0.020 
B7H qm-C11   C10 0.020 
B7H qm-C11   C12 0.020 
B7H qm-C11   H12 0.020 
B7H qm-C12   C12 0.020 
B7H qm-C12   C11 0.020 
B7H qm-C12   C13 0.020 
B7H qm-C12   H13 0.020 
B7H qm-C13   C13 0.020 
B7H qm-C13   C12 0.020 
B7H qm-C13   C14 0.020 
B7H qm-C13   H14 0.020 
B7H qm-C14   C14 0.020 
B7H qm-C14   C13 0.020 
B7H qm-C14   C15 0.020 
B7H qm-C14   H15 0.020 
B7H qm-C15   C15 0.020 
B7H qm-C15   C10 0.020 
B7H qm-C15   C14 0.020 
B7H qm-C15   H16 0.020 
B7H qm-C3    C3  0.020 
B7H qm-C3    C2  0.020 
B7H qm-C3    C4  0.020 
B7H qm-C3    H4  0.020 
B7H qm-C30   C30 0.020 
B7H qm-C30   C29 0.020 
B7H qm-C30   C31 0.020 
B7H qm-C30   H38 0.020 
B7H qm-C31   C31 0.020 
B7H qm-C31   C30 0.020 
B7H qm-C31   C32 0.020 
B7H qm-C31   H39 0.020 
B7H qm-C33   C33 0.020 
B7H qm-C33   C32 0.020 
B7H qm-C33   C34 0.020 
B7H qm-C33   H41 0.020 
B7H qm-C4    C4  0.020 
B7H qm-C4    C3  0.020 
B7H qm-C4    C5  0.020 
B7H qm-C4    H5  0.020 
B7H qm-CD2   CD2 0.020 
B7H qm-CD2   CG  0.020 
B7H qm-CD2   NE2 0.020 
B7H qm-CD2   HD2 0.020 
B7H qmf-01   C2  0.020 
B7H qmf-01   C3  0.020 
B7H qmf-01   C4  0.020 
B7H qmf-01   C5  0.020 
B7H qmf-02   NE2 0.020 
B7H qmf-02   CD2 0.020 
B7H qmf-02   CG  0.020 
B7H qmf-02   CB  0.020 
B7H ring6A-1 C10 0.020 
B7H ring6A-1 C11 0.020 
B7H ring6A-1 C12 0.020 
B7H ring6A-1 C13 0.020 
B7H ring6A-2 C11 0.020 
B7H ring6A-2 C12 0.020 
B7H ring6A-2 C13 0.020 
B7H ring6A-2 C14 0.020 
B7H ring6A-3 C12 0.020 
B7H ring6A-3 C13 0.020 
B7H ring6A-3 C14 0.020 
B7H ring6A-3 C15 0.020 
B7H ring6A-4 C13 0.020 
B7H ring6A-4 C14 0.020 
B7H ring6A-4 C15 0.020 
B7H ring6A-4 C10 0.020 
B7H ring6A-5 C14 0.020 
B7H ring6A-5 C15 0.020 
B7H ring6A-5 C10 0.020 
B7H ring6A-5 C11 0.020 
B7H ring6A-6 C15 0.020 
B7H ring6A-6 C10 0.020 
B7H ring6A-6 C11 0.020 
B7H ring6A-6 C12 0.020 
B7H ring6B-1 C29 0.020 
B7H ring6B-1 C30 0.020 
B7H ring6B-1 C31 0.020 
B7H ring6B-1 C32 0.020 
B7H ring6B-2 C30 0.020 
B7H ring6B-2 C31 0.020 
B7H ring6B-2 C32 0.020 
B7H ring6B-2 C33 0.020 
B7H ring6B-3 C31 0.020 
B7H ring6B-3 C32 0.020 
B7H ring6B-3 C33 0.020 
B7H ring6B-3 C34 0.020 
B7H ring6B-4 C32 0.020 
B7H ring6B-4 C33 0.020 
B7H ring6B-4 C34 0.020 
B7H ring6B-4 C29 0.020 
B7H ring6B-5 C33 0.020 
B7H ring6B-5 C34 0.020 
B7H ring6B-5 C29 0.020 
B7H ring6B-5 C30 0.020 
B7H ring6B-6 C34 0.020 
B7H ring6B-6 C29 0.020 
B7H ring6B-6 C30 0.020 
B7H ring6B-6 C31 0.020 
loop_
_chem_comp_tor.comp_id 
_chem_comp_tor.id 
_chem_comp_tor.atom_id_1 
_chem_comp_tor.atom_id_2 
_chem_comp_tor.atom_id_3 
_chem_comp_tor.atom_id_4 
_chem_comp_tor.value_angle 
_chem_comp_tor.value_angle_esd 
_chem_comp_tor.period 
B7H other-001      HM1 C1  O1  C2  0.0   1000000.0 10 
B7H other-002      C1  O1  C2  C7  0.0   1000000.0 10 
B7H other-003      C7  C2  C3  C4  0.0   1000000.0 10 
B7H qm-sp3sp3-01   C22 C2  C7  C6  180.0 15.0      3  
B7H qm-sp3sp3-02   C7  C2  C22 C23 180.0 15.0      3  
B7H qmf-01         C2  C3  C4  C5  180.0 1000000.0 2  
B7H other-004      C3  C4  C5  C6  0.0   1000000.0 10 
B7H qm-sp3sp3-03   C23 C5  C6  C7  180.0 15.0      3  
B7H qm-sp3sp3-04   C6  C5  C23 C22 180.0 15.0      3  
B7H qm-sp3sp3-05   C6  C5  C27 C28 180.0 15.0      3  
B7H other-005      C5  C6  C7  C2  0.0   1000000.0 10 
B7H qm-sp3sp3-06   C2  C7  C8  H9  180.0 15.0      3  
B7H other-006      C2  C7  C9  C10 0.0   1000000.0 10 
B7H other-007      C7  C9  C10 C11 0.0   1000000.0 10 
B7H other-008      C7  C9  N1  C22 0.0   1000000.0 10 
B7H CONST_ring6A-6 C15 C10 C11 C12 0.0   1000000.0 0  
B7H CONST_ring6A-5 C11 C10 C15 C14 0.0   1000000.0 0  
B7H CONST_ring6A-1 C10 C11 C12 C13 0.0   1000000.0 0  
B7H CONST_ring6A-2 C11 C12 C13 C14 0.0   1000000.0 0  
B7H CONST_ring6A-3 C12 C13 C14 C15 0.0   1000000.0 0  
B7H CONST_ring6A-4 C13 C14 C15 C10 0.0   1000000.0 0  
B7H other-009      C9  N1  O2  CE1 0.0   1000000.0 10 
B7H other-010      C9  N1  C22 C2  0.0   1000000.0 10 
B7H other-011      N1  O2  CE1 ND1 0.0   1000000.0 10 
B7H other-012      NE2 CE1 ND1 CG  0.0   1000000.0 10 
B7H other-013      ND1 CE1 NE2 CD2 0.0   1000000.0 10 
B7H other-014      CE1 NE2 CD2 CG  0.0   1000000.0 10 
B7H qmf-02         NE2 CD2 CG  CB  180.0 1000000.0 2  
B7H other-015      CD2 CG  CB  CA  0.0   1000000.0 10 
B7H other-016      CB  CG  ND1 CE1 0.0   1000000.0 10 
B7H csd-sp3sp3-01  C   CA  CB  CG  60.0  12.3      3  
B7H other-017      CB  CA  N   H2  0.0   1000000.0 10 
B7H other-018      CB  CA  C   OXT 0.0   1000000.0 10 
B7H other-019      C2  C22 C23 C5  0.0   1000000.0 10 
B7H qm-sp3sp3-07   C5  C23 C24 C25 180.0 15.0      3  
B7H other-020      C5  C23 C34 C29 0.0   1000000.0 10 
B7H qm-sp3sp3-08   C23 C24 C25 N5  180.0 15.0      3  
B7H other-021      C24 C25 N5  C26 0.0   1000000.0 10 
B7H other-022      C25 N5  C26 H33 0.0   1000000.0 10 
B7H other-023      C25 N5  C27 C5  0.0   1000000.0 10 
B7H other-024      C5  C27 C28 C29 0.0   1000000.0 10 
B7H other-025      C27 C28 C29 C30 0.0   1000000.0 10 
B7H CONST_ring6B-6 C34 C29 C30 C31 0.0   1000000.0 0  
B7H CONST_ring6B-5 C30 C29 C34 C33 0.0   1000000.0 0  
B7H CONST_ring6B-1 C29 C30 C31 C32 0.0   1000000.0 0  
B7H CONST_ring6B-2 C30 C31 C32 C33 0.0   1000000.0 0  
B7H other-026      C31 C32 O5  H40 0.0   1000000.0 10 
B7H CONST_ring6B-3 C31 C32 C33 C34 0.0   1000000.0 0  
B7H CONST_ring6B-4 C32 C33 C34 C29 0.0   1000000.0 0  

# 
# 
