# Supplementary material for: Reanalysis of a μ opioid receptor crystal structure reveals a covalent adduct with BU72
Source: BMC Biol. 2023 Oct 10;21:213. doi: 10.1186/s12915-023-01689-w (PMC10566028; doi:10.1186/s12915-023-01689-w)
Supplement: Supplementary file 7 — Additional file 7. Geometric outliers of BU72 and the BU72-µOR adduct calculated from Grade server values (xlsx). [file 12915_2023_1689_MOESM7_ESM.xlsx]

## Sheet: original BU72 1a
BU72 original structure 1a
PDB structure:				5C1M	version 1.5
PDB ligand:				4VO
Bound ligand geometry compared to GRADE restraints
	from	to		target	model	sigma	deviation	penalty-score	Z	|Z|	RMSZ		color key:	Moderate outliers (2 < |Z| < 5)
														Severe outliers (|Z| > 5)
bond	CAY	CAV		1.515	1.42	0.009	-0.095	110.95	-10.5556	10.5556	3.31923
bond	CAQ	CAW		1.509	1.417	0.009	-0.092	104.85	-10.2222	10.2222
bond	CBF	CBA		1.54	1.585	0.007	0.045	40.55	6.42857	6.42857
bond	CAF	CAE		1.323	1.395	0.013	0.072	30.58	5.53846	5.53846
bond	CAE	CBD		1.498	1.41	0.017	-0.088	26.59	-5.17647	5.17647
bond	CBE	CAF		1.498	1.409	0.018	-0.089	24.2	-4.94444	4.94444
bond	CAX	CBF		1.515	1.432	0.017	-0.083	23.57	-4.88235	4.88235
bond	CBA	NAS		1.469	1.504	0.012	0.035	8.59	2.91667	2.91667
bond	CBE	CBC		1.567	1.536	0.011	-0.031	7.94	-2.81818	2.81818
bond	CAP	CAO		1.519	1.546	0.01	0.027	7.55	2.7	2.7
bond	CBE	OAT		1.395	1.452	0.03	0.057	3.6	1.9	1.9
bond	CAZ	CBD		1.54	1.523	0.009	-0.017	3.41	-1.88889	1.88889
bond	CBD	CAR		1.537	1.517	0.011	-0.02	3.35	-1.81818	1.81818
bond	NBB	CAB		1.462	1.486	0.013	0.024	3.34	1.84615	1.84615
bond	CAO	NBB		1.466	1.486	0.011	0.02	3.2	1.81818	1.81818
bond	NBB	CAZ		1.475	1.485	0.007	0.01	2.21	1.42857	1.42857
bond	CAP	CBF		1.539	1.551	0.009	0.012	1.76	1.33333	1.33333
bond	CAM	CAL		1.383	1.395	0.009	0.012	1.65	1.33333	1.33333
bond	CAW	CAX		1.398	1.409	0.009	0.011	1.53	1.22222	1.22222
bond	CAV	CAK		1.388	1.4	0.01	0.012	1.49	1.2	1.2
bond	CBA	CBE		1.528	1.552	0.02	0.024	1.39	1.2	1.2
bond	NAS	CAY		1.46	1.468	0.009	0.008	0.89	0.888889	0.888889
bond	CAN	CAX		1.39	1.399	0.01	0.009	0.82	0.9	0.9
bond	CAJ	CAH		1.385	1.393	0.01	0.008	0.6	0.8	0.8
bond	CAV	CAJ		1.388	1.381	0.01	-0.007	0.49	-0.7	0.7
bond	CAH	CAG		1.381	1.391	0.014	0.01	0.48	0.714286	0.714286
bond	CAZ	CAQ		1.55	1.56	0.018	0.01	0.34	0.555556	0.555556
bond	CAG	CAI		1.381	1.388	0.014	0.007	0.28	0.5	0.5
bond	CBF	CBD		1.552	1.546	0.011	-0.006	0.27	-0.545455	0.545455
bond	CBC	CAY		1.561	1.551	0.019	-0.01	0.27	-0.526316	0.526316
bond	CAU	CAN		1.387	1.39	0.009	0.003	0.13	0.333333	0.333333
bond	CAI	CAK		1.385	1.388	0.01	0.003	0.1	0.3	0.3
bond	OAT	CAA		1.429	1.433	0.017	0.004	0.06	0.235294	0.235294
bond	CAR	CBC		1.542	1.538	0.017	-0.004	0.06	-0.235294	0.235294
bond	CAU	OAD		1.365	1.368	0.014	0.003	0.04	0.214286	0.214286
bond	CAL	CAU		1.387	1.388	0.01	0.001	0	0.1	0.1
bond	CAW	CAM		1.392	1.391	0.009	-0.001	0	-0.111111	0.111111
bond	CBC	CAC		1.537	1.537	0.013	0	0	0	0
angle	NAS	CAY	CAV	113.5	134.62	1.3	21.12	263.92	16.2462	16.2462	3.23404
angle	CBF	CBD	CAR	108.9	113.38	0.4	4.48	125.46	11.2	11.2
angle	NBB	CAZ	CBD	108.7	111.6	0.4	2.9	52.54	7.25	7.25
angle	CAC	CBC	CAY	111.9	119.33	1.1	7.43	45.64	6.75455	6.75455
angle	CAY	CAV	CAK	120.7	112.84	1.8	-7.86	19.05	-4.36667	4.36667
angle	CAY	CAV	CAJ	120.7	127.89	1.8	7.19	15.94	3.99444	3.99444
angle	CAZ	CBD	CBF	105.6	107.19	0.4	1.59	15.84	3.975	3.975
angle	CBF	CBD	CAE	107.5	109.02	0.4	1.52	14.52	3.8	3.8
angle	CAR	CBC	CAY	112.9	101.8	3	-11.1	13.69	-3.7	3.7
angle	CAE	CBD	CAR	105.2	103.13	0.6	-2.07	11.87	-3.45	3.45
angle	CAQ	CAZ	CBD	111.2	107.65	1.1	-3.55	10.42	-3.22727	3.22727
angle	CAP	CBF	CBD	108.8	113.81	2	5.01	6.27	2.505	2.505
angle	CAZ	CBD	CAR	115.1	111.74	1.4	-3.36	5.75	-2.4	2.4
angle	CAV	CAJ	CAH	120.7	119.04	0.7	-1.66	5.61	-2.37143	2.37143
angle	CAG	CAI	CAK	120.3	118.69	0.7	-1.61	5.26	-2.3	2.3
angle	CAF	CAE	CBD	115	115.81	0.4	0.81	4.08	2.025	2.025
angle	CAJ	CAH	CAG	120.3	121.64	0.7	1.34	3.65	1.91429	1.91429
angle	CAO	CAP	CBF	111.5	109.89	0.9	-1.61	3.19	-1.78889	1.78889
angle	CAX	CBF	CBD	111.1	105.89	3	-5.21	3.02	-1.73667	1.73667
angle	CBC	CAY	CAV	115.9	118.27	1.4	2.37	2.88	1.69286	1.69286
angle	CAB	NBB	CAZ	112.8	110.98	1.1	-1.82	2.72	-1.65455	1.65455
angle	CBD	CAR	CBC	112.1	108.17	2.4	-3.93	2.69	-1.6375	1.6375
angle	CAV	CAK	CAI	120.7	121.8	0.7	1.1	2.46	1.57143	1.57143
angle	CAQ	CAW	CAM	121.6	117.7	2.7	-3.9	2.09	-1.44444	1.44444
angle	CAW	CAX	CAN	119.1	117.99	0.8	-1.11	1.91	-1.3875	1.3875
angle	CAZ	CBD	CAE	113.6	112.43	0.9	-1.17	1.7	-1.3	1.3
angle	CAP	CAO	NBB	111	109.7	1	-1.3	1.68	-1.3	1.3
angle	NBB	CAZ	CAQ	115.3	113.75	1.2	-1.55	1.67	-1.29167	1.29167
angle	CAW	CAX	CBF	121.2	123.03	1.5	1.83	1.49	1.22	1.22
angle	CAF	CBE	CBC	111.6	108.01	3	-3.59	1.43	-1.19667	1.19667
angle	CBE	CBC	CAC	108.5	110.74	1.9	2.24	1.39	1.17895	1.17895
angle	CAM	CAW	CAX	118.8	119.6	0.7	0.8	1.29	1.14286	1.14286
angle	CBA	CBE	OAT	114.6	111.22	3	-3.38	1.27	-1.12667	1.12667
angle	CBE	CBC	CAR	107.3	110.66	3	3.36	1.25	1.12	1.12
angle	CBE	OAT	CAA	114.8	111.5	3	-3.3	1.21	-1.1	1.1
angle	CAR	CBC	CAC	113.5	110.28	3	-3.22	1.15	-1.07333	1.07333
angle	CAJ	CAV	CAK	118.4	119.25	0.8	0.85	1.13	1.0625	1.0625
angle	CAO	NBB	CAZ	112.2	111.14	1	-1.06	1.12	-1.06	1.06
angle	CAU	CAN	CAX	120.6	122.13	1.5	1.53	1.04	1.02	1.02
angle	CAM	CAL	CAU	119.9	119.29	0.6	-0.61	1.04	-1.01667	1.01667
angle	CBA	CBE	CBC	97.1	99.92	3	2.82	0.88	0.94	0.94
angle	CAL	CAU	CAN	120.1	119.45	0.7	-0.65	0.87	-0.928571	0.928571
angle	CAP	CBF	CBA	108.5	111.18	3	2.68	0.8	0.893333	0.893333
angle	CAP	CBF	CAX	108.2	107.23	1.1	-0.97	0.78	-0.881818	0.881818
angle	OAT	CBE	CBC	108.5	111.06	3	2.56	0.73	0.853333	0.853333
angle	CAN	CAX	CBF	120.7	118.97	2.1	-1.73	0.68	-0.82381	0.82381
angle	CBE	CBC	CAY	101.2	103.49	3	2.29	0.58	0.763333	0.763333
angle	CBA	CBE	CAF	111.4	113.64	3	2.24	0.56	0.746667	0.746667
angle	CAQ	CAW	CAX	121.7	122.69	1.4	0.99	0.5	0.707143	0.707143
angle	NAS	CBA	CBE	99.5	97.38	3	-2.12	0.5	-0.706667	0.706667
angle	CBF	CBA	CBE	111.6	109.55	3	-2.05	0.47	-0.683333	0.683333
angle	CAO	NBB	CAB	110.7	109.93	1.2	-0.77	0.41	-0.641667	0.641667
angle	CBE	CAF	CAE	115	113.12	3	-1.88	0.39	-0.626667	0.626667
angle	CBA	NAS	CAY	108.1	106.78	2.7	-1.32	0.24	-0.488889	0.488889
angle	CBA	CBF	CBD	107.6	106.43	3	-1.17	0.15	-0.39	0.39
angle	CAH	CAG	CAI	119.8	119.58	0.6	-0.22	0.14	-0.366667	0.366667
angle	OAD	CAU	CAN	119.8	120.58	2.5	0.78	0.1	0.312	0.312
angle	OAT	CBE	CAF	112.7	112.28	1.8	-0.42	0.05	-0.233333	0.233333
angle	CAZ	CAQ	CAW	114.4	114.13	1.3	-0.27	0.04	-0.207692	0.207692
angle	CAX	CBF	CBA	111.7	112.29	3	0.59	0.04	0.196667	0.196667
angle	NAS	CAY	CBC	104.1	104.52	2.3	0.42	0.03	0.182609	0.182609
angle	CBF	CBA	NAS	117.6	117.14	3	-0.46	0.02	-0.153333	0.153333
angle	CAW	CAM	CAL	121.4	121.52	1.1	0.12	0.01	0.109091	0.109091
angle	CAL	CAU	OAD	120.1	119.97	2.5	-0.13	0	-0.052	0.052

## Sheet: revised BU72 1b
BU72 revised structure 1b
PDB structure:				5C1M	version 2.0
PDB ligand:				VF1
Bound ligand geometry compared to GRADE restraints
	from	to		target	model	sigma	deviation	penalty-score	Z	|Z|	RMSZ		color key:	Moderate outliers (2 < |Z| < 5)
														Severe outliers (|Z| > 5)
bond	CBF	CAX		1.515	1.533	0.017	0.018	1.11	1.05882	1.05882	0.383117
bond	NAS	CBA		1.469	1.48	0.012	0.011	0.91	0.916667	0.916667
bond	CBD	CBF		1.552	1.56	0.011	0.008	0.54	0.727273	0.727273
bond	CAL	CAU		1.387	1.381	0.01	-0.006	0.3	-0.6	0.6
bond	OAT	CBE		1.398	1.414	0.03	0.016	0.29	0.533333	0.533333
bond	CBE	CBC		1.567	1.573	0.011	0.006	0.26	0.545455	0.545455
bond	CAA	OAT		1.429	1.437	0.017	0.008	0.21	0.470588	0.470588
bond	CAP	CAO		1.519	1.515	0.01	-0.004	0.17	-0.4	0.4
bond	CBC	CAC		1.537	1.542	0.013	0.005	0.16	0.384615	0.384615
bond	CBE	CBA		1.528	1.536	0.02	0.008	0.16	0.4	0.4
bond	CAU	OAD		1.365	1.36	0.014	-0.005	0.15	-0.357143	0.357143
bond	CAW	CAX		1.398	1.401	0.009	0.003	0.14	0.333333	0.333333
bond	CBE	CAF		1.498	1.492	0.018	-0.006	0.12	-0.333333	0.333333
bond	NBB	CAB		1.462	1.458	0.013	-0.004	0.12	-0.307692	0.307692
bond	CAV	CAJ		1.388	1.391	0.01	0.003	0.11	0.3	0.3
bond	CAZ	CAQ		1.55	1.556	0.018	0.006	0.1	0.333333	0.333333
bond	CAF	CAE		1.323	1.319	0.013	-0.004	0.1	-0.307692	0.307692
bond	CBC	CAY		1.561	1.555	0.019	-0.006	0.09	-0.315789	0.315789
bond	CAE	CBD		1.498	1.503	0.017	0.005	0.08	0.294118	0.294118
bond	CAW	CAM		1.392	1.394	0.009	0.002	0.08	0.222222	0.222222
bond	CBA	CBF		1.54	1.542	0.007	0.002	0.07	0.285714	0.285714
bond	CAY	CAV		1.515	1.517	0.009	0.002	0.05	0.222222	0.222222
bond	CBD	CAR		1.537	1.539	0.011	0.002	0.05	0.181818	0.181818
bond	CBF	CAP		1.539	1.541	0.009	0.002	0.04	0.222222	0.222222
bond	CAJ	CAH		1.385	1.387	0.01	0.002	0.03	0.2	0.2
bond	CAQ	CAW		1.509	1.511	0.009	0.002	0.03	0.222222	0.222222
bond	CAR	CBC		1.542	1.545	0.017	0.003	0.03	0.176471	0.176471
bond	CAY	NAS		1.46	1.461	0.009	0.001	0.03	0.111111	0.111111
bond	CBD	CAZ		1.54	1.539	0.009	-0.001	0.03	-0.111111	0.111111
bond	CAN	CAX		1.39	1.392	0.01	0.002	0.02	0.2	0.2
bond	CAG	CAI		1.381	1.383	0.014	0.002	0.02	0.142857	0.142857
bond	CAH	CAG		1.381	1.379	0.014	-0.002	0.02	-0.142857	0.142857
bond	CAV	CAK		1.388	1.389	0.01	0.001	0.02	0.1	0.1
bond	CAI	CAK		1.385	1.386	0.01	0.001	0.01	0.1	0.1
bond	CAO	NBB		1.466	1.467	0.011	0.001	0.01	0.0909091	0.0909091
bond	CAM	CAL		1.383	1.382	0.009	-0.001	0	-0.111111	0.111111
bond	NBB	CAZ		1.475	1.475	0.007	0	0	0	0
bond	CAU	CAN		1.387	1.387	0.009	0	0	0	0
angle	CAA	OAT	CBE	114.8	120.34	3	5.54	3.41	1.84667	1.84667	0.656692
angle	CAV	CAY	NAS	113.5	115.88	1.3	2.38	3.34	1.83077	1.83077
angle	CBD	CBF	CAP	108.8	112.05	2	3.25	2.65	1.625	1.625
angle	CBA	CBF	CAX	112.5	117	3	4.5	2.25	1.5	1.5
angle	NAS	CBA	CBF	112.9	117.37	3	4.47	2.22	1.49	1.49
angle	CBE	CBC	CAY	98.9	94.95	3	-3.95	1.73	-1.31667	1.31667
angle	CBE	CBC	CAC	108.5	110.37	1.9	1.87	0.97	0.984211	0.984211
angle	CAF	CBE	CBA	112.8	115.54	3	2.74	0.83	0.913333	0.913333
angle	CAF	CBE	CBC	110.3	107.6	3	-2.7	0.81	-0.9	0.9
angle	CAE	CBD	CAZ	113.6	112.83	0.9	-0.77	0.73	-0.855556	0.855556
angle	CBD	CBF	CBA	107.6	105.04	3	-2.56	0.73	-0.853333	0.853333
angle	CAY	CAV	CAJ	120.7	119.19	1.8	-1.51	0.71	-0.838889	0.838889
angle	CAQ	CAW	CAM	121.6	119.34	2.7	-2.26	0.7	-0.837037	0.837037
angle	CAP	CBF	CAX	108.2	107.28	1.1	-0.92	0.7	-0.836364	0.836364
angle	CAR	CBD	CAZ	115.1	116.22	1.4	1.12	0.64	0.8	0.8
angle	CAY	CAV	CAK	120.7	122.09	1.8	1.39	0.6	0.772222	0.772222
angle	CAR	CBC	CAY	115.5	117.52	3	2.02	0.45	0.673333	0.673333
angle	CBC	CAY	NAS	104.1	102.58	2.3	-1.52	0.44	-0.66087	0.66087
angle	CBD	CBF	CAX	110.8	109.06	3	-1.74	0.33	-0.58	0.58
angle	OAT	CBE	CAF	112.7	111.67	1.8	-1.03	0.33	-0.572222	0.572222
angle	OAT	CBE	CBC	108.9	110.56	3	1.66	0.31	0.553333	0.553333
angle	CAO	NBB	CAB	110.7	110.06	1.2	-0.64	0.28	-0.533333	0.533333
angle	CBC	CAY	CAV	115.9	116.62	1.4	0.72	0.26	0.514286	0.514286
angle	CAM	CAL	CAU	119.9	119.65	0.6	-0.25	0.18	-0.416667	0.416667
angle	CBA	CBF	CAP	107.7	106.47	3	-1.23	0.17	-0.41	0.41
angle	CAB	NBB	CAZ	112.8	112.37	1.1	-0.43	0.15	-0.390909	0.390909
angle	CAL	CAU	CAN	120.1	119.84	0.7	-0.26	0.14	-0.371429	0.371429
angle	CBF	CAX	CAN	120.7	119.93	2.1	-0.77	0.14	-0.366667	0.366667
angle	CAP	CAO	NBB	111	110.64	1	-0.36	0.13	-0.36	0.36
angle	CBC	CBE	CBA	97.6	96.63	3	-0.97	0.1	-0.323333	0.323333
angle	CAL	CAU	OAD	120.1	120.89	2.5	0.79	0.1	0.316	0.316
angle	CBF	CAP	CAO	111.5	111.78	0.9	0.28	0.1	0.311111	0.311111
angle	CBD	CAZ	NBB	108.7	108.82	0.4	0.12	0.09	0.3	0.3
angle	CAU	CAN	CAX	120.6	121.03	1.5	0.43	0.08	0.286667	0.286667
angle	CBE	CBC	CAR	107.5	106.64	3	-0.86	0.08	-0.286667	0.286667
angle	CAE	CBD	CBF	107.5	107.61	0.4	0.11	0.07	0.275	0.275
angle	CAM	CAW	CAX	118.8	118.98	0.7	0.18	0.06	0.257143	0.257143
angle	CAJ	CAH	CAG	120.3	120.13	0.7	-0.17	0.06	-0.242857	0.242857
angle	OAD	CAU	CAN	119.8	119.26	2.5	-0.54	0.05	-0.216	0.216
angle	CAZ	CAQ	CAW	114.4	114.67	1.3	0.27	0.04	0.207692	0.207692
angle	CBF	CAX	CAW	121.2	120.9	1.5	-0.3	0.04	-0.2	0.2
angle	CAF	CAE	CBD	115	115.08	0.4	0.08	0.04	0.2	0.2
angle	CAH	CAG	CAI	119.8	119.69	0.6	-0.11	0.04	-0.183333	0.183333
angle	NBB	CAZ	CAQ	115.3	115.52	1.2	0.22	0.03	0.183333	0.183333
angle	CAR	CBC	CAC	113	113.56	3	0.56	0.03	0.186667	0.186667
angle	CBF	CBD	CAZ	105.6	105.67	0.4	0.07	0.03	0.175	0.175
angle	CBD	CAZ	CAQ	111.2	111	1.1	-0.2	0.03	-0.181818	0.181818
angle	CAG	CAI	CAK	120.3	120.18	0.7	-0.12	0.03	-0.171429	0.171429
angle	CAV	CAJ	CAH	120.7	120.81	0.7	0.11	0.02	0.157143	0.157143
angle	CAO	NBB	CAZ	112.2	112.05	1	-0.15	0.02	-0.15	0.15
angle	CAR	CBD	CBF	108.9	108.96	0.4	0.06	0.02	0.15	0.15
angle	CBD	CAR	CBC	112.1	112.4	2.4	0.3	0.02	0.125	0.125
angle	CAE	CBD	CAR	105.2	105.27	0.6	0.07	0.01	0.116667	0.116667
angle	CBE	CBA	CBF	111.3	111.64	3	0.34	0.01	0.113333	0.113333
angle	CAY	NAS	CBA	108.1	107.83	2.7	-0.27	0.01	-0.1	0.1
angle	CAW	CAX	CAN	119.1	119.18	0.8	0.08	0.01	0.1	0.1
angle	CAW	CAM	CAL	121.4	121.3	1.1	-0.1	0.01	-0.0909091	0.0909091
angle	CBE	CBA	NAS	102.6	102.87	3	0.27	0.01	0.09	0.09
angle	CAV	CAK	CAI	120.7	120.73	0.7	0.03	0	0.0428571	0.0428571
angle	OAT	CBE	CBA	113.5	113.62	3	0.12	0	0.04	0.04
angle	CAQ	CAW	CAX	121.7	121.66	1.4	-0.04	0	-0.0285714	0.0285714
angle	CAJ	CAV	CAK	118.4	118.38	0.8	-0.02	0	-0.025	0.025
angle	CBE	CAF	CAE	114.9	114.85	3	-0.05	0	-0.0166667	0.0166667
angle	CAC	CBC	CAY	111.9	111.89	1.1	-0.01	0	-0.00909091	0.00909091

## Sheet: BU72-μOR adduct 6
BU72-μOR adduct 6
PDB structure:				8E0G	additional files 3 and 4
Ligand:					additional files 5 and 6
Bound ligand geometry compared to GRADE restraints
	from	to		target	model	sigma	deviation	penalty-score:	Z	|Z|	RMSZ		color key:	Moderate outliers (2 < |Z| < 5)
														Severe outliers (|Z| > 5)
bond	NE2	CD2		1.448	1.326	0.03	-0.122	16.65	-4.06667	4.06667	1.13054
bond	CA	N		1.489	1.459	0.009	-0.03	10.94	-3.33333	3.33333
bond	O1	C1		1.429	1.466	0.017	0.037	4.66	2.17647	2.17647
bond	ND1	CE1		1.452	1.395	0.03	-0.057	3.6	-1.9	1.9
bond	C23	C34		1.515	1.545	0.016	0.03	3.42	1.875	1.875
bond	C9	N1		1.477	1.46	0.011	-0.017	2.47	-1.54545	1.54545
bond	CG	CD2		1.355	1.343	0.008	-0.012	2.25	-1.5	1.5
bond	C32	O5		1.364	1.344	0.014	-0.02	2.08	-1.42857	1.42857
bond	O2	CE1		1.418	1.46	0.03	0.042	1.98	1.4	1.4
bond	C5	C23		1.552	1.566	0.011	0.014	1.68	1.27273	1.27273
bond	C30	C31		1.383	1.394	0.009	0.011	1.37	1.22222	1.22222
bond	O	C		1.249	1.229	0.017	-0.02	1.33	-1.17647	1.17647
bond	C27	C28		1.55	1.531	0.018	-0.019	1.16	-1.05556	1.05556
bond	C12	C11		1.385	1.397	0.011	0.012	1.14	1.09091	1.09091
bond	N5	C25		1.466	1.478	0.011	0.012	1.11	1.09091	1.09091
bond	C6	C5		1.537	1.526	0.011	-0.011	1.06	-1	1
bond	C31	C32		1.387	1.377	0.011	-0.01	0.86	-0.909091	0.909091
bond	C13	C14		1.378	1.39	0.016	0.012	0.59	0.75	0.75
bond	C4	C5		1.498	1.485	0.017	-0.013	0.57	-0.764706	0.764706
bond	C6	C7		1.542	1.531	0.017	-0.011	0.43	-0.647059	0.647059
bond	C2	O1		1.392	1.411	0.03	0.019	0.39	0.633333	0.633333
bond	C8	C7		1.537	1.545	0.013	0.008	0.35	0.615385	0.615385
bond	C11	C10		1.387	1.381	0.01	-0.006	0.31	-0.6	0.6
bond	C	CA		1.533	1.538	0.01	0.005	0.28	0.5	0.5
bond	C4	C3		1.323	1.316	0.013	-0.007	0.28	-0.538462	0.538462
bond	N1	C22		1.484	1.49	0.011	0.006	0.27	0.545455	0.545455
bond	C33	C32		1.387	1.392	0.009	0.005	0.26	0.555556	0.555556
bond	C27	C5		1.54	1.535	0.009	-0.005	0.26	-0.555556	0.555556
bond	C2	C22		1.528	1.538	0.02	0.01	0.25	0.5	0.5
bond	C26	N5		1.462	1.456	0.013	-0.006	0.2	-0.461538	0.461538
bond	N1	O2		1.461	1.464	0.007	0.003	0.2	0.428571	0.428571
bond	C7	C2		1.567	1.572	0.011	0.005	0.2	0.454545	0.454545
bond	C7	C9		1.561	1.553	0.019	-0.008	0.19	-0.421053	0.421053
bond	C25	C24		1.519	1.515	0.01	-0.004	0.18	-0.4	0.4
bond	C10	C9		1.512	1.516	0.011	0.004	0.14	0.363636	0.363636
bond	C14	C15		1.385	1.388	0.011	0.003	0.09	0.272727	0.272727
bond	CA	CB		1.53	1.532	0.009	0.002	0.08	0.222222	0.222222
bond	C12	C13		1.378	1.374	0.016	-0.004	0.06	-0.25	0.25
bond	C28	C29		1.509	1.511	0.009	0.002	0.06	0.222222	0.222222
bond	ND1	CG		1.327	1.33	0.013	0.003	0.05	0.230769	0.230769
bond	C34	C33		1.39	1.387	0.011	-0.003	0.05	-0.272727	0.272727
bond	C3	C2		1.498	1.502	0.018	0.004	0.04	0.222222	0.222222
bond	C22	C23		1.54	1.541	0.007	0.001	0.03	0.142857	0.142857
bond	C29	C30		1.392	1.393	0.01	0.001	0.02	0.1	0.1
bond	CE1	NE2		1.457	1.454	0.03	-0.003	0.01	-0.1	0.1
bond	C27	N5		1.475	1.475	0.007	0	0	0	0
bond	C29	C34		1.398	1.398	0.009	0	0	0	0
bond	CB	CG		1.492	1.492	0.006	0	0	0	0
bond	C10	C15		1.387	1.387	0.01	0	0	0	0
bond	C23	C24		1.539	1.539	0.009	0	0	0	0
angle	N1	O2	CE1	109.4	131.09	3	21.69	52.29	7.23	7.23	1.51732
angle	O2	CE1	ND1	110.8	125.46	3	14.66	23.88	4.88667	4.88667
angle	C22	N1	O2	106.6	119.04	3	12.44	17.19	4.14667	4.14667
angle	C22	C23	C24	114.9	110.13	1.6	-4.77	8.87	-2.98125	2.98125
angle	C7	C9	N1	104.3	96.84	3	-7.46	6.18	-2.48667	2.48667
angle	C5	C23	C24	108.8	113.29	2	4.49	5.05	2.245	2.245
angle	C8	C7	C2	108.5	112.46	1.9	3.96	4.35	2.08421	2.08421
angle	C31	C32	O5	120.1	125.06	2.5	4.96	3.94	1.984	1.984
angle	C	CA	CB	111.8	116.13	2.2	4.33	3.87	1.96818	1.96818
angle	C9	N1	O2	108.2	114.08	3	5.88	3.84	1.96	1.96
angle	C22	C23	C34	109	114.84	3	5.84	3.79	1.94667	1.94667
angle	C10	C9	N1	111.9	114.34	1.3	2.44	3.52	1.87692	1.87692
angle	C33	C32	O5	119.8	115.34	2.5	-4.46	3.18	-1.784	1.784
angle	C7	C9	C10	113.5	118.61	3	5.11	2.91	1.70333	1.70333
angle	CE1	ND1	CG	117.6	112.55	3	-5.05	2.84	-1.68333	1.68333
angle	C9	N1	C22	108.5	113.28	3	4.78	2.54	1.59333	1.59333
angle	C11	C10	C9	120.7	117.38	2.1	-3.32	2.49	-1.58095	1.58095
angle	O	C	CA	117.4	119.27	1.2	1.87	2.44	1.55833	1.55833
angle	C24	C23	C34	108.2	106.61	1.1	-1.59	2.1	-1.44545	1.44545
angle	C7	C2	O1	109.4	113.62	3	4.22	1.98	1.40667	1.40667
angle	C27	C5	C23	105.6	106.14	0.4	0.54	1.82	1.35	1.35
angle	C9	C10	C15	120.7	123.47	2.1	2.77	1.74	1.31905	1.31905
angle	C5	C23	C22	105.6	105.08	0.4	-0.52	1.66	-1.3	1.3
angle	C2	C22	N1	102.3	98.49	3	-3.81	1.61	-1.27	1.27
angle	C30	C31	C32	119.9	119.16	0.6	-0.74	1.54	-1.23333	1.23333
angle	C7	C2	C3	110.5	107.09	3	-3.41	1.29	-1.13667	1.13667
angle	N5	C27	C28	115.3	116.58	1.2	1.28	1.14	1.06667	1.06667
angle	ND1	CG	CB	122.9	124.58	1.6	1.68	1.1	1.05	1.05
angle	C26	N5	C27	112.8	111.66	1.1	-1.14	1.07	-1.03636	1.03636
angle	C9	C7	C2	98.1	95.07	3	-3.03	1.02	-1.01	1.01
angle	C26	N5	C25	110.7	109.5	1.2	-1.2	1	-1	1
angle	CB	CG	CD2	131.1	129.55	1.6	-1.55	0.94	-0.96875	0.96875
angle	C5	C23	C34	109.9	107.02	3	-2.88	0.92	-0.96	0.96
angle	C27	N5	C25	112.2	111.24	1	-0.96	0.92	-0.96	0.96
angle	C2	O1	C1	115.1	117.84	3	2.74	0.84	0.913333	0.913333
angle	N1	C22	C23	105.6	108.14	3	2.54	0.72	0.846667	0.846667
angle	O2	CE1	NE2	111.7	114.23	3	2.53	0.71	0.843333	0.843333
angle	CA	CB	CG	114.1	112.97	1.4	-1.13	0.65	-0.807143	0.807143
angle	ND1	CE1	NE2	96.8	94.44	3	-2.36	0.62	-0.786667	0.786667
angle	C3	C2	O1	112.7	111.3	1.8	-1.4	0.61	-0.777778	0.777778
angle	C3	C2	C22	108.9	111.16	3	2.26	0.57	0.753333	0.753333
angle	C28	C29	C30	121.6	119.57	2.7	-2.03	0.56	-0.751852	0.751852
angle	C33	C32	C31	120.1	119.6	0.7	-0.5	0.51	-0.714286	0.714286
angle	C34	C33	C32	120.6	121.65	1.5	1.05	0.49	0.7	0.7
angle	O1	C2	C22	115.8	113.75	3	-2.05	0.46	-0.683333	0.683333
angle	C5	C27	C28	111.2	110.49	1.1	-0.71	0.41	-0.645455	0.645455
angle	C6	C5	C4	105.2	105.57	0.6	0.37	0.38	0.616667	0.616667
angle	C8	C7	C9	111.4	109.81	2.6	-1.59	0.38	-0.611538	0.611538
angle	C7	C6	C5	112.1	113.54	2.4	1.44	0.36	0.6	0.6
angle	C	CA	N	109.5	110.09	1	0.59	0.35	0.59	0.59
angle	C4	C5	C27	113.6	113.07	0.9	-0.53	0.35	-0.588889	0.588889
angle	CG	CD2	NE2	107.2	106.92	0.5	-0.28	0.32	-0.56	0.56
angle	C11	C12	C13	120.3	119.85	0.8	-0.45	0.32	-0.5625	0.5625
angle	C6	C7	C9	116.6	118.23	3	1.63	0.3	0.543333	0.543333
angle	ND1	CG	CD2	106	105.8	0.4	-0.2	0.25	-0.5	0.5
angle	C23	C34	C33	120.7	119.73	2.1	-0.97	0.21	-0.461905	0.461905
angle	C2	C22	C23	114.9	113.72	3	-1.18	0.15	-0.393333	0.393333
angle	C27	C28	C29	114.4	114.88	1.3	0.48	0.14	0.369231	0.369231
angle	C12	C11	C10	120.7	120.94	0.7	0.24	0.12	0.342857	0.342857
angle	C11	C10	C15	118.4	118.63	0.8	0.23	0.09	0.2875	0.2875
angle	N5	C25	C24	111	110.72	1	-0.28	0.08	-0.28	0.28
angle	N	CA	CB	110.8	110.51	1.1	-0.29	0.07	-0.263636	0.263636
angle	C13	C14	C15	120.3	120.09	0.8	-0.21	0.07	-0.2625	0.2625
angle	C5	C27	N5	108.7	108.8	0.4	0.1	0.06	0.25	0.25
angle	C4	C5	C23	107.5	107.59	0.4	0.09	0.05	0.225	0.225
angle	C29	C30	C31	121.4	121.64	1.1	0.24	0.05	0.218182	0.218182
angle	C12	C13	C14	119.8	119.66	0.7	-0.14	0.04	-0.2	0.2
angle	C29	C34	C33	119.1	118.94	0.8	-0.16	0.04	-0.2	0.2
angle	C6	C5	C27	115.1	115.36	1.4	0.26	0.03	0.185714	0.185714
angle	C10	C15	C14	120.7	120.58	0.7	-0.12	0.03	-0.171429	0.171429
angle	C7	C2	C22	98.7	99.19	3	0.49	0.03	0.163333	0.163333
angle	C4	C3	C2	115.6	116.05	3	0.45	0.02	0.15	0.15
angle	C34	C29	C30	118.8	118.89	0.7	0.09	0.02	0.128571	0.128571
angle	C28	C29	C34	121.7	121.52	1.4	-0.18	0.02	-0.128571	0.128571
angle	C6	C5	C23	108.9	108.86	0.4	-0.04	0.01	-0.1	0.1
angle	C23	C34	C29	121.2	121.31	1.5	0.11	0.01	0.0733333	0.0733333
angle	C6	C7	C2	107.2	107.03	3	-0.17	0	-0.0566667	0.0566667
angle	C3	C4	C5	115	114.98	0.4	-0.02	0	-0.05	0.05
angle	CE1	NE2	CD2	110.6	110.66	3	0.06	0	0.02	0.02
angle	C25	C24	C23	111.4	111.42	0.9	0.02	0	0.0222222	0.0222222
angle	C8	C7	C6	112.9	112.89	3	-0.01	0	-0.00333333	0.00333333
