# Supplementary material for: Reanalysis of a μ opioid receptor crystal structure reveals a covalent adduct with BU72
Source: BMC Biol. 2023 Oct 10;21:213. doi: 10.1186/s12915-023-01689-w (PMC10566028; doi:10.1186/s12915-023-01689-w)
Supplement: Supplementary file 8 — Additional file 8. Chemical structures (structural formulae) of the small molecules (CML). [file 12915_2023_1689_MOESM8_ESM.cml]

<?xml version="1.0" encoding="UTF-8"?><cml xmlns="http://www.xml-cml.org/schema" xmlns:convention="http://www.xml-cml.org/convention" convention="convention:molecular" xmlns:marvin="http://www.chemaxon.com/marvin/marvinDictRef" version="ChemAxon file format v16.02.15, generated by v20.1.0">
<molecule id="m1"><atomArray><atom id="a1" elementType="O" x2="40.0601" y2="-47.1336"></atom><atom id="a2" elementType="C" x2="46.7392" y2="-44.8451"></atom><atom id="a3" elementType="C" x2="45.6395" y2="-45.9231"></atom><atom id="a4" elementType="C" x2="44.1561" y2="-45.5097"></atom><atom id="a5" elementType="C" x2="44.8720" y2="-42.9402"></atom><atom id="a6" elementType="C" x2="46.3556" y2="-43.3535"></atom><atom id="a7" elementType="C" x2="43.7723" y2="-44.0182"></atom><atom id="a8" elementType="C" x2="42.5285" y2="-41.7741"></atom><atom id="a9" elementType="C" x2="42.2889" y2="-43.6047"></atom><atom id="a10" elementType="C" x2="40.0784" y2="-43.0750"></atom><atom id="a11" elementType="C" x2="42.0683" y2="-46.6680"></atom><atom id="a12" elementType="C" x2="37.7498" y2="-36.6465"></atom><atom id="a13" elementType="O" x2="42.0683" y2="-45.1637"></atom><atom id="a14" elementType="N" x2="40.0601" y2="-45.2349"></atom><atom id="a15" elementType="O" x2="33.8457" y2="-45.0430"></atom><atom id="a16" elementType="C" x2="40.3759" y2="-41.7452"></atom><atom id="a17" elementType="C" x2="40.7584" y2="-41.0168"></atom><atom id="a18" elementType="C" x2="41.5353" y2="-42.3473"></atom><atom id="a19" elementType="C" x2="40.7705" y2="-43.6856"></atom><atom id="a20" elementType="C" x2="39.2296" y2="-43.6927"></atom><atom id="a21" elementType="N" x2="38.6130" y2="-38.1417"></atom><atom id="a22" elementType="C" x2="37.6291" y2="-39.3711"></atom><atom id="a23" elementType="C" x2="38.4458" y2="-40.8213"></atom><atom id="a24" elementType="C" x2="36.9007" y2="-39.6999"></atom><atom id="a25" elementType="C" x2="38.4407" y2="-39.6931"></atom><atom id="a26" elementType="C" x2="39.2176" y2="-41.0237"></atom><atom id="a27" elementType="C" x2="38.4527" y2="-42.3613"></atom><atom id="a28" elementType="C" x2="36.1376" y2="-41.0377"></atom><atom id="a29" elementType="C" x2="36.9127" y2="-42.3683"></atom><atom id="a30" elementType="C" x2="36.1479" y2="-43.7050"></atom><atom id="a31" elementType="C" x2="34.6079" y2="-43.7109"></atom><atom id="a32" elementType="C" x2="33.8327" y2="-42.3802"></atom><atom id="a33" elementType="C" x2="34.5976" y2="-41.0435"></atom><atom id="a34" elementType="N" x2="57.2439" y2="-49.5981"></atom><atom id="a35" elementType="C" x2="56.7680" y2="-48.1335"></atom><atom id="a36" elementType="N" x2="55.2280" y2="-48.1335"></atom><atom id="a37" elementType="C" x2="54.7522" y2="-49.5981"></atom><atom id="a38" elementType="C" x2="55.9980" y2="-50.5033"></atom><atom id="a39" elementType="C" x2="55.9980" y2="-52.0433"></atom><atom id="a40" elementType="O" x2="57.7675" y2="-46.8909"></atom><atom id="a41" elementType="C" x2="64.4466" y2="-44.5198"></atom><atom id="a42" elementType="C" x2="63.3469" y2="-45.5978"></atom><atom id="a43" elementType="C" x2="61.8635" y2="-45.1844"></atom><atom id="a44" elementType="C" x2="62.5794" y2="-42.6149"></atom><atom id="a45" elementType="C" x2="64.0630" y2="-43.0282"></atom><atom id="a46" elementType="C" x2="61.4797" y2="-43.6929"></atom><atom id="a47" elementType="C" x2="60.2359" y2="-41.4488"></atom><atom id="a48" elementType="C" x2="59.9963" y2="-43.2794"></atom><atom id="a49" elementType="C" x2="57.7858" y2="-42.7497"></atom><atom id="a50" elementType="C" x2="59.7757" y2="-46.3427"></atom><atom id="a51" elementType="C" x2="55.4572" y2="-36.3212"></atom><atom id="a52" elementType="O" x2="59.7757" y2="-44.8384"></atom><atom id="a53" elementType="N" x2="57.7675" y2="-44.9096"></atom><atom id="a54" elementType="O" x2="51.5531" y2="-44.7177"></atom><atom id="a55" elementType="C" x2="58.0833" y2="-41.4199"></atom><atom id="a56" elementType="C" x2="58.4658" y2="-40.6915"></atom><atom id="a57" elementType="C" x2="59.2427" y2="-42.0220"></atom><atom id="a58" elementType="C" x2="58.4779" y2="-43.3603"></atom><atom id="a59" elementType="C" x2="56.9370" y2="-43.3674"></atom><atom id="a60" elementType="N" x2="56.3204" y2="-37.8164"></atom><atom id="a61" elementType="C" x2="55.3365" y2="-39.0458"></atom><atom id="a62" elementType="C" x2="56.1532" y2="-40.4960"></atom><atom id="a63" elementType="C" x2="54.6081" y2="-39.3746"></atom><atom id="a64" elementType="C" x2="56.1481" y2="-39.3678"></atom><atom id="a65" elementType="C" x2="56.9250" y2="-40.6984"></atom><atom id="a66" elementType="C" x2="56.1601" y2="-42.0360"></atom><atom id="a67" elementType="C" x2="53.8450" y2="-40.7124"></atom><atom id="a68" elementType="C" x2="54.6201" y2="-42.0430"></atom><atom id="a69" elementType="C" x2="53.8553" y2="-43.3797"></atom><atom id="a70" elementType="C" x2="52.3153" y2="-43.3856"></atom><atom id="a71" elementType="C" x2="51.5401" y2="-42.0549"></atom><atom id="a72" elementType="C" x2="52.3050" y2="-40.7182"></atom><atom id="a73" elementType="C" x2="52.7751" y2="-24.6168"></atom><atom id="a74" elementType="C" x2="52.0102" y2="-25.9535"></atom><atom id="a75" elementType="C" x2="52.7854" y2="-27.2842"></atom><atom id="a76" elementType="C" x2="54.3254" y2="-27.2783"></atom><atom id="a77" elementType="C" x2="55.0902" y2="-25.9416"></atom><atom id="a78" elementType="C" x2="54.3151" y2="-24.6110"></atom><atom id="a79" elementType="C" x2="56.6302" y2="-25.9346"></atom><atom id="a80" elementType="C" x2="57.3951" y2="-24.5970"></atom><atom id="a81" elementType="C" x2="56.6182" y2="-23.2664"></atom><atom id="a82" elementType="C" x2="55.0782" y2="-23.2732"></atom><atom id="a83" elementType="C" x2="56.6233" y2="-24.3946"></atom><atom id="a84" elementType="C" x2="55.8066" y2="-22.9444"></atom><atom id="a85" elementType="N" x2="56.7905" y2="-21.7150"></atom><atom id="a86" elementType="C" x2="57.4071" y2="-27.2660"></atom><atom id="a87" elementType="C" x2="58.9480" y2="-27.2589"></atom><atom id="a88" elementType="C" x2="59.7128" y2="-25.9206"></atom><atom id="a89" elementType="C" x2="58.9359" y2="-24.5901"></atom><atom id="a90" elementType="C" x2="58.5534" y2="-25.3185"></atom><atom id="a91" elementType="O" x2="52.0232" y2="-28.6163"></atom><atom id="a92" elementType="N" x2="58.2376" y2="-28.8082"></atom><atom id="a93" elementType="O" x2="60.2458" y2="-28.7370"></atom><atom id="a94" elementType="C" x2="55.9273" y2="-20.2198"></atom><atom id="a95" elementType="C" x2="59.7097" y2="-30.0316"></atom><atom id="a96" elementType="C" x2="58.2559" y2="-26.6483"></atom><atom id="a97" elementType="C" x2="60.4664" y2="-27.1780"></atom><atom id="a98" elementType="C" x2="60.7060" y2="-25.3474"></atom><atom id="a99" elementType="C" x2="61.9498" y2="-27.5915"></atom><atom id="a100" elementType="C" x2="64.5331" y2="-26.9268"></atom><atom id="a101" elementType="C" x2="63.0495" y2="-26.5135"></atom><atom id="a102" elementType="C" x2="62.3336" y2="-29.0830"></atom><atom id="a103" elementType="C" x2="63.8170" y2="-29.4964"></atom><atom id="a104" elementType="C" x2="64.9167" y2="-28.4184"></atom><atom id="a105" elementType="C" x2="54.3873" y2="-20.2198"></atom><atom id="a106" elementType="C" x2="53.0536" y2="-20.9897"></atom><atom id="a107" elementType="C" x2="53.0536" y2="-19.4497"></atom><atom id="a108" elementType="C" x2="34.3975" y2="-24.5893"></atom><atom id="a109" elementType="C" x2="33.6326" y2="-25.9260"></atom><atom id="a110" elementType="C" x2="34.4078" y2="-27.2567"></atom><atom id="a111" elementType="C" x2="35.9478" y2="-27.2508"></atom><atom id="a112" elementType="C" x2="36.7126" y2="-25.9141"></atom><atom id="a113" elementType="C" x2="35.9375" y2="-24.5835"></atom><atom id="a114" elementType="C" x2="38.2526" y2="-25.9071"></atom><atom id="a115" elementType="C" x2="39.0175" y2="-24.5695"></atom><atom id="a116" elementType="C" x2="38.2406" y2="-23.2389"></atom><atom id="a117" elementType="C" x2="36.7006" y2="-23.2457"></atom><atom id="a118" elementType="C" x2="38.2457" y2="-24.3671"></atom><atom id="a119" elementType="C" x2="37.4290" y2="-22.9169"></atom><atom id="a120" elementType="N" x2="38.4129" y2="-21.6875"></atom><atom id="a121" elementType="C" x2="39.0295" y2="-27.2385"></atom><atom id="a122" elementType="C" x2="40.5704" y2="-27.2314"></atom><atom id="a123" elementType="C" x2="41.3352" y2="-25.8931"></atom><atom id="a124" elementType="C" x2="40.5583" y2="-24.5626"></atom><atom id="a125" elementType="C" x2="40.1758" y2="-25.2910"></atom><atom id="a126" elementType="O" x2="33.6456" y2="-28.5888"></atom><atom id="a127" elementType="N" x2="39.8600" y2="-28.7807"></atom><atom id="a128" elementType="O" x2="41.8682" y2="-28.7095"></atom><atom id="a129" elementType="C" x2="37.5497" y2="-20.1923"></atom><atom id="a130" elementType="C" x2="41.3321" y2="-30.0041"></atom><atom id="a131" elementType="C" x2="39.8783" y2="-26.6208"></atom><atom id="a132" elementType="C" x2="42.0888" y2="-27.1505"></atom><atom id="a133" elementType="C" x2="42.3284" y2="-25.3199"></atom><atom id="a134" elementType="C" x2="43.5722" y2="-27.5640"></atom><atom id="a135" elementType="C" x2="46.1555" y2="-26.8993"></atom><atom id="a136" elementType="C" x2="44.6719" y2="-26.4860"></atom><atom id="a137" elementType="C" x2="43.9560" y2="-29.0555"></atom><atom id="a138" elementType="C" x2="45.4394" y2="-29.4689"></atom><atom id="a139" elementType="C" x2="46.5391" y2="-28.3909"></atom><atom id="a140" elementType="N" x2="58.6653" y2="-52.0433"></atom><atom id="a141" elementType="C" x2="57.3317" y2="-52.8133"></atom><atom id="a142" elementType="C" x2="57.3317" y2="-54.3533"></atom><atom id="a143" elementType="O" x2="58.6653" y2="-55.1233"></atom><atom id="a144" elementType="O" x2="55.9980" y2="-55.1233"></atom></atomArray><bondArray><bond id="b1" atomRefs2="a3 a2" order="1"></bond><bond id="b2" atomRefs2="a4 a3" order="2"></bond><bond id="b3" atomRefs2="a6 a5" order="1"></bond><bond id="b4" atomRefs2="a6 a2" order="2"></bond><bond id="b5" atomRefs2="a5 a7" order="2"></bond><bond id="b6" atomRefs2="a7 a4" order="1"></bond><bond id="b7" atomRefs2="a9 a7" order="1"><bondStereo>W</bondStereo></bond><bond id="b8" atomRefs2="a13 a11" order="1"></bond><bond id="b9" atomRefs2="a14 a1" order="1"></bond><bond id="b10" atomRefs2="a16 a10" order="2"></bond><bond id="b11" atomRefs2="a18 a17" order="1"></bond><bond id="b12" atomRefs2="a18 a9" order="1"><bondStereo>W</bondStereo></bond><bond id="b13" atomRefs2="a18 a8" order="1"><bondStereo>H</bondStereo></bond><bond id="b14" atomRefs2="a19 a18" order="1"></bond><bond id="b15" atomRefs2="a19 a13" order="1"></bond><bond id="b16" atomRefs2="a19 a10" order="1"><bondStereo>H</bondStereo></bond><bond id="b17" atomRefs2="a20 a19" order="1"></bond><bond id="b18" atomRefs2="a20 a14" order="1"><bondStereo>W</bondStereo></bond><bond id="b19" atomRefs2="a21 a12" order="1"></bond><bond id="b20" atomRefs2="a22 a21" order="1"></bond><bond id="b21" atomRefs2="a25 a24" order="1"></bond><bond id="b22" atomRefs2="a25 a21" order="1"><bondStereo>W</bondStereo></bond><bond id="b23" atomRefs2="a26 a25" order="1"></bond><bond id="b24" atomRefs2="a17 a26" order="1"></bond><bond id="b25" atomRefs2="a26 a16" order="1"><bondStereo>H</bondStereo></bond><bond id="b26" atomRefs2="a27 a26" order="1"></bond><bond id="b27" atomRefs2="a27 a23" order="1"><bondStereo>W</bondStereo></bond><bond id="b28" atomRefs2="a27 a20" order="1"></bond><bond id="b29" atomRefs2="a24 a28" order="1"></bond><bond id="b30" atomRefs2="a29 a28" order="2"></bond><bond id="b31" atomRefs2="a29 a27" order="1"></bond><bond id="b32" atomRefs2="a30 a29" order="1"></bond><bond id="b33" atomRefs2="a31 a30" order="2"></bond><bond id="b34" atomRefs2="a31 a15" order="1"></bond><bond id="b35" atomRefs2="a32 a31" order="1"></bond><bond id="b36" atomRefs2="a33 a32" order="2"></bond><bond id="b37" atomRefs2="a28 a33" order="1"></bond><bond id="b38" atomRefs2="a35 a34" order="1"></bond><bond id="b39" atomRefs2="a36 a35" order="1"></bond><bond id="b40" atomRefs2="a37 a36" order="1"></bond><bond id="b41" atomRefs2="a38 a37" order="2"></bond><bond id="b42" atomRefs2="a38 a34" order="1"></bond><bond id="b43" atomRefs2="a39 a38" order="1"></bond><bond id="b44" atomRefs2="a35 a40" order="1"><bondStereo>H</bondStereo></bond><bond id="b45" atomRefs2="a42 a41" order="1"></bond><bond id="b46" atomRefs2="a43 a42" order="2"></bond><bond id="b47" atomRefs2="a45 a44" order="1"></bond><bond id="b48" atomRefs2="a45 a41" order="2"></bond><bond id="b49" atomRefs2="a44 a46" order="2"></bond><bond id="b50" atomRefs2="a46 a43" order="1"></bond><bond id="b51" atomRefs2="a48 a46" order="1"><bondStereo>W</bondStereo></bond><bond id="b52" atomRefs2="a52 a50" order="1"></bond><bond id="b53" atomRefs2="a53 a40" order="1"></bond><bond id="b54" atomRefs2="a55 a49" order="2"></bond><bond id="b55" atomRefs2="a57 a56" order="1"></bond><bond id="b56" atomRefs2="a57 a48" order="1"><bondStereo>W</bondStereo></bond><bond id="b57" atomRefs2="a57 a47" order="1"><bondStereo>H</bondStereo></bond><bond id="b58" atomRefs2="a58 a57" order="1"></bond><bond id="b59" atomRefs2="a58 a52" order="1"></bond><bond id="b60" atomRefs2="a58 a49" order="1"><bondStereo>H</bondStereo></bond><bond id="b61" atomRefs2="a59 a58" order="1"></bond><bond id="b62" atomRefs2="a59 a53" order="1"><bondStereo>W</bondStereo></bond><bond id="b63" atomRefs2="a60 a51" order="1"></bond><bond id="b64" atomRefs2="a61 a60" order="1"></bond><bond id="b65" atomRefs2="a64 a63" order="1"></bond><bond id="b66" atomRefs2="a64 a60" order="1"><bondStereo>W</bondStereo></bond><bond id="b67" atomRefs2="a65 a64" order="1"></bond><bond id="b68" atomRefs2="a56 a65" order="1"></bond><bond id="b69" atomRefs2="a65 a55" order="1"><bondStereo>H</bondStereo></bond><bond id="b70" atomRefs2="a66 a65" order="1"></bond><bond id="b71" atomRefs2="a66 a62" order="1"><bondStereo>W</bondStereo></bond><bond id="b72" atomRefs2="a66 a59" order="1"></bond><bond id="b73" atomRefs2="a63 a67" order="1"></bond><bond id="b74" atomRefs2="a68 a67" order="2"></bond><bond id="b75" atomRefs2="a68 a66" order="1"></bond><bond id="b76" atomRefs2="a69 a68" order="1"></bond><bond id="b77" atomRefs2="a70 a69" order="2"></bond><bond id="b78" atomRefs2="a70 a54" order="1"></bond><bond id="b79" atomRefs2="a71 a70" order="1"></bond><bond id="b80" atomRefs2="a72 a71" order="2"></bond><bond id="b81" atomRefs2="a67 a72" order="1"></bond><bond id="b82" atomRefs2="a73 a74" order="2"></bond><bond id="b83" atomRefs2="a74 a75" order="1"></bond><bond id="b84" atomRefs2="a75 a76" order="2"></bond><bond id="b85" atomRefs2="a76 a77" order="1"></bond><bond id="b86" atomRefs2="a78 a73" order="1"></bond><bond id="b87" atomRefs2="a77 a78" order="2"></bond><bond id="b88" atomRefs2="a77 a79" order="1"></bond><bond id="b89" atomRefs2="a79 a80" order="1"></bond><bond id="b90" atomRefs2="a80 a81" order="1"></bond><bond id="b91" atomRefs2="a82 a78" order="1"></bond><bond id="b92" atomRefs2="a81 a82" order="1"></bond><bond id="b93" atomRefs2="a79 a83" order="1"><bondStereo>W</bondStereo></bond><bond id="b94" atomRefs2="a83 a84" order="1"></bond><bond id="b95" atomRefs2="a81 a85" order="1"><bondStereo>W</bondStereo></bond><bond id="b96" atomRefs2="a84 a85" order="1"></bond><bond id="b97" atomRefs2="a79 a86" order="1"></bond><bond id="b98" atomRefs2="a86 a87" order="1"></bond><bond id="b99" atomRefs2="a87 a88" order="1"></bond><bond id="b100" atomRefs2="a89 a80" order="1"></bond><bond id="b101" atomRefs2="a88 a89" order="1"></bond><bond id="b102" atomRefs2="a80 a90" order="1"><bondStereo>H</bondStereo></bond><bond id="b103" atomRefs2="a75 a91" order="1"></bond><bond id="b104" atomRefs2="a86 a92" order="1"><bondStereo>W</bondStereo></bond><bond id="b105" atomRefs2="a87 a93" order="1"></bond><bond id="b106" atomRefs2="a85 a94" order="1"></bond><bond id="b107" atomRefs2="a93 a95" order="1"></bond><bond id="b108" atomRefs2="a90 a96" order="2"></bond><bond id="b109" atomRefs2="a87 a96" order="1"><bondStereo>H</bondStereo></bond><bond id="b110" atomRefs2="a97 a92" order="1"></bond><bond id="b111" atomRefs2="a88 a97" order="1"><bondStereo>W</bondStereo></bond><bond id="b112" atomRefs2="a88 a98" order="1"><bondStereo>H</bondStereo></bond><bond id="b113" atomRefs2="a97 a99" order="1"><bondStereo>W</bondStereo></bond><bond id="b114" atomRefs2="a101 a99" order="2"></bond><bond id="b115" atomRefs2="a100 a101" order="1"></bond><bond id="b116" atomRefs2="a99 a102" order="1"></bond><bond id="b117" atomRefs2="a102 a103" order="2"></bond><bond id="b118" atomRefs2="a100 a104" order="2"></bond><bond id="b119" atomRefs2="a103 a104" order="1"></bond><bond id="b120" atomRefs2="a94 a105" order="1"></bond><bond id="b121" atomRefs2="a105 a106" order="1"></bond><bond id="b122" atomRefs2="a107 a105" order="1"></bond><bond id="b123" atomRefs2="a106 a107" order="1"></bond><bond id="b124" atomRefs2="a108 a109" order="2"></bond><bond id="b125" atomRefs2="a109 a110" order="1"></bond><bond id="b126" atomRefs2="a110 a111" order="2"></bond><bond id="b127" atomRefs2="a111 a112" order="1"></bond><bond id="b128" atomRefs2="a113 a108" order="1"></bond><bond id="b129" atomRefs2="a112 a113" order="2"></bond><bond id="b130" atomRefs2="a112 a114" order="1"></bond><bond id="b131" atomRefs2="a114 a115" order="1"></bond><bond id="b132" atomRefs2="a115 a116" order="1"></bond><bond id="b133" atomRefs2="a117 a113" order="1"></bond><bond id="b134" atomRefs2="a116 a117" order="1"></bond><bond id="b135" atomRefs2="a114 a118" order="1"><bondStereo>W</bondStereo></bond><bond id="b136" atomRefs2="a118 a119" order="1"></bond><bond id="b137" atomRefs2="a116 a120" order="1"><bondStereo>W</bondStereo></bond><bond id="b138" atomRefs2="a119 a120" order="1"></bond><bond id="b139" atomRefs2="a114 a121" order="1"></bond><bond id="b140" atomRefs2="a121 a122" order="1"></bond><bond id="b141" atomRefs2="a122 a123" order="1"></bond><bond id="b142" atomRefs2="a124 a115" order="1"></bond><bond id="b143" atomRefs2="a123 a124" order="1"></bond><bond id="b144" atomRefs2="a115 a125" order="1"><bondStereo>H</bondStereo></bond><bond id="b145" atomRefs2="a110 a126" order="1"></bond><bond id="b146" atomRefs2="a121 a127" order="1"><bondStereo>W</bondStereo></bond><bond id="b147" atomRefs2="a122 a128" order="1"></bond><bond id="b148" atomRefs2="a120 a129" order="1"></bond><bond id="b149" atomRefs2="a128 a130" order="1"></bond><bond id="b150" atomRefs2="a125 a131" order="2"></bond><bond id="b151" atomRefs2="a122 a131" order="1"><bondStereo>H</bondStereo></bond><bond id="b152" atomRefs2="a132 a127" order="1"></bond><bond id="b153" atomRefs2="a123 a132" order="1"><bondStereo>W</bondStereo></bond><bond id="b154" atomRefs2="a123 a133" order="1"><bondStereo>H</bondStereo></bond><bond id="b155" atomRefs2="a132 a134" order="1"><bondStereo>W</bondStereo></bond><bond id="b156" atomRefs2="a136 a134" order="2"></bond><bond id="b157" atomRefs2="a135 a136" order="1"></bond><bond id="b158" atomRefs2="a134 a137" order="1"></bond><bond id="b159" atomRefs2="a137 a138" order="2"></bond><bond id="b160" atomRefs2="a135 a139" order="2"></bond><bond id="b161" atomRefs2="a138 a139" order="1"></bond><bond id="b162" atomRefs2="a9 a14" order="1"></bond><bond id="b163" atomRefs2="a48 a53" order="1"></bond><bond id="b164" atomRefs2="a23 a22" order="1"></bond><bond id="b165" atomRefs2="a62 a61" order="1"></bond><bond id="b166" atomRefs2="a141 a140" order="1"><bondStereo>H</bondStereo></bond><bond id="b167" atomRefs2="a141 a142" order="1"></bond><bond id="b168" atomRefs2="a142 a143" order="1"></bond><bond id="b169" atomRefs2="a142 a144" order="2"></bond><bond id="b170" atomRefs2="a141 a39" order="1"></bond></bondArray></molecule>
</cml>
